# Supplementary material for: Syntheses and structures of two benzoyl amides: 2-chloro-4-eth­oxy-3,5-dimeth­oxy-N-(3-oxo­cyclo­hex-1-en-1-yl)benzamide and 2-chloro-N-(5,5-dimethyl-3-oxo­cyclo­hex-1-en-1-yl)-4-eth­oxy-3,5-di­meth­oxy­benzamide
Source: Acta Crystallogr E Crystallogr Commun. 2021 Feb 26;77(Pt 3):314–8. doi: 10.1107/S2056989021001778 (PMC8061103; doi:10.1107/S2056989021001778)
Supplement: Supplementary file 1 [file e-77-00314-sup1.cif]

##############################################################################
#                                                                            #
# This CIF contains the data in a paper accepted for publication in          #
# Acta Crystallographica Section E. It conforms to the requirements of       #
# Notes for Authors for Acta Crystallographica Section E, and has been       #
# peer reviewed under the auspices of the IUCr Commission on Journals.       #
#                                                                            #
# Full details of the Crystallographic Information File format               #
# are given in the paper "The Crystallographic Information File (CIF):       #
# a New Standard Archive File for Crystallography" by S. R. Hall, F. H.      #
# Allen and I. D. Brown [Acta Cryst. (1991), A47, 655-685].                  #
#                                                                            #
# The current version of the core CIF dictionary is obtainable from          #
# ftp://ftp.iucr.org/pub/cif_core.dic.                                       #
#                                                                            #
# Software is freely available for graphical display of the structure(s)     #
# in this CIF. For information consult the CIF software page                 #
# http://www.iucr.org/resources/cif/software.                                #
#                                                                            #
# This file may be used for bona fide research purposes within the           #
# scientific community so long as proper attribution is given to the journal # 
# article from which it was obtained.                                        #
#                                                                            #
##############################################################################
data_3a
_audit_creation_method     'SHELXL-2018/3'
_chemical_name_systematic
;
2-Chloro-4-ethoxy-3,5-dimethoxy-<i>N</i>-(3-oxocyclohex-1-en-1-yl)benzamide
;
_chemical_name_common     'Compound 4'
_chemical_formula_moiety     'C17 H20 Cl N O5'
_chemical_formula_sum     'C17 H20 Cl N O5'
_chemical_formula_weight     353.79
_chemical_melting_point     ?
_space_group_crystal_system     monoclinic
_space_group_name_H-M_alt     'P 21/c'
_space_group_name_Hall     '-P 2ybc'
loop_
    _space_group_symop_operation_xyz
    'x, y, z'
    '-x, y+1/2, -z+1/2'
    '-x, -y, -z'
    'x, -y-1/2, z-1/2'
_cell_length_a     14.654(3)
_cell_length_b     8.9148(17)
_cell_length_c     13.045(2)
_cell_angle_alpha     90
_cell_angle_beta     102.581(3)
_cell_angle_gamma     90
_cell_volume     1663.2(5)
_cell_formula_units_Z     4
_cell_measurement_reflns_used     5173
_cell_measurement_theta_min     2.7
_cell_measurement_theta_max     31.0
_cell_measurement_temperature     150(2)
_exptl_crystal_description     prism
_exptl_crystal_colour     yellow
_exptl_crystal_size_max     0.340
_exptl_crystal_size_mid     0.320
_exptl_crystal_size_min     0.100
_exptl_crystal_density_diffrn     1.413
_exptl_crystal_density_meas     ?
_exptl_crystal_density_method     'not measured'
_exptl_crystal_F_000     744
_exptl_absorpt_coefficient_mu     0.257
_exptl_absorpt_correction_type     multi-scan
_exptl_absorpt_process_details
;
(SADABS; Sheldrick, 2008)
;
_exptl_absorpt_correction_T_min     0.885
_exptl_absorpt_correction_T_max     0.975
_diffrn_ambient_temperature     150(2)
_diffrn_source     'sealed tube'
_diffrn_radiation_type     MoK\a
_diffrn_radiation_wavelength     0.71073
_diffrn_measurement_device_type     'Bruker SMART APEXII CCD'
_diffrn_measurement_method     '\f and \w scans'
_diffrn_detector_area_resol_mean     8.333
_diffrn_reflns_number     21434
_diffrn_reflns_av_R_equivalents     0.0405
_diffrn_reflns_av_unetI/netI     0.0428
_diffrn_reflns_theta_min     2.692
_diffrn_reflns_theta_max     31.072
_diffrn_reflns_theta_full     25.242
_diffrn_measured_fraction_theta_max     0.995
_diffrn_measured_fraction_theta_full     1.000
_diffrn_reflns_limit_h_min     -21
_diffrn_reflns_limit_h_max     21
_diffrn_reflns_limit_k_min     -12
_diffrn_reflns_limit_k_max     12
_diffrn_reflns_limit_l_min     -18
_diffrn_reflns_limit_l_max     18
_refine_special_details
;
Compound #4
;
_reflns_number_total     5291
_reflns_number_gt     4023
_reflns_threshold_expression     'I > 2\s(I)'
_refine_ls_structure_factor_coef     Fsqd
_refine_ls_matrix_type     full
_refine_ls_R_factor_all     0.0562
_refine_ls_R_factor_gt     0.0401
_refine_ls_wR_factor_gt     0.1007
_refine_ls_wR_factor_ref     0.1109
_refine_ls_goodness_of_fit_ref     1.054
_refine_ls_restrained_S_all     1.054
_refine_ls_number_reflns     5291
_refine_ls_number_parameters     224
_refine_ls_number_restraints     0
_refine_ls_hydrogen_treatment     mixed
_refine_ls_weighting_scheme     calc
_refine_ls_weighting_details
              'w=1/[\s^2^(Fo^2^)+(0.0464P)^2^+0.4383P] where P=(Fo^2^+2Fc^2^)/3'
_atom_sites_solution_hydrogens     mixed
_atom_sites_solution_primary     direct
_atom_sites_solution_secondary     difmap
_refine_ls_shift/su_max     0.000
_refine_ls_shift/su_mean     0.000
_refine_diff_density_max     0.411
_refine_diff_density_min     -0.252
_refine_ls_extinction_method     none
_refine_ls_extinction_coef     .
loop_
    _atom_type_symbol
    _atom_type_description
    _atom_type_scat_dispersion_real
    _atom_type_scat_dispersion_imag
    _atom_type_scat_source
    'C' 'C' 0.0033 0.0016
                         'International Tables Vol C Tables 4.2.6.8 and 6.1.1.4'
    'H' 'H' 0.0000 0.0000
                         'International Tables Vol C Tables 4.2.6.8 and 6.1.1.4'
    'N' 'N' 0.0061 0.0033
                         'International Tables Vol C Tables 4.2.6.8 and 6.1.1.4'
    'O' 'O' 0.0106 0.0060
                         'International Tables Vol C Tables 4.2.6.8 and 6.1.1.4'
    'Cl' 'Cl' 0.1484 0.1585
                         'International Tables Vol C Tables 4.2.6.8 and 6.1.1.4'
_computing_data_collection
;
APEX2 (Bruker, 2010)
;
_computing_cell_refinement
;
APEX2 (Bruker, 2010)
;
_computing_data_reduction
;
APEX2 and SAINT (Bruker, 2010)
;
_computing_structure_solution
;
ShelXS97 (Sheldrick, 2008)
;
_computing_structure_refinement
;
<i>SHELXL2018/3</i> (Sheldrick, 2015)
;
_computing_molecular_graphics
;
Shelxtl (Sheldrick, 2008)
;
_computing_publication_material
;
Shelxtl (Sheldrick, 2008)
;
loop_
    _atom_site_type_symbol
    _atom_site_label
    _atom_site_fract_x
    _atom_site_fract_y
    _atom_site_fract_z
    _atom_site_U_iso_or_equiv
    _atom_site_adp_type
    _atom_site_calc_flag
    _atom_site_occupancy
    _atom_site_disorder_assembly
    _atom_site_disorder_group
    Cl Cl1 0.29234(3) 0.32109(4) 0.48615(3) 0.02725(10) Uani d 1 . .
    O O1 0.18273(7) 0.38773(11) 0.64208(7) 0.0241(2) Uani d 1 . .
    O O2 0.10261(6) 0.65866(12) 0.67309(7) 0.0239(2) Uani d 1 . .
    O O3 0.10408(7) 0.88836(11) 0.54071(9) 0.0302(2) Uani d 1 . .
    O O4 0.25869(8) 0.47397(12) 0.27145(8) 0.0320(3) Uani d 1 . .
    O O5 0.38442(7) 0.56929(12) -0.02661(7) 0.0249(2) Uani d 1 . .
    N N1 0.33695(8) 0.69571(13) 0.31234(8) 0.0191(2) Uani d 1 . .
    H H1A 0.3526(12) 0.762(2) 0.3588(13) 0.026(4) Uiso d 1 . .
    C C1 0.23398(9) 0.60558(15) 0.42223(10) 0.0193(2) Uani d 1 . .
    C C2 0.23353(9) 0.48844(14) 0.49310(10) 0.0189(2) Uani d 1 . .
    C C3 0.18745(9) 0.50552(14) 0.57581(10) 0.0186(2) Uani d 1 . .
    C C4 0.14420(9) 0.64091(15) 0.58915(10) 0.0194(2) Uani d 1 . .
    C C5 0.14667(9) 0.76025(15) 0.51996(10) 0.0204(2) Uani d 1 . .
    C C6 0.19046(9) 0.74103(15) 0.43585(10) 0.0207(3) Uani d 1 . .
    H H6A 0.190600 0.820783 0.387583 0.025 Uiso calc 1 . .
    C C7 0.25364(12) 0.39211(18) 0.73685(12) 0.0323(3) Uani d 1 . .
    H H7A 0.247923 0.303626 0.779583 0.048 Uiso calc 1 . .
    H H7B 0.246122 0.483071 0.776384 0.048 Uiso calc 1 . .
    H H7C 0.315408 0.392639 0.719441 0.048 Uiso calc 1 . .
    C C8 0.00347(10) 0.62546(17) 0.64724(12) 0.0260(3) Uani d 1 . .
    H H8A -0.006469 0.516730 0.633878 0.031 Uiso calc 1 . .
    H H8B -0.027186 0.680643 0.583095 0.031 Uiso calc 1 . .
    C C9 -0.03754(11) 0.6722(2) 0.73783(14) 0.0410(4) Uani d 1 . .
    H H9A -0.104576 0.649464 0.722087 0.061 Uiso calc 1 . .
    H H9B -0.028357 0.780238 0.749697 0.061 Uiso calc 1 . .
    H H9C -0.006531 0.617541 0.801030 0.061 Uiso calc 1 . .
    C C10 0.12623(12) 1.02402(17) 0.49314(14) 0.0327(3) Uani d 1 . .
    H H10A 0.109255 1.110196 0.531760 0.049 Uiso calc 1 . .
    H H10B 0.091199 1.028074 0.420061 0.049 Uiso calc 1 . .
    H H10C 0.193419 1.026858 0.494974 0.049 Uiso calc 1 . .
    C C11 0.27614(9) 0.58307(16) 0.32791(10) 0.0213(3) Uani d 1 . .
    C C12 0.38339(9) 0.70472(14) 0.22986(10) 0.0180(2) Uani d 1 . .
    C C13 0.36265(9) 0.61821(15) 0.14259(10) 0.0204(3) Uani d 1 . .
    H H13A 0.315554 0.543565 0.137043 0.024 Uiso calc 1 . .
    C C14 0.41092(9) 0.63713(15) 0.05714(10) 0.0201(2) Uani d 1 . .
    C C15 0.49279(10) 0.74267(18) 0.07335(11) 0.0262(3) Uani d 1 . .
    H H15A 0.499687 0.781566 0.004357 0.031 Uiso calc 1 . .
    H H15B 0.550511 0.686924 0.104906 0.031 Uiso calc 1 . .
    C C16 0.48180(11) 0.87402(17) 0.14418(11) 0.0275(3) Uani d 1 . .
    H H16A 0.430304 0.939526 0.107746 0.033 Uiso calc 1 . .
    H H16B 0.540060 0.934001 0.158934 0.033 Uiso calc 1 . .
    C C17 0.46077(10) 0.81930(16) 0.24729(11) 0.0234(3) Uani d 1 . .
    H H17A 0.518006 0.774546 0.291063 0.028 Uiso calc 1 . .
    H H17B 0.442654 0.905888 0.286032 0.028 Uiso calc 1 . .
loop_
    _atom_site_aniso_label
    _atom_site_aniso_U_11
    _atom_site_aniso_U_22
    _atom_site_aniso_U_33
    _atom_site_aniso_U_12
    _atom_site_aniso_U_13
    _atom_site_aniso_U_23
    Cl1 0.03470(19) 0.02092(16) 0.02974(18) 0.00364(13) 0.01494(14) -0.00058(13)
    O1 0.0298(5) 0.0226(5) 0.0213(5) -0.0047(4) 0.0089(4) 0.0046(4)
    O2 0.0204(5) 0.0342(5) 0.0200(5) -0.0020(4) 0.0107(4) -0.0029(4)
    O3 0.0330(6) 0.0225(5) 0.0407(6) 0.0067(4) 0.0200(5) 0.0031(4)
    O4 0.0448(6) 0.0290(5) 0.0281(5) -0.0144(5) 0.0210(5) -0.0079(4)
    O5 0.0320(5) 0.0273(5) 0.0173(4) 0.0001(4) 0.0092(4) -0.0014(4)
    N1 0.0220(5) 0.0222(5) 0.0153(5) -0.0033(4) 0.0087(4) -0.0023(4)
    C1 0.0192(6) 0.0227(6) 0.0177(6) -0.0027(5) 0.0076(4) 0.0000(5)
    C2 0.0194(6) 0.0191(6) 0.0202(6) -0.0008(5) 0.0085(4) -0.0009(5)
    C3 0.0189(6) 0.0203(6) 0.0176(6) -0.0035(5) 0.0065(4) 0.0012(5)
    C4 0.0187(6) 0.0239(6) 0.0173(6) -0.0023(5) 0.0075(4) -0.0007(5)
    C5 0.0181(6) 0.0215(6) 0.0227(6) 0.0005(5) 0.0071(5) 0.0002(5)
    C6 0.0205(6) 0.0222(6) 0.0206(6) 0.0003(5) 0.0072(5) 0.0039(5)
    C7 0.0401(9) 0.0305(8) 0.0242(7) -0.0003(6) 0.0026(6) 0.0077(6)
    C8 0.0210(6) 0.0297(7) 0.0301(7) -0.0005(5) 0.0114(5) -0.0007(6)
    C9 0.0256(8) 0.0645(12) 0.0379(9) 0.0013(8) 0.0178(7) -0.0059(8)
    C10 0.0356(8) 0.0216(7) 0.0420(9) 0.0061(6) 0.0107(7) 0.0059(6)
    C11 0.0230(6) 0.0242(6) 0.0190(6) -0.0021(5) 0.0094(5) 0.0011(5)
    C12 0.0183(6) 0.0206(6) 0.0165(5) 0.0011(4) 0.0065(4) 0.0028(4)
    C13 0.0217(6) 0.0245(6) 0.0165(6) -0.0025(5) 0.0072(4) 0.0009(5)
    C14 0.0220(6) 0.0229(6) 0.0165(6) 0.0032(5) 0.0065(4) 0.0027(5)
    C15 0.0258(7) 0.0357(8) 0.0202(6) -0.0046(6) 0.0116(5) -0.0005(6)
    C16 0.0305(7) 0.0290(7) 0.0263(7) -0.0101(6) 0.0132(6) -0.0001(6)
    C17 0.0240(6) 0.0274(7) 0.0208(6) -0.0066(5) 0.0096(5) -0.0030(5)
_geom_special_details
;
 All esds (except the esd in the dihedral angle between two l.s. planes)
 are estimated using the full covariance matrix.  The cell esds are taken
 into account individually in the estimation of esds in distances, angles
 and torsion angles; correlations between esds in cell parameters are only
 used when they are defined by crystal symmetry.  An approximate (isotropic)
 treatment of cell esds is used for estimating esds involving l.s. planes.
;
loop_
    _geom_bond_atom_site_label_1
    _geom_bond_atom_site_label_2
    _geom_bond_site_symmetry_2
    _geom_bond_distance
    _geom_bond_publ_flag
    Cl1 C2 . 1.7352(13) ?
    O1 C3 . 1.3714(15) ?
    O1 C7 . 1.4317(18) ?
    O2 C4 . 1.3734(14) ?
    O2 C8 . 1.4486(16) ?
    O3 C5 . 1.3567(16) ?
    O3 C10 . 1.4285(18) ?
    O4 C11 . 1.2132(17) ?
    O5 C14 . 1.2350(16) ?
    N1 C11 . 1.3865(17) ?
    N1 C12 . 1.3950(15) ?
    N1 H1A . 0.844(18) ?
    C1 C6 . 1.3949(18) ?
    C1 C2 . 1.3956(18) ?
    C1 C11 . 1.5056(17) ?
    C2 C3 . 1.4001(16) ?
    C3 C4 . 1.3917(18) ?
    C4 C5 . 1.4008(19) ?
    C5 C6 . 1.3969(17) ?
    C6 H6A . 0.9500 ?
    C7 H7A . 0.9800 ?
    C7 H7B . 0.9800 ?
    C7 H7C . 0.9800 ?
    C8 C9 . 1.497(2) ?
    C8 H8A . 0.9900 ?
    C8 H8B . 0.9900 ?
    C9 H9A . 0.9800 ?
    C9 H9B . 0.9800 ?
    C9 H9C . 0.9800 ?
    C10 H10A . 0.9800 ?
    C10 H10B . 0.9800 ?
    C10 H10C . 0.9800 ?
    C12 C13 . 1.3536(18) ?
    C12 C17 . 1.5061(18) ?
    C13 C14 . 1.4543(17) ?
    C13 H13A . 0.9500 ?
    C14 C15 . 1.5029(19) ?
    C15 C16 . 1.522(2) ?
    C15 H15A . 0.9900 ?
    C15 H15B . 0.9900 ?
    C16 C17 . 1.5241(19) ?
    C16 H16A . 0.9900 ?
    C16 H16B . 0.9900 ?
    C17 H17A . 0.9900 ?
    C17 H17B . 0.9900 ?
loop_
    _geom_angle_atom_site_label_1
    _geom_angle_atom_site_label_2
    _geom_angle_atom_site_label_3
    _geom_angle_site_symmetry_1
    _geom_angle_site_symmetry_3
    _geom_angle
    _geom_angle_publ_flag
    C3 O1 C7 . . 113.37(11) ?
    C4 O2 C8 . . 112.80(10) ?
    C5 O3 C10 . . 117.91(11) ?
    C11 N1 C12 . . 126.28(11) ?
    C11 N1 H1A . . 119.2(12) ?
    C12 N1 H1A . . 114.3(12) ?
    C6 C1 C2 . . 119.68(11) ?
    C6 C1 C11 . . 119.99(11) ?
    C2 C1 C11 . . 120.24(12) ?
    C1 C2 C3 . . 120.11(12) ?
    C1 C2 Cl1 . . 122.32(9) ?
    C3 C2 Cl1 . . 117.53(10) ?
    O1 C3 C4 . . 119.88(11) ?
    O1 C3 C2 . . 120.10(11) ?
    C4 C3 C2 . . 119.99(11) ?
    O2 C4 C3 . . 119.54(11) ?
    O2 C4 C5 . . 120.30(12) ?
    C3 C4 C5 . . 120.11(11) ?
    O3 C5 C6 . . 124.74(12) ?
    O3 C5 C4 . . 115.67(11) ?
    C6 C5 C4 . . 119.59(12) ?
    C1 C6 C5 . . 120.47(12) ?
    C1 C6 H6A . . 119.8 ?
    C5 C6 H6A . . 119.8 ?
    O1 C7 H7A . . 109.5 ?
    O1 C7 H7B . . 109.5 ?
    H7A C7 H7B . . 109.5 ?
    O1 C7 H7C . . 109.5 ?
    H7A C7 H7C . . 109.5 ?
    H7B C7 H7C . . 109.5 ?
    O2 C8 C9 . . 108.30(12) ?
    O2 C8 H8A . . 110.0 ?
    C9 C8 H8A . . 110.0 ?
    O2 C8 H8B . . 110.0 ?
    C9 C8 H8B . . 110.0 ?
    H8A C8 H8B . . 108.4 ?
    C8 C9 H9A . . 109.5 ?
    C8 C9 H9B . . 109.5 ?
    H9A C9 H9B . . 109.5 ?
    C8 C9 H9C . . 109.5 ?
    H9A C9 H9C . . 109.5 ?
    H9B C9 H9C . . 109.5 ?
    O3 C10 H10A . . 109.5 ?
    O3 C10 H10B . . 109.5 ?
    H10A C10 H10B . . 109.5 ?
    O3 C10 H10C . . 109.5 ?
    H10A C10 H10C . . 109.5 ?
    H10B C10 H10C . . 109.5 ?
    O4 C11 N1 . . 123.29(11) ?
    O4 C11 C1 . . 122.22(12) ?
    N1 C11 C1 . . 114.48(11) ?
    C13 C12 N1 . . 123.91(12) ?
    C13 C12 C17 . . 122.49(11) ?
    N1 C12 C17 . . 113.59(11) ?
    C12 C13 C14 . . 121.39(12) ?
    C12 C13 H13A . . 119.3 ?
    C14 C13 H13A . . 119.3 ?
    O5 C14 C13 . . 120.63(12) ?
    O5 C14 C15 . . 121.24(11) ?
    C13 C14 C15 . . 118.12(11) ?
    C14 C15 C16 . . 112.36(11) ?
    C14 C15 H15A . . 109.1 ?
    C16 C15 H15A . . 109.1 ?
    C14 C15 H15B . . 109.1 ?
    C16 C15 H15B . . 109.1 ?
    H15A C15 H15B . . 107.9 ?
    C15 C16 C17 . . 110.98(12) ?
    C15 C16 H16A . . 109.4 ?
    C17 C16 H16A . . 109.4 ?
    C15 C16 H16B . . 109.4 ?
    C17 C16 H16B . . 109.4 ?
    H16A C16 H16B . . 108.0 ?
    C12 C17 C16 . . 111.97(11) ?
    C12 C17 H17A . . 109.2 ?
    C16 C17 H17A . . 109.2 ?
    C12 C17 H17B . . 109.2 ?
    C16 C17 H17B . . 109.2 ?
    H17A C17 H17B . . 107.9 ?
loop_
    _geom_torsion_atom_site_label_1
    _geom_torsion_atom_site_label_2
    _geom_torsion_atom_site_label_3
    _geom_torsion_atom_site_label_4
    _geom_torsion_site_symmetry_1
    _geom_torsion_site_symmetry_2
    _geom_torsion_site_symmetry_3
    _geom_torsion_site_symmetry_4
    _geom_torsion
    _geom_torsion_publ_flag
    C6 C1 C2 C3 . . . . 1.71(19) ?
    C11 C1 C2 C3 . . . . -174.66(12) ?
    C6 C1 C2 Cl1 . . . . -175.87(10) ?
    C11 C1 C2 Cl1 . . . . 7.76(18) ?
    C7 O1 C3 C4 . . . . -85.34(15) ?
    C7 O1 C3 C2 . . . . 96.38(15) ?
    C1 C2 C3 O1 . . . . 176.51(12) ?
    Cl1 C2 C3 O1 . . . . -5.80(17) ?
    C1 C2 C3 C4 . . . . -1.77(19) ?
    Cl1 C2 C3 C4 . . . . 175.92(10) ?
    C8 O2 C4 C3 . . . . -94.55(14) ?
    C8 O2 C4 C5 . . . . 88.21(15) ?
    O1 C3 C4 O2 . . . . 4.46(18) ?
    C2 C3 C4 O2 . . . . -177.25(11) ?
    O1 C3 C4 C5 . . . . -178.29(12) ?
    C2 C3 C4 C5 . . . . -0.01(19) ?
    C10 O3 C5 C6 . . . . -18.0(2) ?
    C10 O3 C5 C4 . . . . 162.68(13) ?
    O2 C4 C5 O3 . . . . -1.55(19) ?
    C3 C4 C5 O3 . . . . -178.78(12) ?
    O2 C4 C5 C6 . . . . 179.06(12) ?
    C3 C4 C5 C6 . . . . 1.8(2) ?
    C2 C1 C6 C5 . . . . 0.1(2) ?
    C11 C1 C6 C5 . . . . 176.51(12) ?
    O3 C5 C6 C1 . . . . 178.77(13) ?
    C4 C5 C6 C1 . . . . -1.9(2) ?
    C4 O2 C8 C9 . . . . -170.82(13) ?
    C12 N1 C11 O4 . . . . 2.7(2) ?
    C12 N1 C11 C1 . . . . -178.18(12) ?
    C6 C1 C11 O4 . . . . -129.20(15) ?
    C2 C1 C11 O4 . . . . 47.2(2) ?
    C6 C1 C11 N1 . . . . 51.64(17) ?
    C2 C1 C11 N1 . . . . -132.00(13) ?
    C11 N1 C12 C13 . . . . 12.4(2) ?
    C11 N1 C12 C17 . . . . -166.70(13) ?
    N1 C12 C13 C14 . . . . 177.36(12) ?
    C17 C12 C13 C14 . . . . -3.6(2) ?
    C12 C13 C14 O5 . . . . -171.94(13) ?
    C12 C13 C14 C15 . . . . 7.3(2) ?
    O5 C14 C15 C16 . . . . 146.86(13) ?
    C13 C14 C15 C16 . . . . -32.36(18) ?
    C14 C15 C16 C17 . . . . 52.88(17) ?
    C13 C12 C17 C16 . . . . 24.94(19) ?
    N1 C12 C17 C16 . . . . -155.90(12) ?
    C15 C16 C17 C12 . . . . -48.67(17) ?
loop_
    _geom_hbond_atom_site_label_D
    _geom_hbond_atom_site_label_H
    _geom_hbond_atom_site_label_A
    _geom_hbond_site_symmetry_A
    _geom_hbond_distance_DH
    _geom_hbond_distance_HA
    _geom_hbond_distance_DA
    _geom_hbond_angle_DHA
    _geom_hbond_publ_flag
    N1 H1A O5 4_576 0.844(18) 2.098(18) 2.9410(15) 177.1(16) yes
    C7 H7A Cl1 4_566 0.98 2.86 3.7022(16) 145.1 yes
    C7 H7A O4 4_566 0.98 2.48 3.293(2) 139.8 yes
    C9 H9A O4 3_566 0.98 2.53 3.470(2) 160.8 yes
_shelx_space_group_comment
;
The symmetry employed for this shelxl refinement is uniquely defined
by the following loop, which should always be used as a source of
symmetry information in preference to the above space-group names.
They are only intended as comments.
;
_shelx_estimated_absorpt_T_min     0.918
_shelx_estimated_absorpt_T_max     0.975
_shelx_hkl_file
;
   0   0  -2  121.77    5.73
   0   0  -2  123.99    5.64
   0   0  -2  123.90    5.65
   0   0  -3   -0.13    0.04
   0   0  -3    0.14    0.07
   0   0  -3   -0.08    0.05
   0   0  -4  342.63   15.96
   0   0  -4  344.29   15.69
   0   0  -4  349.18   15.73
   0   0   5   -0.06    0.07
   0   0  -5    0.11    0.10
   0   0  -5   -0.02    0.07
   0   0  -5   -0.06    0.06
   0   0  -6   34.58    1.66
   0   0   6   33.53    1.70
   0   0  -6   33.35    1.74
   0   0   7    0.02    0.09
   0   0  -7   -0.01    0.08
   0   0  -7    0.10    0.11
   0   0  -8   31.52    1.54
   0   0  -8   27.79    1.63
   0   0   8   31.75    1.62
   0   0  -9    0.04    0.13
   0   0   9    0.09    0.12
   0   0  -9    0.11    0.11
   0   0 -10   14.01    0.92
   0   0 -10   10.61    0.75
   0   0  10   14.93    0.90
   0   0 -11    0.01    0.15
   0   0  11   -0.07    0.13
   0   0 -12   50.83    2.83
   0   0  12   54.73    2.78
   0   0  13    0.07    0.20
   0   0 -13    0.20    0.23
   0   0 -14   13.53    1.07
   0   0  14   11.90    0.97
   0   0 -15    0.12    0.29
   0   0  15   -0.10    0.21
   0   0 -16    1.46    0.47
   0   0  16    1.08    0.36
   0   0 -17    0.07    0.31
   0   0  17   -0.02    0.27
   0   0 -18    4.74    0.81
   0   1   0    0.00    0.04
   0  -1   0   -0.04    0.03
   0  -1   0   -0.03    0.03
   0   1   1   85.45    3.90
   0   1  -1   87.48    3.95
   0   1  -1   83.72    3.90
   0  -1   1   86.93    3.87
   0  -1  -1   83.92    3.89
   0  -1  -1   82.77    3.93
   0   1  -2  121.43    5.62
   0   1  -2  120.14    5.54
   0   1   2  122.70    5.54
   0  -1  -2  120.27    5.08
   0  -1  -2  118.29    5.60
   0  -1   2  122.47    5.51
   0  -1  -2  121.29    5.53
   0   1  -3  306.76   14.16
   0   1  -3  306.95   14.35
   0   1   3  313.95   14.15
   0  -1  -3  311.36   13.00
   0  -1   3  311.27   14.09
   0  -1  -3  317.57   14.13
   0  -1  -3  307.66   14.33
   0   1  -4   36.09    1.70
   0  -1   4   34.76    1.70
   0  -1  -4   34.78    1.74
   0  -1  -4   35.78    1.51
   0  -1  -4   34.50    1.73
   0  -1  -4   35.91    1.69
   0   1  -5    1.04    0.18
   0   1  -5    0.80    0.14
   0  -1  -5    0.95    0.18
   0  -1  -5    0.93    0.17
   0  -1  -5    1.22    0.16
   0  -1   5    1.10    0.17
   0   1  -6   20.48    1.13
   0   1  -6   20.35    1.05
   0  -1  -6   21.13    1.04
   0  -1  -6   19.50    1.10
   0  -1  -6   19.60    1.10
   0  -1   6   19.07    1.06
   0   1  -7    0.10    0.09
   0   1  -7   -0.02    0.10
   0  -1  -7    0.16    0.10
   0  -1  -7    0.12    0.12
   0  -1   7   -0.01    0.09
   0  -1  -7    0.29    0.14
   0   1  -8   11.67    0.84
   0   1  -8   14.08    0.78
   0  -1  -8   12.99    0.84
   0  -1  -8   13.03    0.84
   0  -1  -8   13.68    0.77
   0  -1   8   13.11    0.81
   0   1  -9    2.40    0.30
   0   1  -9    2.75    0.40
   0   1   9    2.41    0.35
   0  -1  -9    1.98    0.27
   0  -1  -9    1.91    0.33
   0  -1  -9    2.46    0.36
   0  -1   9    2.57    0.34
   0   1 -10   17.23    1.15
   0   1 -10   21.89    1.32
   0   1  10   22.79    1.29
   0  -1  10   22.89    1.25
   0  -1 -10   23.18    1.31
   0   1  11    9.11    0.74
   0   1  11    9.63    0.63
   0   1 -11   10.08    0.79
   0  -1  11    8.65    0.71
   0  -1 -11    9.67    0.75
   0   1 -12   -0.11    0.19
   0   1  12    0.36    0.23
   0  -1 -12    0.05    0.21
   0  -1  12    0.21    0.20
   0   1 -13   34.34    1.98
   0   1  13   31.15    1.88
   0  -1 -13   33.36    1.94
   0  -1  13   31.04    1.84
   0   1  14   22.49    1.48
   0   1 -14   21.61    1.53
   0  -1  14   22.26    1.43
   0  -1 -14   25.81    1.58
   0   1 -15   -0.44    0.20
   0   1  15   -0.06    0.20
   0  -1 -15    0.16    0.26
   0  -1  15    0.16    0.24
   0   1  16    2.27    0.50
   0   1 -16    1.34    0.45
   0  -1 -16    1.32    0.44
   0  -1  16    1.09    0.36
   0   1 -17    0.93    0.42
   0   1  17    0.93    0.38
   0  -1 -17    0.87    0.41
   0   1 -18    1.13    0.46
   0   1  18    1.31    0.47
   0  -1 -18    0.46    0.41
   0  -2   0   46.46    2.15
   0  -2   0   45.35    2.17
   0   2   1    0.14    0.08
   0   2  -1    0.00    0.07
   0  -2  -1    0.01    0.06
   0  -2  -1    0.05    0.06
   0  -2   1   -0.04    0.05
   0  -2   1    0.04    0.06
   0   2   2    4.62    0.33
   0   2  -2    4.65    0.33
   0   2  -2    4.90    0.33
   0  -2  -2    4.96    0.34
   0  -2   2    4.77    0.30
   0  -2  -2    4.91    0.30
   0   2  -3   15.70    0.86
   0   2   3   17.16    0.84
   0   2  -3   16.07    0.84
   0  -2   3   16.76    0.82
   0  -2  -3   14.99    0.85
   0  -2  -3   15.43    0.83
   0   2  -4    4.95    0.39
   0   2  -4    4.89    0.35
   0   2   4    5.23    0.35
   0  -2  -4    5.72    0.39
   0  -2   4    5.22    0.35
   0  -2  -4    5.23    0.36
   0   2  -5   -0.02    0.10
   0   2   5    0.05    0.08
   0   2  -5    0.07    0.09
   0  -2   5   -0.01    0.08
   0  -2  -5    0.06    0.11
   0  -2  -5    0.08    0.06
   0  -2  -5    0.05    0.10
   0   2   6    1.18    0.18
   0   2  -6    1.21    0.19
   0   2  -6    0.69    0.19
   0  -2  -6    0.79    0.19
   0  -2   6    0.97    0.17
   0  -2  -6    0.94    0.12
   0  -2  -6    1.11    0.20
   0   2  -7    0.00    0.09
   0   2  -7    0.25    0.14
   0   2   7   -0.07    0.08
   0  -2   7   -0.09    0.09
   0  -2  -7   -0.12    0.10
   0  -2  -7    0.05    0.10
   0  -2  -7    0.05    0.06
   0   2  -8    3.59    0.37
   0   2  -8    3.27    0.44
   0   2   8    2.94    0.32
   0  -2  -8    2.82    0.36
   0  -2   8    3.51    0.38
   0  -2  -8    3.31    0.42
   0  -2  -8    2.82    0.22
   0   2  -9    7.98    0.57
   0   2  -9    8.77    0.68
   0   2   9    8.46    0.54
   0  -2  -9    5.98    0.42
   0  -2  -9    8.24    0.65
   0  -2   9    8.90    0.61
   0  -2  -9    8.60    0.63
   0   2  10    0.09    0.12
   0   2 -10   -0.24    0.09
   0   2 -10   -0.02    0.15
   0  -2 -10    0.03    0.15
   0  -2 -10    0.05    0.16
   0  -2  10   -0.02    0.13
   0   2  11   12.97    0.91
   0   2 -11   12.28    0.94
   0  -2 -11   12.75    0.92
   0  -2 -11   11.52    0.87
   0  -2  11   11.90    0.85
   0   2  12    0.97    0.30
   0   2 -12    0.49    0.27
   0  -2  12    0.71    0.24
   0  -2 -12    0.93    0.29
   0   2  13   28.38    1.74
   0   2 -13   29.81    1.81
   0  -2  13   29.00    1.67
   0  -2 -13   27.27    1.72
   0   2 -14    0.22    0.27
   0   2  14    0.59    0.31
   0  -2  14    0.52    0.26
   0  -2 -14    0.20    0.24
   0   2 -15    6.54    0.85
   0   2  15    5.94    0.77
   0  -2 -15    5.94    0.78
   0   2 -16    1.90    0.50
   0   2  16    1.94    0.48
   0  -2 -16    1.34    0.43
   0   2  17    0.39    0.33
   0   2 -17    0.74    0.42
   0  -2 -17    0.46    0.34
   0   2 -18    0.10    0.35
   0   2  18    0.08    0.30
   0  -2 -18    0.04    0.34
   0   3   0    0.06    0.09
   0  -3   0    0.07    0.07
   0  -3   0   -0.05    0.06
   0   3   1  114.78    5.31
   0   3  -1  111.97    5.31
   0  -3   1  114.72    5.24
   0  -3  -1  113.01    5.26
   0  -3   1  115.01    5.34
   0  -3  -1  114.15    5.32
   0   3   2    4.16    0.33
   0   3  -2    4.64    0.34
   0  -3  -2    3.96    0.32
   0  -3   2    4.35    0.29
   0  -3  -2    4.12    0.30
   0  -3   2    4.36    0.33
   0   3  -3    6.67    0.45
   0   3  -3    6.01    0.44
   0   3   3    6.55    0.43
   0  -3  -3    6.53    0.40
   0  -3  -3    6.07    0.44
   0  -3   3    6.75    0.40
   0   3  -4    0.80    0.17
   0   3   4    1.14    0.18
   0   3  -4    1.03    0.20
   0  -3  -4    1.19    0.17
   0  -3  -4    1.33    0.22
   0  -3   4    1.07    0.16
   0   3  -5   52.97    2.70
   0   3   5   55.70    2.63
   0   3  -5   54.68    2.65
   0  -3  -5   52.05    2.66
   0  -3   5   54.42    2.59
   0  -3  -5   55.53    2.65
   0   3  -6    6.08    0.50
   0   3  -6    6.02    0.46
   0   3   6    6.24    0.44
   0  -3   6    5.93    0.43
   0  -3  -6    5.03    0.47
   0  -3  -6    6.79    0.46
   0   3  -7   65.56    3.43
   0   3   7   67.88    3.30
   0   3  -7   70.36    3.34
   0  -3  -7   66.54    3.38
   0  -3   7   69.88    3.29
   0  -3  -7   71.60    3.38
   0   3   8    0.18    0.12
   0   3  -8   -0.06    0.12
   0   3  -8    0.17    0.15
   0  -3  -8    0.02    0.15
   0  -3   8    0.05    0.12
   0  -3  -8    0.14    0.14
   0   3  -9    1.05    0.28
   0   3   9    1.34    0.23
   0   3  -9    0.85    0.22
   0  -3  -9    1.12    0.25
   0  -3  -9    0.90    0.26
   0  -3   9    1.10    0.23
   0   3  10    4.27    0.43
   0   3 -10    2.86    0.40
   0   3 -10    3.31    0.51
   0  -3 -10    4.27    0.54
   0  -3  10    3.78    0.44
   0  -3 -10    4.36    0.50
   0   3 -11   24.65    1.45
   0  -3 -11   21.51    1.34
   0  -3  11   20.75    1.27
   0  -3 -11   20.74    1.37
   0   3 -12    4.25    0.61
   0  -3 -12    3.67    0.53
   0  -3 -12    4.48    0.61
   0  -3  12    4.18    0.52
   0   3  13    0.30    0.23
   0   3 -13    0.22    0.26
   0  -3  13    0.11    0.20
   0  -3 -13    0.22    0.22
   0   3 -14   14.87    1.13
   0   3  14   13.58    1.06
   0  -3 -14   11.44    0.99
   0   3  15    0.25    0.24
   0   3 -15    0.14    0.30
   0  -3 -15   -0.10    0.22
   0   3 -16    0.60    0.38
   0   3  16    0.25    0.28
   0  -3 -16    0.17    0.28
   0   3 -17    0.26    0.36
   0   3  17    0.81    0.39
   0  -3 -17   -0.04    0.30
   0   4   0   96.19    4.55
   0  -4   0   94.55    4.48
   0  -4   0   97.59    4.54
   0   4   1   11.46    0.70
   0   4  -1   11.39    0.70
   0  -4   1   11.16    0.64
   0  -4  -1   11.23    0.65
   0  -4   1   11.82    0.67
   0  -4  -1   11.37    0.66
   0   4   2   18.50    1.06
   0   4  -2   19.19    1.07
   0  -4  -2   21.02    1.03
   0  -4  -2   18.33    1.04
   0  -4   2   19.57    1.05
   0  -4   2   18.91    0.99
   0   4  -3    2.47    0.32
   0   4   3    2.74    0.31
   0  -4  -3    2.78    0.27
   0  -4   3    2.37    0.25
   0  -4   3    2.89    0.32
   0  -4  -3    2.02    0.28
   0   4  -4  103.93    4.84
   0   4   4  101.64    4.81
   0   4  -4   99.12    4.88
   0  -4  -4  102.70    4.81
   0  -4   4  101.88    4.73
   0  -4  -4  101.71    4.83
   0   4  -5    1.65    0.27
   0   4   5    1.43    0.24
   0   4  -5    1.43    0.25
   0  -4  -5    1.66    0.23
   0  -4   5    1.35    0.20
   0  -4  -5    1.53    0.27
   0   4  -6   16.63    1.01
   0   4   6   15.59    0.93
   0   4  -6   15.75    0.97
   0  -4  -6   17.10    0.94
   0  -4   6   16.41    0.91
   0  -4  -6   15.87    1.00
   0   4  -7    0.05    0.12
   0   4   7    0.11    0.12
   0   4  -7    0.16    0.17
   0  -4   7    0.21    0.13
   0  -4  -7    0.05    0.13
   0  -4  -7    0.14    0.15
   0   4  -8   -0.01    0.12
   0   4  -8   -0.01    0.16
   0   4   8    0.11    0.13
   0  -4  -8   -0.05    0.12
   0  -4  -8    0.30    0.18
   0  -4   8    0.25    0.14
   0   4  -9   12.01    0.81
   0   4  -9   11.64    0.87
   0   4   9   11.33    0.76
   0  -4  -9   11.19    0.86
   0  -4  -9   10.83    0.77
   0  -4   9   11.65    0.75
   0   4 -10   28.02    1.64
   0   4  10   27.94    1.47
   0   4 -10   23.05    1.47
   0  -4 -10   27.49    1.61
   0  -4 -10   24.40    1.50
   0  -4  10   28.13    1.47
   0   4 -11    1.76    0.40
   0   4 -11    0.64    0.24
   0  -4 -11    1.43    0.36
   0  -4  11    1.81    0.32
   0  -4 -11    1.34    0.32
   0   4 -12    0.78    0.34
   0  -4 -12    0.77    0.28
   0  -4 -12    0.69    0.29
   0   4 -13   14.21    1.13
   0  -4 -13   13.07    1.07
   0   4 -14    0.53    0.33
   0   4  14    0.88    0.36
   0   4 -15    0.63    0.36
   0   4  15    0.79    0.36
   0   4  16    2.09    0.53
   0   4 -16    1.56    0.50
   0   4  17    1.82    0.51
   0   4 -17    1.49    0.53
   0   5   0   -0.02    0.10
   0  -5   0    0.00    0.09
   0  -5   0   -0.06    0.08
   0   5   1   57.16    2.82
   0   5  -1   54.90    2.81
   0  -5   1   56.27    2.73
   0  -5  -1   56.67    2.76
   0  -5   1   57.48    2.79
   0  -5  -1   57.92    2.76
   0   5  -2   40.90    2.18
   0   5   2   42.14    2.19
   0  -5  -2   44.86    2.14
   0  -5   2   42.72    2.10
   0  -5  -2   43.28    2.16
   0  -5   2   43.61    2.17
   0   5   3   97.98    4.74
   0   5  -3   95.81    4.75
   0  -5  -3   97.68    4.71
   0  -5  -3  104.09    4.72
   0  -5   3   96.46    4.62
   0  -5   3  102.44    4.78
   0   5  -4    2.12    0.31
   0   5   4    2.54    0.33
   0  -5   4    2.35    0.27
   0  -5  -4    2.22    0.33
   0  -5   4    2.47    0.34
   0  -5  -4    2.03    0.27
   0   5   5   46.50    2.39
   0   5  -5   49.48    2.45
   0  -5  -5   46.63    2.43
   0  -5   5   46.88    2.44
   0  -5  -5   47.94    2.36
   0  -5   5   46.83    2.30
   0   5  -6    5.48    0.48
   0   5  -6    4.54    0.50
   0   5   6    4.05    0.44
   0  -5   6    3.90    0.35
   0  -5  -6    4.28    0.39
   0  -5  -6    4.41    0.51
   0   5  -7    0.10    0.16
   0   5  -7   -0.07    0.12
   0   5   7    0.10    0.12
   0  -5   7   -0.03    0.10
   0  -5  -7    0.12    0.12
   0  -5  -7    0.14    0.15
   0   5   8   25.53    1.42
   0   5  -8   29.99    1.52
   0   5  -8   27.39    1.55
   0  -5  -8   25.95    1.53
   0  -5  -8   20.41    1.38
   0  -5   8   25.78    1.36
   0   5  -9    0.43    0.25
   0   5  -9    0.75    0.25
   0   5   9    0.92    0.24
   0  -5  -9    0.62    0.27
   0  -5   9    0.75    0.21
   0  -5  -9    0.43    0.20
   0   5  10    0.54    0.21
   0   5 -10   -0.10    0.14
   0   5 -10   -0.07    0.21
   0  -5 -10    0.15    0.21
   0   5 -11    2.92    0.46
   0   5 -11    3.99    0.60
   0  -5 -11    4.07    0.60
   0   5 -12    0.65    0.29
   0  -5 -12    0.28    0.27
   0   5 -13    2.59    0.53
   0  -5 -13    2.01    0.48
   0   5 -14    0.29    0.30
   0  -5 -14    0.90    0.37
   0   5  15    1.66    0.47
   0   5 -15    1.08    0.45
   0   5 -16   -0.26    0.29
   0   5  16    0.35    0.29
   0   5 -17    0.83    0.44
   0   5  17    0.64    0.41
   0   6   0   22.45    1.31
   0  -6   0   22.29    1.24
   0  -6   0   23.34    1.24
   0   6   1    2.37    0.35
   0   6  -1    1.61    0.30
   0  -6  -1    1.93    0.30
   0  -6   1    2.08    0.27
   0  -6  -1    2.32    0.29
   0  -6   1    2.41    0.31
   0   6  -2    0.11    0.14
   0   6   2    0.24    0.16
   0  -6   2    0.26    0.13
   0  -6  -2    0.18    0.12
   0  -6   2    0.04    0.12
   0  -6  -2    0.02    0.12
   0   6  -3    4.42    0.50
   0   6   3    3.67    0.45
   0  -6  -3    3.75    0.39
   0  -6   3    3.54    0.37
   0  -6   3    4.48    0.41
   0  -6  -3    4.48    0.47
   0   6  -4   33.78    1.77
   0   6   4   32.94    1.74
   0  -6   4   32.76    1.74
   0  -6  -4   32.27    1.73
   0  -6  -4   26.47    1.62
   0  -6   4   33.12    1.62
   0   6   5   19.34    1.13
   0   6  -5   18.72    1.16
   0  -6  -5   19.38    1.15
   0  -6   5   18.63    1.14
   0  -6   5   19.48    1.02
   0  -6  -5   14.84    1.01
   0   6   6    4.30    0.50
   0   6  -6    3.99    0.51
   0  -6   6    4.43    0.54
   0  -6   6    4.77    0.40
   0  -6  -6    4.39    0.53
   0   6  -7    0.25    0.22
   0   6   7    0.23    0.16
   0  -6   7    0.42    0.23
   0  -6  -7    0.32    0.22
   0  -6   7    0.04    0.13
   0   6   8   14.47    0.94
   0   6  -8   13.87    0.99
   0  -6   8   12.77    1.00
   0  -6  -8   14.86    1.04
   0   6  -9   16.61    1.18
   0   6   9   16.52    1.09
   0   6  -9   19.00    1.19
   0  -6   9   16.86    1.21
   0  -6  -9   17.65    1.21
   0   6  10   14.29    0.93
   0   6 -10   12.33    0.97
   0   6 -10   13.36    1.03
   0  -6 -10   12.02    1.00
   0   6 -11   -0.30    0.20
   0   6 -11   -0.13    0.20
   0  -6 -11    0.33    0.28
   0   6 -12   10.20    0.94
   0  -6 -12   10.46    0.96
   0   6 -13    0.56    0.34
   0  -6 -13    0.32    0.30
   0   6 -14    0.09    0.30
   0  -6 -14   -0.06    0.26
   0   6  15    0.25    0.32
   0   6 -15    0.60    0.39
   0  -6  15    0.59    0.40
   0  -6 -15    0.14    0.31
   0   6 -16    1.93    0.59
   0   6  16    2.08    0.57
   0  -6  16    2.82    0.63
   0   7   0    0.06    0.15
   0  -7   0    0.41    0.17
   0  -7   0    0.09    0.13
   0   7   1    9.16    0.76
   0   7  -1   11.72    0.82
   0  -7   1   11.76    0.72
   0  -7  -1    8.91    0.68
   0  -7   1   10.98    0.74
   0  -7  -1   11.55    0.76
   0   7  -2    3.95    0.50
   0   7   2    4.29    0.52
   0  -7   2    3.63    0.40
   0  -7  -2    2.94    0.38
   0  -7   2    3.75    0.44
   0  -7  -2    3.88    0.46
   0   7   3    0.01    0.15
   0   7  -3    0.16    0.17
   0  -7  -3   -0.14    0.13
   0  -7   3   -0.02    0.12
   0  -7   3    0.04    0.15
   0   7  -4    0.15    0.19
   0   7   4    0.67    0.25
   0  -7  -4    0.38    0.21
   0  -7   4    0.57    0.22
   0  -7   4    0.47    0.17
   0   7   5   -0.10    0.15
   0   7  -5    0.23    0.20
   0  -7  -5    0.18    0.19
   0  -7   5    0.11    0.18
   0  -7   5    0.06    0.13
   0   7  -6    7.08    0.76
   0   7   6    7.21    0.65
   0  -7  -6    7.08    0.76
   0  -7   6    8.25    0.68
   0   7  -7    0.55    0.26
   0   7   7    0.35    0.20
   0  -7  -7    0.24    0.20
   0  -7   7    0.28    0.21
   0   7  -8    1.56    0.38
   0   7   8    0.74    0.28
   0  -7  -8    1.42    0.37
   0  -7   8    1.53    0.38
   0   7   9    5.79    0.65
   0   7  -9    6.42    0.76
   0  -7  -9    5.87    0.73
   0  -7   9    6.95    0.81
   0   7  10    3.99    0.54
   0   7 -10    4.56    0.65
   0  -7 -10    3.66    0.59
   0  -7  10    4.21    0.65
   0   7 -11   -0.04    0.22
   0  -7 -11    0.05    0.24
   0  -7  11    0.13    0.30
   0  -7 -12    0.20    0.28
   0  -7  12   -0.08    0.26
   0  -7  13    5.62    0.85
   0  -7 -13    5.61    0.81
   0  -7  14   13.97    1.23
   0  -7 -14   12.64    1.17
   0  -7  15    1.70    0.52
   0  -7 -15    0.63    0.41
   0   8   0   10.05    0.81
   0  -8   0   10.05    0.73
   0   8   1   47.45    2.58
   0   8  -1   47.24    2.59
   0  -8   1   49.56    2.46
   0  -8  -1   48.14    2.49
   0   8  -2    2.71    0.45
   0   8   2    3.26    0.48
   0  -8  -2    2.82    0.42
   0  -8   2    1.48    0.32
   0  -8   2    2.59    0.36
   0   8  -3    0.04    0.18
   0   8   3   -0.10    0.17
   0  -8   3    0.00    0.15
   0  -8   3    0.06    0.14
   0  -8  -3    0.07    0.18
   0   8  -4   34.96    1.98
   0   8   4   35.02    1.96
   0  -8   4   33.35    1.92
   0  -8  -4   33.60    1.92
   0   8   5    3.75    0.52
   0   8  -5    3.87    0.55
   0  -8   5    3.21    0.49
   0  -8  -5    3.20    0.49
   0   8   6    9.49    0.80
   0   8  -6   10.96    0.88
   0  -8   6    9.56    0.82
   0  -8  -6   10.38    0.85
   0   8   7    0.05    0.18
   0   8  -7    0.05    0.22
   0  -8  -7   -0.13    0.18
   0  -8   7    0.10    0.20
   0   8   8    3.09    0.51
   0   8  -8    4.03    0.61
   0  -8   8    4.46    0.63
   0  -8  -8    3.95    0.60
   0   8   9    0.69    0.28
   0   8  -9    1.43    0.42
   0  -8  -9    0.80    0.34
   0  -8   9    1.16    0.39
   0   8 -10   12.04    1.05
   0  -8  10   14.12    1.12
   0  -8 -10   11.81    1.04
   0   8 -11    2.01    0.47
   0  -8 -11    1.80    0.46
   0  -8  11    1.60    0.49
   0  -8  12   -0.26    0.28
   0  -8 -12   -0.16    0.27
   0  -8  13    5.70    0.87
   0  -8 -13    5.40    0.84
   0  -8 -14   14.15    1.26
   0  -8  14   13.32    1.26
   0   9   0   -0.18    0.15
   0  -9   0    0.09    0.16
   0   9  -1    1.55    0.37
   0   9   1    2.32    0.44
   0  -9   1    1.49    0.33
   0  -9  -1    1.83    0.36
   0   9   2   17.33    1.23
   0   9  -2   17.85    1.26
   0  -9  -2   19.15    1.20
   0   9  -3    6.67    0.77
   0   9   3    5.39    0.69
   0  -9  -3    6.70    0.71
   0   9  -4    0.28    0.23
   0   9   4    0.29    0.23
   0  -9  -4    0.45    0.27
   0  -9   4    0.43    0.25
   0   9  -5   12.44    0.99
   0   9   5   12.97    0.97
   0  -9  -5   13.22    0.97
   0  -9   5    9.47    0.88
   0   9  -6    0.51    0.30
   0   9   6    0.64    0.30
   0  -9   6    0.04    0.20
   0  -9  -6    0.18    0.25
   0   9  -7    1.27    0.42
   0   9   7    2.23    0.45
   0  -9   7    1.03    0.36
   0  -9  -7    1.29    0.40
   0   9  -8    0.21    0.30
   0   9   8    0.43    0.31
   0  -9  -8    0.25    0.27
   0  -9   8    0.58    0.33
   0   9  -9    1.37    0.46
   0   9   9    0.88    0.33
   0  -9   9    1.16    0.41
   0  -9  -9    1.54    0.43
   0   9 -10    2.81    0.60
   0  -9 -10    4.32    0.69
   0  -9  10    3.03    0.60
   0   9 -11    0.02    0.30
   0  -9 -11   -0.29    0.25
   0  -9  11    0.10    0.35
   0   9 -12   -0.02    0.33
   0  -9 -12    0.18    0.30
   0  -9  12    0.13    0.33
   0  -9  13    1.66    0.55
   0  -9 -13    0.31    0.38
   0  10   0    8.08    0.90
   0  10  -1    0.66    0.31
   0  10   1    0.70    0.30
   0 -10  -1    0.68    0.28
   0  10   2    1.17    0.37
   0  10  -2    1.48    0.40
   0 -10  -2    1.80    0.41
   0  10   3    2.95    0.53
   0  10  -3    3.54    0.58
   0 -10  -3    3.46    0.54
   0  10   4    1.20    0.38
   0  10  -4    1.43    0.41
   0 -10  -4    2.07    0.46
   0  10   5   15.05    1.12
   0 -10  -5   12.33    1.03
   0  10   6    0.07    0.27
   0  10  -6    0.20    0.26
   0 -10  -6   -0.05    0.22
   0  10   7    3.11    0.57
   0  10  -7    4.62    0.71
   0 -10   7    1.84    0.45
   0 -10  -7    5.27    0.72
   0  10   8    2.23    0.49
   0  10  -8    1.75    0.49
   0 -10   8    1.55    0.44
   0 -10  -8    2.45    0.56
   0  10   9   11.52    0.97
   0  10  -9   11.06    1.17
   0 -10   9    7.76    0.99
   0 -10  -9   10.58    1.13
   0  10 -10   -0.22    0.33
   0 -10 -10   -0.01    0.30
   0 -10  10    0.16    0.33
   0  10 -11    0.92    0.46
   0 -10  11    1.71    0.56
   0 -10 -11    2.16    0.56
   0  11   0    0.23    0.28
   0  11  -1   14.12    1.22
   0  11   1   18.71    1.32
   0  11  -2    0.16    0.27
   0  11   2   -0.02    0.23
   0  11  -3    8.04    0.95
   0  11   3    9.13    0.98
   0 -11  -3    9.50    0.86
   0  11  -4   -0.09    0.24
   0  11   4    0.43    0.31
   0 -11  -4    0.39    0.30
   0  11   5   10.34    0.94
   0  11  -5   10.59    1.12
   0 -11  -5    8.94    0.98
   0  11  -6    0.41    0.32
   0  11   6   -0.02    0.27
   0 -11  -6    0.21    0.31
   0  11  -7    1.02    0.43
   0  11   7    0.82    0.40
   0 -11  -7    2.48    0.54
   0  11   8    0.80    0.40
   0  11  -8    0.77    0.42
   0 -11  -8    1.10    0.43
   0  11  -9    0.05    0.34
   0 -11  -9    0.98    0.44
   0  12   0    0.77    0.38
   0  12   1    1.13    0.42
   0  12  -1    0.67    0.38
   0  12   2    8.48    1.01
   0  12  -2    8.19    1.01
   0  12   3    0.09    0.27
   0  12  -3    0.10    0.30
   0  12  -4    3.10    0.63
   0  12   4    4.83    0.74
   0  12  -5    1.55    0.50
   0  12   5    3.14    0.62
   0  12   6    0.65    0.40
   0  12  -6    0.81    0.42
   0 -12  -6    1.18    0.46
   1   0 -18    4.11    0.75
  -1   0  17    0.10    0.27
   1   0 -17    0.44    0.35
   1   0 -16    6.97    0.88
  -1   0  16    7.63    0.86
   1   0 -15   -0.05    0.23
  -1   0  15    0.10    0.22
  -1   0  14    6.83    0.73
   1   0 -14    6.57    0.82
   1   0 -13    0.14    0.22
  -1   0  13   -0.17    0.17
  -1   0  12   26.72    1.54
   1   0 -12   25.33    1.59
   1   0 -11   -0.19    0.13
  -1   0  11    0.08    0.15
   1   0 -11    0.10    0.14
   1   0 -10    1.62    0.27
  -1   0  10    2.26    0.34
   1   0 -10    1.91    0.34
   1   0  -9    0.01    0.10
   1   0  -9    0.03    0.13
  -1   0   9   -0.10    0.10
   1   0  -8    5.20    0.41
   1   0  -8    5.58    0.46
  -1   0   8    6.07    0.46
   1   0  -8    4.95    0.45
   1   0  -7   -0.06    0.08
   1   0  -7   -0.08    0.08
   1   0  -7    0.02    0.08
   1   0  -6   73.51    3.45
   1   0  -6   70.70    3.52
   1   0  -6   74.50    3.46
   1   0  -5    0.09    0.10
   1   0  -5    0.03    0.08
   1   0  -5    0.10    0.09
   1   0  -4   13.85    0.72
   1   0  -4   12.82    0.69
   1   0  -4   12.01    0.68
   1   0  -3    0.05    0.06
   1   0  -3   -0.06    0.05
   1   0  -3    0.00    0.06
   1   0  -2   50.83    2.36
   1   0  -2   49.00    2.34
   1   0  -2   52.08    2.39
   1   0  -1    0.10    0.03
  -1   0   1    0.00    0.02
   1   0  -1   -0.01    0.02
   1   0   1   -0.45    0.05
  -1   0  -1   -0.56    0.04
  -1   0  -2   -0.09    0.03
  -1   0  -2   -0.09    0.06
   1   0   2    0.10    0.08
   1   0   3   -0.13    0.07
  -1   0  -3   -0.12    0.04
  -1   0  -3   -0.05    0.08
  -1   0  -4    6.94    0.39
   1   0   4    7.10    0.45
  -1   0  -5   -0.10    0.07
  -1   0  -5    0.04    0.06
   1   0   5   -0.05    0.08
  -1   0  -6  127.21    6.08
  -1   0  -6  130.36    5.91
   1   0   6  126.17    5.97
  -1   0  -7   -0.02    0.07
  -1   0  -7    0.02    0.10
   1   0   7    0.19    0.12
   1   0   8    0.05    0.12
  -1   0  -8    0.32    0.11
  -1   0  -8    0.33    0.16
   1   0   9    0.01    0.13
  -1   0  -9   -0.01    0.08
  -1   0  -9   -0.01    0.12
  -1   0 -10    5.08    0.57
   1   0  10    4.98    0.55
   1   0  11   -0.08    0.16
  -1   0 -11    0.10    0.17
  -1   0 -12   41.03    2.33
   1   0  12   41.59    2.27
   1   0  13    0.21    0.20
  -1   0 -13    0.18    0.23
  -1   0 -14    2.73    0.52
   1   0  14    2.06    0.44
   1   0  15    0.00    0.23
  -1   0 -15    0.08    0.26
  -1   0 -16    0.15    0.33
   1   0  16    0.28    0.29
  -1   0 -17    0.05    0.31
   1   0  17   -0.08    0.25
   1   0  18   10.82    1.14
  -1   0 -18   10.52    1.25
  -1   1  18    0.06    0.29
   1   1 -18    0.25    0.34
   1  -1 -18    0.43    0.38
   1   1 -17    0.52    0.35
  -1   1  17    0.62    0.34
   1  -1 -17    0.38    0.36
   1   1 -16    1.39    0.47
  -1   1  16    1.94    0.47
   1  -1 -16    3.02    0.58
  -1   1  15    0.33    0.27
   1   1 -15    0.25    0.30
   1  -1 -15    0.49    0.31
  -1  -1  15    0.78    0.30
   1   1 -14    5.15    0.70
  -1   1  14    4.85    0.65
  -1  -1  14    5.60    0.66
   1  -1 -14    5.53    0.70
   1   1 -13    0.32    0.26
  -1   1  13    0.37    0.25
   1  -1 -13   -0.08    0.20
  -1  -1  13    0.53    0.25
   1   1 -12   15.13    1.11
  -1   1  12   17.15    1.09
   1  -1 -12   15.97    1.08
  -1  -1  12   14.08    1.00
   1   1 -11    4.70    0.57
   1   1 -11    2.94    0.40
  -1   1  11    4.30    0.51
   1  -1 -11    4.66    0.56
  -1  -1  11    4.41    0.50
   1   1 -10    2.97    0.38
   1   1 -10    3.16    0.45
   1  -1 -10    3.85    0.46
  -1  -1  10    3.62    0.43
   1  -1 -10    3.06    0.37
   1  -1 -10    4.03    0.49
   1   1  -9    3.64    0.46
   1   1  -9    4.58    0.40
  -1  -1   9    4.40    0.41
   1  -1  -9    4.34    0.38
   1  -1  -9    4.62    0.49
   1  -1  -9    4.03    0.46
   1   1  -8  139.10    6.77
   1   1  -8  144.40    6.63
  -1  -1   8  139.01    6.59
   1  -1  -8  139.59    6.73
   1  -1  -8  140.69    6.64
   1  -1  -8  146.98    6.62
   1   1  -7   17.43    0.94
   1   1  -7   15.45    0.98
   1  -1  -7   17.47    0.97
   1  -1  -7   16.82    0.93
   1  -1  -7   16.61    0.97
  -1  -1   7   17.21    0.93
   1   1  -6   52.67    2.51
   1   1  -6   50.65    2.58
   1  -1  -6   53.80    2.53
   1  -1  -6   51.23    2.54
   1  -1  -6   51.28    2.50
  -1  -1   6   51.17    2.48
   1   1  -5   37.80    1.83
   1   1  -5   35.96    1.88
   1  -1  -5   37.35    1.82
  -1  -1   5   37.73    1.80
   1  -1  -5   37.46    1.85
   1  -1  -5   37.62    1.85
   1   1  -4    7.32    0.47
   1   1  -4    7.29    0.45
   1  -1  -4    7.10    0.44
  -1  -1   4    7.48    0.42
   1  -1  -4    7.59    0.45
   1  -1  -4    7.34    0.46
   1   1  -3    8.95    0.53
   1   1  -3    9.61    0.52
   1  -1  -3    8.82    0.52
   1  -1  -3    9.04    0.50
  -1  -1   3    9.11    0.48
   1  -1  -3    9.58    0.52
   1   1  -2    0.59    0.10
  -1   1   2    0.79    0.11
   1   1  -2    0.76    0.11
  -1  -1   2    0.96    0.08
   1  -1  -2    0.75    0.08
   1  -1  -2    0.71    0.11
  -1   1   1    1.10    0.13
   1   1  -1    1.12    0.12
  -1  -1   1    1.14    0.13
   1  -1  -1    0.92    0.12
  -1   1   0  158.82    7.16
  -1   1   0  156.70    7.22
  -1  -1   0  158.01    7.25
   1  -1   0  152.94    7.13
  -1  -1   0  157.07    7.11
  -1   1  -1   43.20    2.00
   1   1   1   43.57    1.99
   1   1   1   42.37    1.84
  -1   1  -1   41.98    2.02
   1  -1   1   43.38    2.00
  -1  -1  -1   42.79    2.00
  -1  -1  -1   42.53    2.03
  -1   1  -2    4.31    0.25
  -1   1  -2    4.14    0.28
   1   1   2    3.95    0.24
  -1  -1  -2    3.96    0.23
   1  -1   2    4.06    0.27
  -1  -1  -2    4.16    0.28
  -1  -1  -2    3.68    0.28
  -1   1  -3   68.93    3.22
   1   1   3   70.45    3.21
  -1   1  -3   70.28    3.31
  -1  -1  -3   68.67    3.26
  -1  -1  -3   70.38    2.97
  -1  -1  -3   68.68    3.30
   1  -1   3   69.64    3.25
  -1   1  -4  181.28    8.16
   1   1   4  173.08    8.13
  -1  -1  -4  184.91    7.50
  -1  -1  -4  173.95    8.30
   1  -1   4  177.05    8.16
  -1   1  -5    0.05    0.07
   1   1   5   -0.05    0.06
  -1   1  -5   -0.02    0.08
   1  -1   5   -0.13    0.06
  -1  -1  -5   -0.05    0.08
  -1  -1  -5   -0.01    0.05
  -1  -1  -5    0.00    0.08
  -1   1  -6    0.88    0.14
   1   1   6    0.66    0.12
  -1   1  -6    0.74    0.18
   1  -1   6    0.67    0.18
  -1  -1  -6    0.75    0.11
  -1  -1  -6    0.96    0.15
  -1  -1  -6    0.79    0.19
  -1  -1  -6    0.86    0.18
   1   1   7    4.32    0.40
  -1   1  -7    4.15    0.33
   1   1   7    4.43    0.31
  -1   1  -7    3.15    0.40
  -1  -1  -7    4.33    0.41
  -1  -1  -7    4.53    0.32
  -1  -1  -7    5.05    0.42
   1  -1   7    4.60    0.40
  -1  -1  -7    4.74    0.29
   1   1   8   51.49    2.42
  -1   1  -8   53.28    2.61
   1   1   8   52.39    2.56
  -1   1  -8   49.19    2.45
  -1  -1  -8   47.08    2.21
  -1  -1  -8   53.55    2.60
   1  -1   8   51.62    2.53
  -1  -1  -8   47.69    2.43
   1   1   9    1.32    0.28
  -1   1  -9    0.88    0.18
   1   1   9    1.02    0.18
  -1   1  -9    0.72    0.23
  -1  -1  -9    0.51    0.14
  -1  -1  -9    0.45    0.12
   1  -1   9    0.95    0.24
  -1  -1  -9    0.75    0.23
  -1   1 -10    5.14    0.60
   1   1  10    6.15    0.44
   1   1  10    5.20    0.59
   1  -1  10    5.63    0.52
  -1  -1 -10    6.48    0.66
  -1   1 -11   -0.21    0.13
   1   1  11   -0.02    0.17
   1  -1  11    0.03    0.17
  -1  -1 -11    0.00    0.17
   1   1  12   13.35    1.00
  -1   1 -12   13.18    1.03
  -1  -1 -12   13.91    1.02
   1  -1  12   14.94    1.00
   1   1  13    1.51    0.38
  -1   1 -13    1.30    0.39
   1  -1  13    1.88    0.39
  -1  -1 -13    1.28    0.36
   1   1  14    0.89    0.33
  -1   1 -14    0.83    0.34
   1  -1  14    0.68    0.29
  -1  -1 -14    0.95    0.34
   1   1  15   -0.18    0.18
  -1   1 -15   -0.05    0.23
   1  -1  15    0.35    0.26
  -1  -1 -15    0.04    0.28
  -1   1 -16    0.84    0.41
   1   1  16    0.94    0.38
   1  -1  16    0.49    0.34
  -1  -1 -16    1.08    0.41
   1   1  17    0.28    0.31
  -1   1 -17   -0.16    0.30
  -1  -1 -17    0.53    0.38
  -1   1 -18    1.39    0.52
   1   1  18    0.94    0.41
  -1  -1 -18    1.56    0.54
   1   2 -18   -0.01    0.33
  -1   2  18   -0.34    0.27
   1  -2 -18    0.53    0.39
   1   2 -17    1.93    0.55
  -1   2  17    1.87    0.49
   1  -2 -17    0.71    0.39
  -1   2  16   12.14    1.03
   1   2 -16   10.32    1.12
   1  -2 -16   11.00    0.99
   1   2 -15    0.00    0.24
  -1   2  15   -0.13    0.21
   1  -2 -15    0.10    0.25
   1   2 -14    0.55    0.32
  -1   2  14    0.41    0.29
   1  -2 -14    0.74    0.30
  -1  -2  14    0.28    0.24
   1   2 -13    1.38    0.38
  -1   2  13    0.43    0.25
   1  -2 -13    0.31    0.23
  -1  -2  13    0.33    0.22
   1   2 -12    3.46    0.53
  -1  -2  12    3.81    0.49
   1  -2 -12    4.34    0.56
   1  -2 -12    4.05    0.56
  -1   2  11   84.54    4.09
   1   2 -11   82.19    4.28
  -1  -2  11   87.28    4.12
   1  -2 -11   85.51    4.23
   1  -2 -11   83.11    4.20
   1   2 -10    3.84    0.50
   1   2 -10    4.19    0.46
  -1   2  10    3.82    0.41
   1  -2 -10    5.23    0.46
   1  -2 -10    2.97    0.24
  -1  -2  10    3.91    0.43
   1  -2 -10    4.00    0.49
   1   2  -9    0.03    0.12
   1   2  -9    0.19    0.16
  -1   2   9    0.23    0.13
   1  -2  -9   -0.03    0.12
   1  -2  -9    0.06    0.07
   1  -2  -9    0.02    0.14
  -1  -2   9    0.13    0.13
   1   2  -8    0.92    0.24
  -1   2   8    1.16    0.22
   1   2  -8    1.17    0.23
   1  -2  -8    1.01    0.12
   1  -2  -8    1.04    0.24
   1  -2  -8    1.08    0.22
  -1  -2   8    1.05    0.20
   1   2  -7   33.06    1.77
   1   2  -7   34.68    1.71
  -1   2   7   31.87    1.67
  -1  -2   7   31.36    1.65
   1  -2  -7   32.90    1.73
   1  -2  -7   34.26    1.44
   1  -2  -7   32.64    1.71
  -1   2   6   19.77    1.07
   1   2  -6   19.78    1.09
   1   2  -6   19.99    1.14
   1  -2  -6   21.39    1.13
   1  -2  -6   20.29    1.08
  -1  -2   6   19.39    1.04
   1  -2  -6   20.36    0.90
  -1   2   5    9.07    0.55
   1   2  -5    8.53    0.59
   1   2  -5    9.38    0.57
  -1  -2   5    9.23    0.52
   1  -2  -5    9.12    0.54
   1  -2  -5    8.52    0.58
  -1   2   4   42.65    2.03
   1   2  -4   40.56    2.03
   1   2  -4   41.82    2.08
   1  -2  -4   42.08    2.02
  -1  -2   4   42.60    1.98
   1  -2  -4   41.41    2.05
   1   2  -3   57.75    2.79
  -1   2   3   59.97    2.79
   1   2  -3   58.00    2.82
  -1  -2   3   60.90    2.71
   1  -2  -3   56.98    2.76
   1  -2  -3   58.44    2.78
  -1   2   2   14.91    0.79
   1   2  -2   15.12    0.79
  -1  -2   2   15.20    0.71
   1  -2  -2   14.76    0.73
   1  -2  -2   14.09    0.78
  -1  -2   2   14.82    0.79
   1   2  -1  301.62   13.88
  -1  -2   1  307.29   13.76
  -1  -2   1  305.81   14.04
   1  -2  -1  305.05   13.97
   1  -2  -1  300.54   13.81
  -1  -2   0   46.94    2.24
   1  -2   0   50.07    2.26
  -1  -2   0   47.52    2.30
   1  -2   0   48.21    2.26
   1   2   1   11.39    0.60
  -1   2  -1   11.28    0.59
  -1   2  -1   11.01    0.61
  -1  -2  -1   11.04    0.61
   1  -2   1   11.06    0.59
  -1  -2  -1   11.28    0.59
  -1   2  -2    2.08    0.19
   1   2   2    2.11    0.18
  -1   2  -2    1.80    0.20
   1  -2   2    2.21    0.21
  -1  -2  -2    1.76    0.20
  -1  -2  -2    2.24    0.22
  -1   2  -3  124.03    5.78
  -1   2  -3  123.87    5.69
   1   2   3  123.09    5.67
  -1  -2  -3  121.14    5.76
  -1  -2  -3  122.43    5.70
   1  -2   3  123.97    5.67
  -1   2  -4    5.74    0.38
   1   2   4    5.94    0.36
  -1   2  -4    5.46    0.41
  -1  -2  -4    5.19    0.32
   1  -2   4    5.82    0.39
  -1  -2  -4    6.15    0.41
  -1  -2  -4    6.09    0.42
  -1   2  -5  114.97    5.43
   1   2   5  115.21    5.41
  -1   2  -5  114.39    5.56
  -1  -2  -5  119.66    4.99
  -1  -2  -5  117.66    5.49
  -1  -2  -5  119.65    5.55
   1  -2   5  117.74    5.44
  -1   2  -6    0.50    0.13
  -1   2  -6    0.63    0.18
   1   2   6    0.22    0.10
   1  -2   6    0.53    0.15
  -1  -2  -6    0.15    0.12
  -1  -2  -6    0.50    0.10
  -1  -2  -6    0.12    0.13
  -1   2  -7   61.37    2.88
  -1   2  -7   59.35    3.00
   1   2   7   59.58    2.84
  -1  -2  -7   58.74    2.95
   1  -2   7   61.46    2.91
  -1  -2  -7   56.62    2.60
  -1  -2  -7   60.17    2.97
  -1   2  -8    0.22    0.13
  -1   2  -8    0.66    0.21
   1   2   8    0.56    0.14
   1  -2   8    0.53    0.18
  -1  -2  -8    0.34    0.16
  -1  -2  -8    0.33    0.17
  -1  -2  -8    0.41    0.11
  -1   2  -9   88.70    4.50
   1   2   9   93.80    4.28
  -1  -2  -9   91.41    4.44
  -1  -2  -9   90.22    4.47
   1  -2   9   88.78    4.36
   1   2  10   11.21    0.83
  -1   2 -10   10.68    0.84
  -1  -2 -10   11.93    0.84
   1  -2  10   10.19    0.77
  -1   2 -11    9.48    0.81
   1   2  11    9.08    0.78
   1  -2  11   10.07    0.75
  -1  -2 -11    9.80    0.78
   1   2  12    0.93    0.30
  -1   2 -12    0.74    0.29
   1  -2  12    0.84    0.27
  -1  -2 -12    1.77    0.40
   1   2  13    3.15    0.54
  -1   2 -13    4.21    0.64
   1  -2  13    3.99    0.55
  -1  -2 -13    2.98    0.51
   1   2  14    9.61    0.90
  -1   2 -14   10.37    0.95
   1  -2  14   10.23    0.85
  -1  -2 -14   10.57    0.91
  -1   2 -15    1.33    0.47
   1   2  15    1.51    0.43
  -1  -2 -15    1.60    0.44
   1  -2  15    1.32    0.38
   1   2  16    0.30    0.31
  -1   2 -16    0.08    0.27
  -1  -2 -16    0.31    0.32
   1   2  17   -0.29    0.25
  -1   2 -17    0.29    0.36
  -1  -2 -17    0.51    0.38
   1   2  18   -0.19    0.30
  -1   2 -18    0.24    0.39
  -1  -2 -18    0.62    0.42
   1   3 -18    0.97    0.48
  -1   3  18    1.03    0.43
   1   3 -17    1.42    0.49
  -1   3  17    3.48    0.65
   1   3 -16    0.77    0.39
  -1   3  16    0.62    0.34
   1  -3 -16    0.09    0.25
  -1   3  15    5.11    0.69
   1   3 -15    4.63    0.72
   1  -3 -15    2.57    0.52
  -1   3  14    6.26    0.76
   1   3 -14    6.80    0.81
   1  -3 -14    3.57    0.57
   1   3 -13    0.40    0.28
   1  -3 -13    0.59    0.27
   1  -3 -13    1.05    0.34
   1   3 -12   -0.11    0.18
   1  -3 -12   -0.01    0.16
  -1  -3  12    0.06    0.17
   1  -3 -12   -0.08    0.19
  -1   3  11   11.96    0.78
   1   3 -11    8.95    0.77
   1   3 -11   12.48    0.93
   1  -3 -11   11.62    0.83
   1  -3 -11   12.30    0.89
  -1  -3  11   11.64    0.78
   1   3 -10    0.28    0.21
   1   3 -10    1.22    0.27
  -1   3  10    1.63    0.28
  -1  -3  10    0.95    0.22
   1  -3 -10    1.17    0.27
   1  -3 -10    1.60    0.34
  -1   3   9    3.12    0.38
   1   3  -9    2.81    0.42
   1   3  -9    3.13    0.41
   1  -3  -9    3.08    0.43
   1  -3  -9    3.17    0.40
  -1  -3   9    3.76    0.38
  -1   3   8    7.11    0.53
   1   3  -8    6.58    0.59
   1   3  -8    6.79    0.55
   1  -3  -8    7.04    0.53
   1  -3  -8    8.43    0.63
  -1  -3   8    7.97    0.52
   1   3  -7   66.15    3.36
   1   3  -7   70.34    3.28
  -1   3   7   67.36    3.25
  -1  -3   7   66.96    3.19
   1  -3  -7   64.36    3.30
   1  -3  -7   66.78    3.27
  -1   3   6    9.86    0.64
   1   3  -6   10.37    0.67
   1   3  -6   10.17    0.70
   1  -3  -6   10.59    0.63
  -1  -3   6   10.62    0.60
   1  -3  -6    9.89    0.68
  -1   3   5   63.68    3.09
   1   3  -5   63.04    3.10
   1   3  -5   63.22    3.15
   1  -3  -5   62.75    3.11
   1  -3  -5   65.23    3.07
  -1  -3   5   65.77    3.01
   1   3  -4  101.51    4.89
  -1   3   4  103.62    4.89
   1   3  -4  105.29    4.96
   1  -3  -4  104.62    4.87
   1  -3  -4  104.16    4.88
  -1  -3   4  104.50    4.78
  -1   3   3  196.49    9.14
   1   3  -3  197.71    9.15
   1  -3  -3  200.42    9.16
  -1  -3   3  192.01    9.01
  -1  -3   3  203.94    9.25
  -1   3   2   45.24    2.20
   1   3  -2   45.27    2.20
  -1  -3   2   46.55    2.22
   1  -3  -2   45.65    2.14
  -1  -3   2   43.89    2.11
   1  -3  -2   44.06    2.18
  -1   3   1   15.43    0.84
   1   3  -1   14.23    0.83
  -1  -3   1   16.15    0.84
   1  -3  -1   15.60    0.77
   1  -3  -1   14.56    0.81
  -1  -3   1   15.13    0.77
  -1   3   0    0.96    0.16
   1   3   0    0.96    0.16
   1  -3   0    0.75    0.14
  -1  -3   0    0.84    0.13
  -1  -3   0    1.22    0.17
   1  -3   0    1.01    0.13
   1   3   1   -0.02    0.08
  -1   3  -1   -0.10    0.08
   1  -3   1   -0.09    0.07
  -1  -3  -1   -0.04    0.08
   1  -3   1    0.01    0.08
  -1  -3  -1   -0.15    0.07
  -1   3  -2   83.01    4.02
  -1   3  -2   83.53    4.04
   1   3   2   87.20    4.01
  -1  -3  -2   85.76    4.00
   1  -3   2   86.67    3.97
  -1  -3  -2   85.99    4.04
   1   3   3    1.48    0.20
  -1   3  -3    1.37    0.20
  -1   3  -3    1.18    0.19
  -1  -3  -3    1.48    0.22
  -1  -3  -3    1.26    0.19
   1  -3   3    1.69    0.20
  -1   3  -4    4.99    0.36
   1   3   4    4.40    0.33
  -1   3  -4    4.75    0.38
  -1  -3  -4    4.72    0.39
  -1  -3  -4    4.47    0.36
   1  -3   4    4.43    0.35
  -1   3  -5   16.01    0.91
   1   3   5   16.31    0.88
  -1   3  -5   16.83    0.97
  -1  -3  -5   15.60    0.92
  -1  -3  -5   16.27    0.96
   1  -3   5   17.35    0.91
   1   3   6   43.52    2.14
  -1   3  -6   44.46    2.27
  -1   3  -6   43.85    2.18
   1  -3   6   43.66    2.17
  -1  -3  -6   43.36    2.22
  -1  -3  -6   44.02    2.24
  -1   3  -7   17.57    1.11
   1   3   7   17.97    0.99
  -1   3  -7   17.72    1.02
  -1  -3  -7   19.06    1.08
  -1  -3  -7   18.58    1.11
   1  -3   7   18.87    1.04
   1   3   8    9.53    0.61
  -1   3  -8    9.68    0.65
  -1   3  -8    9.32    0.73
  -1  -3  -8    9.84    0.69
   1  -3   8    9.62    0.65
  -1  -3  -8    9.76    0.73
   1   3   9    0.09    0.12
  -1   3  -9    0.00    0.11
  -1   3  -9    0.07    0.16
  -1  -3  -9    0.14    0.15
   1  -3   9   -0.06    0.12
  -1  -3  -9   -0.22    0.13
  -1   3 -10    0.08    0.17
   1  -3  10   -0.02    0.14
  -1  -3 -10    0.41    0.23
  -1  -3 -10    0.23    0.20
  -1   3 -11    3.74    0.53
   1   3  11    2.78    0.47
   1  -3  11    2.24    0.38
  -1  -3 -11    3.81    0.55
  -1  -3 -11    2.32    0.41
  -1   3 -12    0.73    0.30
   1   3  12    1.22    0.34
  -1  -3 -12    1.09    0.33
   1  -3  12    1.04    0.28
   1   3  13    7.72    0.86
  -1   3 -13    7.80    0.88
  -1  -3 -13    7.21    0.81
   1  -3  13    7.71    0.69
   1   3  14    0.19    0.27
  -1   3 -14   -0.21    0.22
   1  -3  14    0.29    0.25
  -1  -3 -14    0.41    0.28
   1   3  15    0.83    0.36
  -1   3 -15    0.77    0.38
  -1  -3 -15    0.94    0.37
   1   3  16    1.61    0.47
  -1   3 -16    2.43    0.57
  -1  -3 -16    1.06    0.42
   1   3  17   11.15    1.19
  -1   3 -17   11.24    1.22
  -1  -3 -17    8.68    1.06
  -1   4  17    0.07    0.30
   1   4 -17    0.07    0.31
  -1   4  16    3.87    0.66
   1   4 -16    3.23    0.66
   1   4 -15    0.51    0.32
  -1   4  15    0.07    0.25
   1   4 -14    4.10    0.65
   1  -4 -14    2.75    0.53
   1   4 -13    4.52    0.66
   1  -4 -13    5.17    0.69
   1   4 -12    8.36    0.87
   1  -4 -12    5.36    0.70
   1   4 -11    4.91    0.58
  -1   4  11    6.39    0.54
   1   4 -11    6.67    0.74
   1  -4 -11    3.98    0.52
   1  -4 -11    4.73    0.62
  -1   4  10    4.31    0.47
   1   4 -10    3.49    0.47
   1   4 -10    4.38    0.57
   1  -4 -10    2.57    0.40
   1  -4 -10    4.06    0.55
  -1  -4  10    3.42    0.40
   1   4  -9    2.94    0.45
  -1   4   9    3.11    0.39
   1   4  -9    2.97    0.41
  -1  -4   9    2.76    0.33
   1  -4  -9    3.40    0.48
   1  -4  -9    2.30    0.35
   1   4  -8    0.42    0.18
  -1   4   8    0.73    0.21
   1   4  -8    0.83    0.25
   1  -4  -8    0.58    0.19
  -1  -4   8    0.98    0.20
   1  -4  -8    0.13    0.17
   1   4  -7   39.41    2.05
  -1   4   7   39.23    1.98
   1   4  -7   38.22    1.99
   1  -4  -7   36.77    1.93
  -1  -4   7   37.24    1.87
   1  -4  -7   37.65    2.02
   1   4  -6    1.60    0.29
   1   4  -6    1.66    0.27
  -1   4   6    1.42    0.25
   1  -4  -6    1.51    0.22
  -1  -4   6    1.67    0.21
   1  -4  -6    1.71    0.29
  -1   4   5    7.65    0.55
   1   4  -5    8.41    0.58
   1   4  -5    7.56    0.57
   1  -4  -5    7.32    0.57
   1  -4  -5    8.05    0.50
  -1  -4   5    8.43    0.59
  -1  -4   5    7.88    0.48
   1   4  -4   20.90    1.16
  -1   4   4   20.60    1.14
   1  -4  -4   19.36    1.15
  -1  -4   4   21.04    1.17
   1  -4  -4   21.63    1.07
  -1  -4   4   20.58    1.04
  -1   4   3   93.86    4.45
   1   4  -3   90.09    4.45
  -1  -4   3   95.05    4.50
   1  -4  -3   97.08    4.40
   1  -4  -3   94.72    4.44
  -1  -4   3   91.19    4.32
  -1   4   2   10.59    0.66
   1   4  -2   10.27    0.67
   1  -4  -2   11.14    0.59
   1  -4  -2   10.79    0.65
  -1  -4   2   10.58    0.65
  -1  -4   2    9.60    0.57
   1   4  -1   95.04    4.54
  -1   4   1   93.94    4.54
  -1  -4   1   92.67    4.43
   1  -4  -1  100.04    4.50
  -1  -4   1   98.07    4.56
   1  -4  -1   95.05    4.49
  -1   4   0    4.25    0.37
   1   4   0    5.13    0.39
  -1  -4   0    4.64    0.36
   1  -4   0    5.18    0.36
  -1  -4   0    4.24    0.33
   1  -4   0    4.97    0.33
  -1   4  -1    1.66    0.25
   1   4   1    2.03    0.27
   1  -4   1    2.01    0.23
  -1  -4  -1    2.00    0.24
   1  -4   1    2.02    0.23
  -1  -4  -1    1.68    0.22
   1   4   2  105.79    4.82
  -1   4  -2  100.82    4.83
  -1  -4  -2   99.32    4.78
  -1  -4  -2  104.94    4.84
   1  -4   2  103.07    4.84
   1  -4   2   98.46    4.75
  -1   4  -3   40.57    2.10
   1   4   3   42.13    2.09
  -1   4  -3   42.99    2.11
  -1  -4  -3   44.01    2.10
   1  -4   3   40.46    2.04
  -1  -4  -3   41.20    2.09
  -1   4  -4    0.42    0.15
  -1   4  -4    0.75    0.18
   1   4   4    0.81    0.17
  -1  -4  -4    0.55    0.17
   1  -4   4    0.75    0.16
  -1  -4  -4    0.67    0.16
   1   4   5    1.32    0.22
  -1   4  -5    1.05    0.22
  -1   4  -5    1.21    0.23
   1  -4   5    0.82    0.18
  -1  -4  -5    0.99    0.23
  -1  -4  -5    1.24    0.22
   1   4   6    3.26    0.35
  -1   4  -6    2.82    0.38
  -1   4  -6    4.15    0.42
  -1  -4  -6    3.34    0.37
   1  -4   6    3.20    0.35
  -1  -4  -6    2.75    0.38
   1   4   7    1.66    0.25
  -1   4  -7    1.41    0.29
  -1   4  -7    1.63    0.27
  -1  -4  -7    1.00    0.26
  -1  -4  -7    1.57    0.27
   1  -4   7    1.65    0.26
  -1   4  -8    7.23    0.61
   1   4   8    5.66    0.48
  -1   4  -8    6.13    0.52
   1  -4   8    6.19    0.51
  -1  -4  -8    6.62    0.55
  -1  -4  -8    6.88    0.60
   1   4   9   12.65    0.76
  -1   4  -9    9.40    0.76
  -1   4  -9   12.24    0.90
   1  -4   9   12.49    0.80
  -1  -4  -9   12.04    0.83
  -1  -4  -9   12.68    0.90
  -1   4 -10    5.31    0.63
  -1   4 -10    3.37    0.45
  -1  -4 -10    3.78    0.54
  -1  -4 -10    4.08    0.51
   1  -4  10    4.26    0.49
  -1   4 -11    4.58    0.62
  -1  -4 -11    4.02    0.55
   1  -4  11    4.63    0.54
  -1  -4 -11    4.14    0.59
  -1   4 -12   12.69    1.01
  -1  -4 -12   10.00    0.88
  -1  -4 -12   12.57    1.00
   1  -4  12   12.83    0.89
   1   4  13    2.96    0.54
  -1   4 -13    2.74    0.53
  -1  -4 -13    2.24    0.44
  -1   4 -14    0.29    0.31
   1   4  14    0.18    0.28
  -1  -4 -14    0.15    0.24
  -1   4 -15    0.24    0.31
   1   4  15    0.37    0.30
  -1  -4 -15   -0.15    0.24
   1   4  16    0.14    0.29
  -1   4 -16   -0.10    0.28
   1   4  17    2.21    0.58
  -1   4 -17    2.65    0.64
   1   5 -17    0.15    0.35
  -1   5  17    0.43    0.36
  -1  -5  17    0.01    0.31
  -1   5  16    1.06    0.43
   1   5 -16    1.19    0.46
   1   5 -15    5.90    0.83
   1  -5 -15    5.40    0.79
   1   5 -14   -0.24    0.22
   1  -5 -14   -0.12    0.22
   1   5 -13    2.62    0.53
   1  -5 -13    2.93    0.56
   1   5 -12    0.25    0.22
   1   5 -12    0.91    0.35
   1  -5 -12    0.82    0.34
   1   5 -11   18.68    1.36
   1   5 -11   24.51    1.53
  -1   5  11   25.33    1.39
   1  -5 -11   23.38    1.49
  -1   5  10    9.41    0.74
   1   5 -10    9.95    0.79
   1   5 -10    9.90    0.84
   1  -5 -10   10.20    0.84
  -1   5   9   30.62    1.67
   1   5  -9   30.75    1.78
   1   5  -9   29.95    1.70
   1  -5  -9   28.18    1.74
   1   5  -8    0.78    0.24
  -1   5   8    0.99    0.25
   1   5  -8    0.18    0.18
  -1  -5   8    0.98    0.29
   1  -5  -8    0.89    0.28
  -1  -5   8    1.24    0.21
   1   5  -7   16.81    1.01
  -1   5   7   15.26    0.95
   1  -5  -7   15.14    1.01
  -1  -5   7   15.90    0.85
   1  -5  -7   12.04    0.86
  -1  -5   7   17.05    1.05
  -1   5   6    6.28    0.51
   1   5  -6    7.13    0.58
  -1  -5   6    7.07    0.44
   1  -5  -6    4.74    0.42
  -1  -5   6    6.89    0.57
   1  -5  -6    6.41    0.56
   1   5  -5   15.28    0.92
  -1   5   5   13.98    0.87
   1  -5  -5   13.36    0.88
  -1  -5   5   14.05    0.75
  -1  -5   5   14.31    0.90
   1  -5  -5   11.72    0.75
  -1   5   4    2.51    0.34
   1   5  -4    1.96    0.31
   1  -5  -4    2.15    0.24
  -1  -5   4    2.61    0.35
   1  -5  -4    2.33    0.33
  -1  -5   4    2.57    0.25
   1   5  -3   25.05    1.41
  -1   5   3   24.38    1.39
   1  -5  -3   25.33    1.39
  -1  -5   3   25.81    1.40
   1  -5  -3   26.58    1.31
  -1  -5   3   25.52    1.28
  -1   5   2   52.28    2.71
   1  -5  -2   52.86    2.67
  -1  -5   2   51.74    2.59
   1  -5  -2   58.66    2.64
  -1  -5   2   56.27    2.72
   1   5  -1   34.86    1.82
  -1   5   1   35.91    1.83
  -1  -5   1   33.57    1.78
  -1  -5   1   34.49    1.72
   1  -5  -1   33.33    1.77
   1  -5  -1   36.53    1.74
  -1   5   0    4.21    0.44
   1   5   0    2.65    0.35
   1  -5   0    3.45    0.30
  -1  -5   0    3.92    0.34
  -1  -5   0    3.70    0.32
   1  -5   0    3.96    0.39
  -1   5  -1    4.54    0.41
   1   5   1    3.44    0.40
   1  -5   1    4.41    0.37
   1  -5   1    4.18    0.35
  -1  -5  -1    4.57    0.37
  -1  -5  -1    4.65    0.38
  -1   5  -2   18.19    1.06
   1   5   2   17.53    1.04
  -1  -5  -2   18.93    1.02
   1  -5   2   17.55    0.98
   1  -5   2   17.61    1.00
  -1  -5  -2   17.73    1.01
   1   5   3   36.99    1.92
  -1   5  -3   37.28    1.94
  -1  -5  -3   36.54    1.92
  -1  -5  -3   39.22    1.91
   1  -5   3   36.96    1.91
   1  -5   3   36.08    1.85
  -1   5  -4   19.58    1.17
   1   5   4   18.77    1.13
  -1   5  -4   20.22    1.15
  -1  -5  -4   20.63    1.17
   1  -5   4   20.27    1.16
   1  -5   4   20.11    1.09
  -1  -5  -4   21.11    1.13
  -1   5  -5    0.07    0.12
  -1   5  -5    0.22    0.15
   1   5   5   -0.03    0.11
  -1  -5  -5    0.24    0.14
  -1  -5  -5    0.21    0.15
   1  -5   5    0.23    0.13
  -1   5  -6    9.98    0.77
   1   5   6   10.81    0.74
  -1   5  -6   11.93    0.80
   1  -5   6   11.27    0.73
  -1  -5  -6   12.22    0.76
  -1  -5  -6   11.76    0.82
  -1   5  -7   11.93    0.83
   1   5   7   10.52    0.72
  -1   5  -7   11.18    0.79
  -1  -5  -7   10.89    0.81
  -1  -5  -7   10.11    0.73
   1  -5   7   11.05    0.72
  -1   5  -8   20.15    1.19
   1   5   8   19.82    1.11
  -1   5  -8   18.42    1.22
  -1  -5  -8   16.85    1.11
   1  -5   8   18.55    1.09
  -1  -5  -8   19.90    1.23
  -1   5  -9   14.11    0.97
   1   5   9   15.91    0.93
  -1   5  -9   15.08    1.06
  -1  -5  -9   15.10    1.05
  -1  -5  -9   12.63    0.94
   1  -5   9   14.88    0.93
  -1   5 -10    7.86    0.71
  -1   5 -10   10.83    0.86
  -1  -5 -10   10.96    0.86
  -1  -5 -10    7.24    0.69
   1  -5  10   11.42    0.73
  -1   5 -11    5.78    0.74
  -1  -5 -11    7.65    0.82
  -1   5 -12    0.20    0.25
  -1  -5 -12    0.33    0.26
  -1   5 -13    5.40    0.76
   1   5  13    4.99    0.71
  -1  -5 -13    5.19    0.72
  -1   5 -14   -0.02    0.28
   1   5  14   -0.18    0.23
  -1   5 -15    0.22    0.34
   1   5  15   -0.14    0.21
   1   5  16    1.03    0.44
  -1   5 -16    0.85    0.44
  -1   6  16    4.92    0.79
   1  -6 -16    5.19    0.82
  -1  -6  16    4.22    0.77
   1  -6 -15    2.96    0.62
  -1  -6  15    2.88    0.62
   1  -6 -14    2.38    0.55
  -1  -6  14    1.82    0.50
   1  -6 -13    0.43    0.30
  -1  -6  13    0.01    0.28
   1   6 -12    0.75    0.30
  -1  -6  12    1.56    0.44
   1  -6 -12    1.70    0.42
   1   6 -11    4.38    0.62
  -1   6  11    4.64    0.57
  -1  -6  11    5.90    0.76
   1  -6 -11    3.81    0.60
  -1   6  10   38.28    2.08
   1   6 -10   39.33    2.18
   1  -6 -10   36.72    2.20
  -1  -6  10   38.39    2.25
   1   6  -9    7.98    0.70
  -1   6   9    7.81    0.66
   1  -6  -9    7.29    0.81
  -1  -6   9    6.61    0.77
  -1   6   8   14.28    0.96
   1   6  -8   14.69    1.01
   1  -6  -8   14.27    1.02
  -1  -6   8   13.79    1.02
   1   6  -7    0.39    0.21
  -1   6   7    0.47    0.21
   1  -6  -7    0.64    0.25
  -1  -6   7    0.31    0.20
   1   6  -6    2.06    0.37
  -1   6   6    2.51    0.38
   1  -6  -6    2.23    0.39
  -1  -6   6    2.13    0.37
  -1  -6   6    2.16    0.26
  -1   6   5    1.56    0.31
   1   6  -5    0.78    0.26
  -1  -6   5    1.40    0.21
   1  -6  -5    1.90    0.34
  -1  -6   5    1.73    0.31
  -1   6   4    1.08    0.25
   1   6  -4    1.32    0.28
  -1  -6   4    0.71    0.22
   1  -6  -4    0.38    0.13
   1  -6  -4    1.20    0.27
  -1  -6   4    0.90    0.17
  -1   6   3    6.97    0.54
   1   6  -3    6.09    0.53
  -1  -6   3    5.93    0.42
   1  -6  -3    4.27    0.39
   1  -6  -3    5.80    0.50
  -1  -6   3    6.05    0.50
  -1   6   2    1.66    0.30
   1   6  -2    0.95    0.24
  -1  -6   2    0.95    0.23
   1  -6  -2    0.97    0.19
   1  -6  -2    1.55    0.28
  -1  -6   2    1.47    0.22
   1   6  -1    0.31    0.16
  -1   6   1    0.21    0.17
   1  -6  -1    0.78    0.20
  -1  -6   1    0.30    0.14
   1  -6  -1    0.28    0.13
  -1  -6   1    0.81    0.21
  -1   6   0    2.72    0.38
   1   6   0    2.43    0.36
  -1  -6   0    2.85    0.33
   1  -6   0    2.27    0.32
  -1  -6   0    2.99    0.35
   1  -6   0    1.99    0.27
   1   6   1    0.40    0.17
  -1   6  -1    0.52    0.19
  -1  -6  -1    0.48    0.17
   1  -6   1    0.50    0.16
   1  -6   1    0.62    0.17
  -1  -6  -1    0.33    0.15
  -1   6  -2    6.35    0.56
   1   6   2    6.01    0.54
  -1  -6  -2    5.71    0.49
   1  -6   2    6.41    0.49
   1  -6   2    6.79    0.51
  -1  -6  -2    7.20    0.52
   1   6   3   20.91    1.27
  -1   6  -3   22.37    1.31
  -1  -6  -3   23.34    1.26
   1  -6   3   22.21    1.21
  -1  -6  -3   22.51    1.27
   1  -6   3   21.30    1.25
  -1   6  -4    8.55    0.68
   1   6   4    9.20    0.67
   1  -6   4    9.16    0.67
   1  -6   4    8.16    0.59
  -1  -6  -4    9.36    0.68
  -1  -6  -4    8.19    0.61
   1   6   5    3.23    0.43
  -1   6  -5    4.63    0.54
   1  -6   5    4.29    0.42
  -1  -6  -5    4.13    0.51
   1  -6   5    5.20    0.54
  -1  -6  -5    3.69    0.43
  -1   6  -6    1.29    0.32
   1   6   6    2.23    0.34
   1  -6   6    1.70    0.33
  -1  -6  -6    1.70    0.34
  -1  -6  -6    1.21    0.25
   1  -6   6    1.42    0.26
  -1   6  -7   -0.15    0.16
   1   6   7   -0.07    0.14
  -1   6  -7    0.01    0.16
  -1  -6  -7   -0.19    0.11
  -1  -6  -7   -0.04    0.17
   1  -6   7    0.11    0.14
  -1   6  -8    1.48    0.34
   1   6   8    1.68    0.32
  -1   6  -8    1.28    0.33
  -1  -6  -8    1.41    0.35
   1  -6   8    1.51    0.28
  -1   6  -9   14.75    1.08
   1   6   9   15.21    0.99
  -1   6  -9   14.31    1.04
  -1  -6  -9   16.12    1.13
  -1   6 -10   44.77    2.37
  -1   6 -10   35.30    2.21
  -1  -6 -10   42.44    2.34
  -1   6 -11    2.81    0.52
  -1  -6 -11    3.37    0.57
  -1   6 -12    8.64    0.94
  -1  -6 -12    7.45    0.88
  -1   6 -13    4.66    0.72
  -1  -6 -13    4.52    0.69
   1   6  14    3.43    0.64
  -1   6 -14    2.93    0.61
  -1  -6 -14    2.72    0.60
   1   6  15    0.76    0.41
  -1   6 -15    1.22    0.47
   1   6  16    1.00    0.44
  -1   6 -16    0.11    0.37
  -1  -7  15    0.90    0.44
   1  -7 -15    0.63    0.39
  -1  -7  14    1.87    0.54
   1  -7 -14    1.92    0.51
  -1  -7  13    1.06    0.44
   1  -7 -13    0.09    0.30
   1   7 -12    0.00    0.23
   1  -7 -12   -0.42    0.18
  -1  -7  12    0.17    0.28
   1   7 -11   -0.16    0.20
  -1  -7  11    0.01    0.25
   1  -7 -11    0.36    0.25
  -1   7  10   -0.02    0.19
   1   7 -10    0.11    0.25
  -1  -7  10    0.28    0.26
   1  -7 -10   -0.08    0.21
  -1   7   9   20.92    1.31
   1   7  -9   21.76    1.40
  -1  -7   9   19.90    1.41
   1  -7  -9   19.95    1.39
   1   7  -8    3.06    0.50
  -1   7   8    2.35    0.42
   1  -7  -8    2.64    0.49
  -1  -7   8    2.21    0.44
   1   7  -7    0.14    0.19
  -1   7   7   -0.13    0.15
   1  -7  -7    0.02    0.19
  -1  -7   7   -0.13    0.16
  -1   7   6    2.18    0.38
   1   7  -6    2.69    0.45
   1  -7  -6    1.85    0.38
  -1  -7   6    2.46    0.42
   1   7  -5    5.75    0.64
  -1   7   5    4.55    0.55
  -1  -7   5    4.84    0.56
   1  -7  -5    4.45    0.55
  -1   7   4   23.49    1.42
   1   7  -4   24.58    1.45
  -1  -7   4   22.45    1.39
  -1  -7   4   24.23    1.26
   1  -7  -4   23.24    1.40
   1   7  -3    2.47    0.41
  -1   7   3    2.59    0.41
  -1  -7   3    2.97    0.33
   1  -7  -3    2.63    0.39
  -1  -7   3    2.43    0.39
  -1   7   2  123.58    6.07
   1   7  -2  125.00    6.08
  -1  -7   2  130.24    6.08
  -1  -7   2  123.97    5.89
   1  -7  -2  126.59    5.99
  -1   7   1   12.35    0.91
   1   7  -1   13.47    0.93
  -1  -7   1   13.21    0.87
  -1  -7   1   13.70    0.83
   1  -7  -1   13.83    0.88
   1   7   0   61.33    3.16
  -1   7   0   63.12    3.17
  -1  -7   0   60.44    3.10
   1  -7   0   61.23    3.07
  -1  -7   0   64.07    3.05
   1   7   1    3.30    0.46
  -1   7  -1    3.49    0.47
  -1  -7  -1    2.95    0.39
   1  -7   1    3.22    0.38
  -1  -7  -1    3.35    0.40
   1  -7   1    2.11    0.33
   1   7   2   43.92    2.16
  -1   7  -2   38.11    2.13
   1  -7   2   38.44    2.06
  -1  -7  -2   43.53    2.09
   1  -7   2   40.00    2.03
  -1  -7  -2   33.36    2.03
  -1   7  -3   10.26    0.76
   1   7   3    8.78    0.70
   1  -7   3    9.62    0.69
  -1  -7  -3    6.47    0.62
   1  -7   3    9.15    0.64
  -1  -7  -3   10.06    0.71
   1   7   4   46.05    2.48
  -1   7  -4   46.85    2.53
   1  -7   4   48.46    2.49
  -1  -7  -4   47.19    2.48
   1  -7   4   47.59    2.38
   1   7   5    0.05    0.16
  -1   7  -5    0.21    0.20
  -1  -7  -5    0.18    0.18
   1  -7   5    0.09    0.15
   1  -7   5   -0.06    0.15
  -1   7  -6   15.60    1.09
   1   7   6   15.42    1.03
   1  -7   6   16.15    0.95
  -1  -7  -6   14.52    1.06
   1  -7   6   15.65    1.07
   1   7   7    0.38    0.21
  -1   7  -7    0.18    0.22
  -1  -7  -7    0.22    0.21
   1  -7   7    0.18    0.22
   1   7   8    5.45    0.62
  -1   7  -8    5.66    0.69
  -1  -7  -8    6.12    0.72
   1  -7   8    6.25    0.74
  -1   7  -9    1.10    0.35
   1   7   9    1.58    0.35
   1  -7   9    1.77    0.44
  -1  -7  -9    1.56    0.40
  -1   7 -10   13.94    1.18
   1  -7  10   21.24    1.37
  -1  -7 -10   18.32    1.29
  -1   7 -11    5.94    0.76
  -1  -7 -11    4.91    0.72
   1  -7  11    5.56    0.77
  -1   7 -12    9.04    0.99
   1  -7  12    8.63    0.99
  -1  -7 -12    6.76    0.88
  -1   7 -13    0.31    0.33
   1  -7  13    1.08    0.43
  -1  -7 -13    0.22    0.28
   1   7  14    6.91    0.93
  -1   7 -14    6.93    0.93
  -1  -7 -14    7.84    1.00
   1  -7  14    5.45    0.86
   1   7  15    0.07    0.31
   1  -7  15    0.25    0.35
   1  -8 -14    0.31    0.37
  -1  -8  14   -0.04    0.34
   1  -8 -13    0.01    0.28
  -1  -8  13    0.86    0.44
   1   8 -12    6.35    0.87
  -1  -8  12    7.00    0.92
   1  -8 -12    5.70    0.82
   1   8 -11    0.54    0.34
   1  -8 -11    1.23    0.43
  -1  -8  11    0.87    0.39
   1   8 -10    9.33    1.00
  -1   8  10    9.46    0.80
   1  -8 -10    6.47    0.86
  -1  -8  10    7.62    0.92
   1   8  -9    0.20    0.24
  -1   8   9    0.04    0.21
  -1  -8   9   -0.33    0.20
   1  -8  -9    0.38    0.29
   1   8  -8   23.49    1.52
  -1   8   8   21.80    1.43
  -1  -8   8   24.13    1.53
   1  -8  -8   21.11    1.47
  -1   8   7    0.15    0.21
   1   8  -7    0.12    0.23
  -1  -8   7   -0.28    0.17
   1  -8  -7    0.23    0.23
  -1   8   6   10.62    0.84
   1   8  -6   10.03    0.86
  -1  -8   6   10.13    0.84
   1  -8  -6    9.55    0.84
   1   8  -5    2.03    0.41
  -1   8   5    1.42    0.35
  -1  -8   5    2.14    0.41
   1  -8  -5    1.09    0.33
  -1   8   4   14.45    1.03
   1   8  -4   16.09    1.08
  -1  -8   4   15.25    1.03
   1  -8  -4   12.61    0.98
  -1   8   3    8.17    0.70
   1   8  -3    6.79    0.75
   1  -8  -3    7.63    0.66
  -1  -8   3    6.98    0.64
   1   8  -2   33.45    1.90
  -1   8   2   31.12    1.86
  -1  -8   2   30.35    1.79
   1  -8  -2   32.34    1.81
  -1  -8   2   34.54    1.73
   1   8  -1    2.14    0.41
  -1   8   1    0.90    0.29
   1  -8  -1    2.52    0.38
  -1  -8   1    2.63    0.36
  -1  -8   1    2.00    0.35
   1   8   0   19.32    1.28
  -1   8   0   19.46    1.29
  -1  -8   0   20.79    1.20
   1  -8   0   20.81    1.22
  -1   8  -1   -0.10    0.15
   1   8   1   -0.35    0.13
  -1  -8  -1   -0.06    0.14
   1  -8   1    0.18    0.17
   1   8   2    5.46    0.63
  -1   8  -2    5.25    0.63
  -1  -8  -2    5.88    0.61
   1  -8   2    5.57    0.50
   1  -8   2    3.67    0.49
   1   8   3    0.28    0.22
  -1   8  -3    0.45    0.24
   1  -8   3    0.47    0.22
   1  -8   3    1.05    0.25
  -1  -8  -3    0.49    0.25
   1   8   4    4.45    0.57
  -1   8  -4    4.71    0.61
  -1  -8  -4    4.77    0.58
   1  -8   4    3.86    0.53
   1  -8   4    6.05    0.51
  -1   8  -5    1.22    0.34
   1   8   5    1.68    0.36
  -1  -8  -5    1.75    0.38
   1  -8   5    0.89    0.28
   1   8   6    0.39    0.23
  -1   8  -6    0.57    0.28
   1  -8   6    0.40    0.24
  -1  -8  -6    0.52    0.26
   1   8   7    4.06    0.56
  -1   8  -7    3.65    0.57
  -1  -8  -7    2.73    0.50
   1  -8   7    3.74    0.55
   1   8   8    3.20    0.50
  -1   8  -8    3.35    0.57
  -1  -8  -8    4.95    0.66
   1  -8   8    3.81    0.59
   1   8   9    0.21    0.23
  -1   8  -9    0.38    0.29
  -1  -8  -9    0.28    0.27
   1  -8   9    0.14    0.28
  -1   8 -10    1.73    0.46
  -1  -8 -10    0.70    0.34
   1  -8  10    2.00    0.49
  -1  -8 -11    2.21    0.54
   1  -8  11    3.09    0.62
  -1  -8 -12    0.50    0.33
   1  -8  12    1.18    0.45
   1  -8  13    0.28    0.38
  -1  -8 -13    0.22    0.33
  -1  -8 -14    6.61    0.96
   1  -8  14    7.45    1.04
  -1  -9  13    3.11    0.70
   1  -9 -13    2.45    0.63
   1   9 -12    0.13    0.35
  -1  -9  12    0.33    0.35
   1  -9 -12    0.43    0.36
   1   9 -11    0.67    0.38
  -1  -9  11    0.56    0.36
   1  -9 -11   -0.18    0.27
   1   9 -10    0.84    0.39
  -1   9  10    0.72    0.34
  -1  -9  10    0.37    0.34
   1  -9 -10    2.07    0.51
   1   9  -9    4.17    0.65
  -1   9   9    2.78    0.52
   1  -9  -9    2.30    0.53
  -1  -9   9    2.97    0.59
   1   9  -8    0.18    0.29
  -1   9   8    0.66    0.29
   1  -9  -8    0.26    0.28
  -1  -9   8    0.54    0.30
  -1   9   7   -0.12    0.21
   1   9  -7    0.14    0.24
   1  -9  -7   -0.13    0.20
  -1  -9   7   -0.08    0.21
   1   9  -6    0.10    0.22
  -1   9   6    0.42    0.26
  -1  -9   6    0.09    0.25
   1  -9  -6    0.46    0.27
  -1   9   5    1.34    0.36
   1   9  -5    1.67    0.40
   1  -9  -5    1.76    0.42
  -1  -9   5    0.79    0.29
  -1   9   4   -0.14    0.15
   1   9  -4   -0.09    0.20
   1  -9  -4    0.10    0.22
  -1  -9   4   -0.10    0.16
   1   9  -3    1.64    0.39
  -1   9   3    2.54    0.46
   1  -9  -3    1.57    0.36
  -1  -9   3    1.25    0.33
   1   9  -2   21.74    1.43
  -1   9   2   20.84    1.40
   1  -9  -2   21.88    1.35
   1   9  -1   -0.08    0.16
  -1   9   1   -0.09    0.18
   1  -9  -1    0.01    0.17
  -1  -9   1   -0.09    0.17
  -1   9   0   -0.18    0.16
   1   9   0   -0.14    0.16
   1  -9   0   -0.02    0.17
  -1  -9   0   -0.24    0.16
  -1   9  -1    0.15    0.19
   1   9   1   -0.20    0.16
  -1  -9  -1   -0.10    0.16
   1  -9   1   -0.13    0.14
  -1   9  -2   10.58    0.91
   1   9   2   11.07    0.90
  -1  -9  -2   12.14    0.88
   1  -9   2   11.55    0.82
  -1   9  -3   -0.06    0.19
   1   9   3    0.27    0.22
  -1  -9  -3   -0.18    0.16
  -1   9  -4    0.60    0.29
   1   9   4    0.96    0.31
  -1  -9  -4    0.38    0.26
  -1   9  -5    0.20    0.23
   1   9   5    0.10    0.23
   1  -9   5   -0.02    0.19
  -1  -9  -5    0.55    0.29
  -1   9  -6    0.03    0.23
   1   9   6    0.59    0.26
   1  -9   6    0.31    0.26
  -1  -9  -6    0.66    0.30
   1   9   7    0.23    0.25
  -1   9  -7    0.50    0.31
   1  -9   7   -0.05    0.21
  -1  -9  -7   -0.18    0.20
   1   9   8   -0.20    0.20
  -1   9  -8   -0.32    0.25
  -1  -9  -8   -0.03    0.25
   1  -9   8    0.01    0.24
  -1   9  -9    0.27    0.29
  -1  -9  -9    0.70    0.33
   1  -9   9    0.15    0.29
  -1   9 -10    0.44    0.36
  -1  -9 -10    0.24    0.31
   1  -9  10    1.06    0.41
  -1   9 -11    0.18    0.33
   1  -9  11    0.60    0.39
  -1  -9 -11    1.04    0.44
  -1  -9 -12    1.53    0.50
   1  -9  12    1.59    0.52
  -1  -9 -13    1.36    0.50
   1  -9  13    1.96    0.58
   1  10 -11    7.23    0.99
  -1 -10  11    5.93    0.89
   1 -10 -11    5.22    0.82
   1  10 -10    0.01    0.34
  -1 -10  10    0.45    0.35
   1 -10 -10    0.04    0.28
   1  10  -9    0.45    0.34
  -1  10   9    0.37    0.31
  -1 -10   9    0.06    0.29
   1 -10  -9    0.23    0.34
   1  10  -8    1.29    0.45
  -1  10   8    1.48    0.41
   1 -10  -8    1.35    0.43
  -1 -10   8    0.93    0.38
   1  10  -7    1.81    0.47
  -1  10   7    2.27    0.51
   1 -10  -7    1.82    0.46
  -1 -10   7    1.12    0.38
   1  10  -6    0.56    0.32
  -1  10   6    0.39    0.28
   1 -10  -6    0.30    0.28
  -1 -10   6    0.35    0.27
  -1  10   5    0.02    0.24
   1  10  -5   -0.05    0.24
   1 -10  -5    0.39    0.29
   1  10  -4   -0.03    0.21
  -1  10   4   -0.05    0.22
   1 -10  -4    0.15    0.24
   1  10  -3   15.50    1.22
  -1  10   3   17.16    1.25
   1 -10  -3   17.15    1.20
  -1  10   2    1.99    0.45
   1  10  -2    2.11    0.46
   1 -10  -2    2.27    0.45
   1  10  -1    2.88    0.54
  -1  10   1    2.99    0.53
   1 -10  -1    3.30    0.50
  -1  10   0    0.74    0.33
   1  10   0    0.37    0.27
   1 -10   0    0.42    0.24
  -1  10  -1    7.23    0.85
   1  10   1    7.03    0.83
  -1 -10  -1    6.77    0.72
  -1  10  -2    4.55    0.66
   1  10   2    3.95    0.61
  -1 -10  -2    4.38    0.59
  -1  10  -3   21.38    1.50
   1  10   3   21.10    1.46
  -1 -10  -3   24.53    1.47
  -1  10  -4    0.87    0.33
   1  10   4    0.42    0.30
  -1 -10  -4    0.48    0.30
  -1  10  -5    3.25    0.58
   1  10   5    3.99    0.62
  -1 -10  -5    4.05    0.62
  -1  10  -6    0.19    0.28
   1  10   6   -0.15    0.20
  -1 -10  -6    0.31    0.28
  -1  10  -7   -0.07    0.27
   1  10   7    0.01    0.24
  -1 -10  -7    0.13    0.28
  -1  10  -8   -0.08    0.29
   1  10   8   -0.15    0.23
   1 -10   8    0.02    0.25
  -1 -10  -8    0.32    0.31
  -1  10  -9    2.61    0.58
   1 -10   9    1.53    0.46
  -1 -10  -9    1.84    0.51
  -1  10 -10    1.72    0.54
  -1 -10 -10    2.32    0.56
   1 -10  10    1.38    0.45
  -1  10 -11    3.19    0.70
  -1 -10 -11    2.34    0.59
   1 -10  11    1.95    0.55
   1  11  -9    0.19    0.34
  -1  11   9   -0.67    0.24
   1 -11  -9   -0.24    0.32
  -1 -11   9   -0.06    0.30
   1  11  -8    0.19    0.37
  -1  11   8    0.69    0.37
   1 -11  -8    0.28    0.36
  -1  11   7    0.53    0.35
   1  11  -7    1.00    0.42
   1 -11  -7    1.48    0.46
   1  11  -6    2.52    0.57
  -1  11   6    1.91    0.50
   1 -11  -6    3.03    0.58
   1  11  -5    0.10    0.29
  -1  11   5    0.18    0.26
   1 -11  -5    0.11    0.28
  -1  11   4    4.04    0.67
   1  11  -4    3.79    0.66
   1 -11  -4    4.76    0.67
  -1  11   3    0.54    0.30
   1  11  -3    0.31    0.29
   1 -11  -3    0.48    0.30
  -1  11   2    0.20    0.27
   1  11  -2    0.40    0.30
   1 -11  -2   -0.19    0.22
   1  11  -1    2.24    0.50
  -1  11   1    1.84    0.46
   1  11   0    2.46    0.52
  -1  11   0    1.85    0.47
  -1  11  -1    0.72    0.36
   1  11   1    0.57    0.32
  -1  11  -2    0.17    0.28
   1  11   2   -0.01    0.26
   1  11   3    0.02    0.27
  -1  11  -3   -0.19    0.24
  -1  11  -4    0.01    0.25
   1  11   4   -0.28    0.24
  -1 -11  -4   -0.06    0.27
  -1  11  -5    0.22    0.31
   1  11   5    0.07    0.25
  -1 -11  -5    0.07    0.29
  -1  11  -6    0.36    0.33
   1  11   6    0.03    0.29
  -1 -11  -6    0.26    0.33
  -1  11  -7    2.67    0.61
   1  11   7    3.04    0.59
  -1 -11  -7    2.86    0.61
  -1  11  -8    2.63    0.64
  -1 -11  -8    2.46    0.57
  -1  11  -9    0.17    0.36
  -1 -11  -9   -0.11    0.31
   1  12  -7    1.99    0.59
  -1  12   7    1.91    0.53
   1 -12  -7    1.88    0.57
   1  12  -6    0.31    0.35
  -1  12   6    0.13    0.32
   1 -12  -6    0.82    0.39
  -1  12   5    0.04    0.31
   1  12  -5    0.34    0.35
   1 -12  -5    0.12    0.30
  -1  12   4    0.21    0.33
   1  12  -4    0.20    0.34
  -1  12   3    0.19    0.31
   1  12  -3   -0.25    0.25
  -1  12   2    2.80    0.60
   1  12  -2    3.82    0.67
  -1  12   1    0.72    0.38
   1  12  -1    1.06    0.42
  -1  12   0    0.39    0.32
   1  12   0    0.66    0.36
   1  12   1    4.72    0.74
  -1  12  -1    4.71    0.76
   1  12   2    0.32    0.33
  -1  12  -2    0.28    0.32
   1  12   3    1.76    0.50
  -1  12  -3    1.66    0.48
   1  12   4   -0.14    0.28
  -1  12  -4   -0.19    0.27
  -1  12  -5    4.38    0.75
   1  12   5    3.18    0.63
   1  12   6    0.26    0.31
  -1  12  -6   -0.07    0.31
   2   0 -18    0.55    0.39
   2   0 -17    0.13    0.32
   2   0 -16    1.31    0.42
  -2   0  16    1.31    0.39
  -2   0  15    0.14    0.24
   2   0 -15    0.02    0.26
   2   0 -14    0.48    0.27
  -2   0  14    0.57    0.27
  -2   0  13    0.10    0.16
   2   0 -13   -0.02    0.20
  -2   0  12   24.83    1.46
   2   0 -12   24.97    1.54
   2   0 -11   -0.10    0.12
   2   0 -11    0.23    0.17
  -2   0  11   -0.01    0.14
   2   0 -10   31.80    1.71
   2   0 -10   32.27    1.80
  -2   0  10   33.02    1.74
   2   0  -9   -0.05    0.10
   2   0  -9    0.09    0.14
   2   0  -9   -0.04    0.10
   2   0  -8   40.11    2.05
   2   0  -8   41.12    2.11
   2   0  -8   41.00    2.05
   2   0  -7    0.07    0.09
   2   0  -7    0.00    0.10
   2   0  -7   -0.01    0.08
   2   0  -6    3.76    0.31
   2   0  -6    3.56    0.31
   2   0  -6    3.87    0.34
   2   0  -5    0.01    0.09
   2   0  -5   -0.05    0.07
   2   0  -5   -0.05    0.06
   2   0  -4  104.96    4.82
   2   0  -4  106.52    4.92
   2   0  -4  102.40    4.86
   2   0  -3   -0.07    0.07
   2   0  -3   -0.14    0.06
   2   0  -3   -0.11    0.05
   2   0  -2    0.24    0.06
  -2   0   2    0.30    0.07
   2   0  -2    0.41    0.09
   2   0  -1   -0.57    0.04
   2   0  -1   -0.56    0.05
   2   0  -1   -0.38    0.05
  -2   0   1   -0.41    0.06
  -2   0   0  296.49   13.71
   2   0   0  301.10   13.54
   2   0   0  296.00   12.48
   2   0   0  297.84   13.49
   2   0   1    0.00    0.03
  -2   0  -1    0.00    0.05
   2   0   1   -0.08    0.05
   2   0   1    0.01    0.05
   2   0   2  467.21   20.83
  -2   0  -2  452.13   21.17
  -2   0  -3   -0.06    0.07
   2   0   3   -0.07    0.07
  -2   0  -3   -0.01    0.02
  -2   0  -4  110.45    5.27
  -2   0  -4  113.68    5.09
   2   0   4  109.80    5.18
  -2   0  -5   -0.05    0.07
   2   0   5   -0.01    0.08
  -2   0  -5    0.00    0.04
  -2   0  -6  103.00    4.66
   2   0   6   99.80    4.78
  -2   0  -6  100.31    4.87
  -2   0  -7   -0.11    0.10
  -2   0  -7    0.04    0.06
   2   0   7    0.14    0.13
  -2   0  -8  100.05    4.79
   2   0   8   95.35    4.68
  -2   0  -9    0.25    0.18
   2   0   9   -0.06    0.12
  -2   0 -10   27.00    1.57
   2   0  10   25.41    1.51
   2   0  11   -0.17    0.13
  -2   0 -11   -0.25    0.14
  -2   0 -12   93.79    4.81
   2   0  12   96.07    4.72
  -2   0 -13    0.21    0.25
   2   0  13    0.20    0.23
  -2   0 -14   17.70    1.35
   2   0  14   19.80    1.32
   2   0  15    0.39    0.28
  -2   0 -15   -0.16    0.22
  -2   0 -16    4.23    0.72
   2   0  16    3.91    0.67
  -2   0 -17   -0.02    0.35
   2   0  17   -0.33    0.25
   2   0  18    0.64    0.38
  -2   0 -18    0.12    0.38
   2   1 -18    0.17    0.37
   2  -1 -18    0.08    0.34
   2   1 -17    0.48    0.37
  -2   1  17    0.45    0.32
   2  -1 -17    0.55    0.35
  -2   1  16    0.12    0.24
   2   1 -16    0.15    0.29
   2  -1 -16    0.63    0.35
  -2   1  15    0.29    0.28
   2   1 -15    0.72    0.33
  -2  -1  15    0.86    0.33
   2  -1 -15    0.72    0.33
   2   1 -14    0.94    0.34
  -2   1  14    1.03    0.32
  -2  -1  14    1.50    0.35
   2  -1 -14    0.98    0.35
  -2   1  13   10.85    0.85
   2   1 -13   10.27    0.86
   2  -1 -13   10.46    0.85
  -2  -1  13    9.71    0.77
  -2   1  12   66.13    3.39
   2   1 -12   65.93    3.49
   2  -1 -12   70.94    3.48
   2  -1 -12   66.61    3.41
  -2  -1  12   65.10    3.34
   2   1 -11   17.12    1.12
   2   1 -11   21.15    1.25
   2  -1 -11   21.21    1.22
  -2  -1  11   19.60    1.14
   2  -1 -11   21.08    1.21
   2  -1 -11   15.42    1.09
   2   1 -10   78.32    3.71
   2   1 -10   75.73    3.81
  -2  -1  10   72.65    3.66
   2  -1 -10   75.27    3.77
   2  -1 -10   76.48    3.69
   2  -1 -10   75.44    3.72
   2   1  -9   29.40    1.58
   2   1  -9   29.60    1.64
   2  -1  -9   29.01    1.59
  -2  -1   9   30.09    1.55
   2  -1  -9   28.95    1.56
   2  -1  -9   28.72    1.60
   2   1  -8   -0.16    0.09
   2   1  -8    0.18    0.14
   2  -1  -8   -0.08    0.10
   2  -1  -8    0.18    0.11
   2  -1  -8    0.02    0.12
  -2  -1   8    0.07    0.10
   2   1  -7   12.29    0.78
   2   1  -7   11.96    0.74
  -2  -1   7   11.24    0.69
   2  -1  -7   13.21    0.74
   2  -1  -7   12.72    0.75
   2  -1  -7   12.05    0.75
   2   1  -6   21.53    1.15
   2   1  -6   21.29    1.18
   2  -1  -6   22.19    1.15
   2  -1  -6   21.11    1.14
  -2  -1   6   21.18    1.10
   2  -1  -6   22.18    1.15
   2   1  -5  221.25   10.10
   2   1  -5  223.14    9.99
   2   1  -5  219.97   10.23
   2  -1  -5  217.02   10.18
   2  -1  -5  219.39   10.05
   2  -1  -5  215.25   10.09
   2   1  -4   12.28    0.62
   2   1  -4   12.19    0.70
   2   1  -4   12.25    0.69
   2  -1  -4   12.77    0.68
   2  -1  -4   11.67    0.68
   2  -1  -4   12.22    0.66
   2   1  -3   12.06    0.66
   2   1  -3   12.25    0.59
   2   1  -3   12.47    0.68
  -2  -1   3   11.66    0.67
   2  -1  -3   12.83    0.63
   2  -1  -3   12.54    0.67
   2  -1  -3   12.01    0.65
   2  -1  -3   11.91    0.53
   2   1  -2    0.01    0.06
   2   1  -2    0.08    0.02
   2  -1  -2   -0.02    0.06
  -2  -1   2    0.05    0.07
   2  -1  -2    0.04    0.04
   2  -1  -2   -0.01    0.06
   2  -1  -2    0.06    0.04
   2   1  -1   27.64    1.29
   2   1  -1   28.42    1.35
  -2   1   1   28.01    1.31
  -2   1   1   28.00    1.36
  -2  -1   1   27.54    1.37
  -2   1   0    1.32    0.14
   2   1   0    1.33    0.12
   2   1   0    1.41    0.13
  -2   1   0    1.11    0.10
   2  -1   0    1.15    0.13
  -2  -1   0    1.43    0.15
   2   1   1  522.22   24.42
   2   1   1  545.71   24.34
  -2   1  -1  541.46   24.73
   2   1   1  530.27   22.52
  -2   1  -1  539.31   24.44
   2  -1   1  553.00   24.36
  -2  -1  -1  533.78   24.75
   2   1   2  970.70   44.34
   2   1   2  971.88   44.11
  -2   1  -2  983.18   44.83
  -2   1  -2 1000.00   44.45
  -2  -1  -2  938.53   44.83
   2  -1   2  991.17   44.12
   2   1   3   90.13    4.10
  -2   1  -3   87.88    4.12
   2   1   3   87.67    4.17
  -2   1  -3   86.93    4.24
  -2  -1  -3   92.14    3.83
   2  -1   3   92.38    4.18
  -2  -1  -3   90.44    4.25
  -2   1  -4    0.11    0.10
   2   1   4    0.11    0.10
   2   1   4    0.24    0.06
  -2   1  -4    0.47    0.08
  -2  -1  -4    0.28    0.08
   2  -1   4    0.33    0.12
  -2  -1  -4    0.35    0.13
  -2   1  -5    3.04    0.22
  -2   1  -5    2.22    0.29
   2   1   5    2.79    0.31
   2   1   5    2.59    0.19
  -2  -1  -5    2.90    0.22
  -2  -1  -5    2.98    0.33
   2  -1   5    2.31    0.29
  -2   1  -6    1.67    0.18
   2   1   6    1.41    0.15
   2   1   6    1.56    0.25
  -2   1  -6    1.59    0.26
  -2  -1  -6    1.50    0.17
   2  -1   6    1.21    0.22
  -2  -1  -6    0.96    0.21
   2   1   7   16.89    0.80
  -2   1  -7   14.47    0.95
   2   1   7   15.06    0.95
  -2   1  -7   15.85    0.83
   2  -1   7   17.41    0.95
  -2  -1  -7   15.76    0.96
  -2  -1  -7   13.76    0.77
  -2   1  -8    6.84    0.49
   2   1   8    9.17    0.65
   2   1   8    8.75    0.48
  -2   1  -8    8.16    0.64
  -2  -1  -8    9.15    0.66
   2  -1   8    7.62    0.59
  -2   1  -9    0.01    0.15
   2   1   9    0.21    0.17
   2   1   9    0.06    0.09
  -2  -1  -9    0.00    0.14
   2  -1   9    0.00    0.12
   2   1  10    1.74    0.34
  -2   1 -10    1.77    0.36
  -2  -1 -10    2.42    0.40
   2  -1  10    1.34    0.30
   2   1  11    0.49    0.24
  -2   1 -11    0.20    0.21
  -2  -1 -11    0.32    0.23
   2  -1  11    0.57    0.24
   2   1  12   11.07    0.89
  -2   1 -12   10.76    0.91
   2  -1  12   11.59    0.89
  -2  -1 -12   12.88    0.95
  -2   1 -13    4.70    0.66
   2   1  13    4.94    0.66
   2  -1  13    4.26    0.59
  -2  -1 -13    2.97    0.53
  -2   1 -14    2.66    0.54
   2   1  14    2.90    0.55
  -2  -1 -14    3.07    0.56
   2  -1  14    3.23    0.52
  -2   1 -15    1.25    0.43
   2   1  15    0.98    0.37
  -2  -1 -15    0.73    0.37
   2  -1  15    0.73    0.35
  -2   1 -16    4.49    0.74
   2   1  16    3.50    0.62
  -2  -1 -16    3.26    0.64
   2  -1  16    3.89    0.62
  -2   1 -17    3.60    0.71
   2   1  17    3.83    0.66
   2  -1  17    3.10    0.62
  -2  -1 -17    2.78    0.62
   2   2 -18    0.07    0.33
  -2   2  18    0.02    0.32
   2  -2 -18   -0.02    0.31
   2   2 -17    0.10    0.30
  -2   2  17   -0.05    0.25
   2  -2 -17    0.06    0.30
  -2   2  16    1.66    0.45
   2   2 -16    2.99    0.58
   2  -2 -16    1.76    0.46
  -2   2  15   -0.18    0.21
   2   2 -15    0.45    0.29
   2  -2 -15   -0.11    0.21
   2   2 -14    0.79    0.33
  -2   2  14    0.72    0.30
   2  -2 -14    1.35    0.37
   2   2 -13    8.48    0.81
  -2  -2  13    9.30    0.74
   2  -2 -13    9.24    0.80
   2  -2 -13   10.68    0.85
   2   2 -12   49.82    2.68
  -2   2  12   48.70    2.50
  -2  -2  12   48.23    2.50
   2  -2 -12   50.78    2.62
   2  -2 -12   46.28    2.59
   2   2 -11   64.72    3.37
   2   2 -11   55.71    3.22
  -2   2  11   64.41    3.22
   2  -2 -11   71.92    3.34
   2  -2 -11   67.06    3.31
  -2  -2  11   65.78    3.20
   2   2 -10    3.36    0.47
   2   2 -10    3.96    0.45
  -2   2  10    3.86    0.43
   2  -2 -10    3.32    0.44
   2  -2 -10    3.69    0.45
  -2  -2  10    4.05    0.43
   2  -2 -10    3.25    0.22
  -2   2   9   -0.13    0.10
   2   2  -9    0.35    0.18
   2   2  -9    0.13    0.14
   2  -2  -9    0.08    0.14
  -2  -2   9    0.20    0.12
   2  -2  -9   -0.01    0.12
   2  -2  -9    0.14    0.06
   2  -2  -9    0.05    0.13
   2   2  -8   13.00    0.84
  -2   2   8   13.28    0.82
   2   2  -8   13.57    0.89
   2  -2  -8   14.13    0.85
   2  -2  -8   12.64    0.85
  -2  -2   8   13.68    0.78
   2  -2  -8   14.26    0.62
   2  -2  -8   13.33    0.82
   2   2  -7    9.26    0.66
   2   2  -7    9.25    0.62
  -2   2   7    9.48    0.61
   2  -2  -7    8.35    0.61
   2  -2  -7   10.15    0.44
   2  -2  -7    8.36    0.62
   2  -2  -7    9.31    0.59
  -2  -2   7    8.82    0.55
   2   2  -6   86.88    4.22
  -2   2   6   86.91    4.14
   2   2  -6   89.58    4.16
   2  -2  -6   86.76    4.14
  -2  -2   6   86.97    4.04
   2  -2  -6   86.22    4.14
   2   2  -5  100.41    4.79
   2   2  -5   98.58    4.85
  -2   2   5  102.21    4.78
  -2  -2   5  103.71    4.68
   2  -2  -5  101.91    4.78
   2  -2  -5  103.80    4.78
   2   2  -4    1.51    0.21
   2   2  -4    1.81    0.24
  -2   2   4    1.60    0.21
  -2  -2   4    1.55    0.14
   2  -2  -4    1.86    0.16
   2  -2  -4    1.81    0.23
  -2  -2   4    2.01    0.25
  -2   2   3   72.95    3.47
   2   2  -3   72.83    3.47
  -2  -2   3   74.74    3.34
   2  -2  -3   74.70    3.42
   2  -2  -3   73.24    3.45
  -2  -2   3   71.95    3.51
  -2   2   2   96.48    4.48
   2   2  -2   95.34    4.48
  -2  -2   2   94.46    4.35
   2  -2  -2   94.93    4.45
  -2  -2   2   99.79    4.53
   2  -2  -2   95.51    4.42
  -2   2   1   85.49    3.89
   2   2  -1   81.84    3.88
  -2  -2   1   84.28    3.93
   2  -2  -1   80.41    3.86
   2  -2  -1   84.02    3.83
  -2  -2   1   82.77    3.79
  -2   2   0  133.07    6.03
   2   2   0  132.02    6.01
  -2   2   0  129.53    6.02
  -2  -2   0  129.97    6.09
  -2  -2   0  131.81    5.95
   2  -2   0  126.32    5.99
   2   2   1  839.54   37.84
  -2   2  -1  843.53   38.26
  -2   2  -1  831.05   37.85
  -2  -2  -1  833.50   37.66
  -2  -2  -1  814.86   38.30
   2  -2   1  836.25   37.68
  -2   2  -2   75.34    3.60
   2   2   2   77.05    3.54
  -2   2  -2   76.55    3.56
   2   2   2   74.17    3.27
  -2  -2  -2   74.65    3.62
  -2  -2  -2   76.34    3.56
   2  -2   2   79.15    3.57
  -2   2  -3   -0.03    0.08
  -2   2  -3    0.15    0.08
   2   2   3    0.20    0.08
   2  -2   3    0.18    0.10
  -2  -2  -3    0.11    0.08
  -2  -2  -3    0.17    0.10
  -2   2  -4   42.17    2.05
  -2   2  -4   42.79    2.13
   2   2   4   42.06    2.02
  -2  -2  -4   43.42    2.11
  -2  -2  -4   42.44    2.13
  -2  -2  -4   42.71    1.90
   2  -2   4   42.91    2.09
   2   2   5   18.43    0.96
  -2   2  -5   19.53    1.00
  -2   2  -5   18.82    1.08
  -2  -2  -5   19.16    0.93
   2  -2   5   19.79    1.06
  -2  -2  -5   18.96    1.08
  -2  -2  -5   20.62    1.09
  -2   2  -6   26.41    1.50
  -2   2  -6   29.33    1.40
   2   2   6   27.71    1.36
  -2  -2  -6   27.10    1.49
  -2  -2  -6   27.43    1.49
  -2  -2  -6   27.23    1.29
   2  -2   6   28.46    1.46
  -2   2  -7    5.71    0.40
   2   2   7    5.49    0.36
   2   2   7    4.56    0.50
  -2   2  -7    4.92    0.47
  -2  -2  -7    5.13    0.47
  -2  -2  -7    5.26    0.48
   2  -2   7    6.28    0.48
   2   2   8    6.45    0.54
  -2   2  -8    6.38    0.55
   2   2   8    6.55    0.40
  -2   2  -8    4.62    0.40
  -2  -2  -8    5.43    0.57
   2  -2   8    6.13    0.50
   2   2   9    5.14    0.37
  -2   2  -9    5.23    0.59
   2   2   9    4.67    0.56
  -2  -2  -9    5.72    0.53
   2  -2   9    4.95    0.53
  -2   2 -10    4.35    0.56
   2   2  10    3.85    0.51
   2  -2  10    3.33    0.45
  -2  -2 -10    3.61    0.49
   2   2  11   12.05    0.93
  -2   2 -11   13.20    0.97
  -2  -2 -11   11.77    0.93
   2  -2  11   12.18    0.88
  -2   2 -12    2.28    0.47
   2   2  12    3.07    0.51
   2  -2  12    3.18    0.47
  -2  -2 -12    3.78    0.56
   2   2  13    1.23    0.36
  -2   2 -13    2.09    0.46
   2  -2  13    2.78    0.46
  -2  -2 -13    1.50    0.40
  -2   2 -14   -0.16    0.24
   2   2  14   -0.19    0.21
   2  -2  14   -0.04    0.21
  -2  -2 -14    0.13    0.23
  -2   2 -15    1.11    0.42
   2   2  15    1.46    0.43
  -2  -2 -15    1.39    0.44
   2  -2  15    1.07    0.37
  -2   2 -16    1.01    0.41
   2   2  16    1.01    0.41
   2  -2  16    1.30    0.41
  -2  -2 -16    0.50    0.36
   2   2  17   -0.13    0.27
  -2   2 -17    0.16    0.36
  -2  -2 -17    0.22    0.38
  -2   3  18    0.53    0.37
   2   3 -18    0.31    0.38
  -2   3  17    0.59    0.32
   2   3 -17    0.62    0.39
  -2   3  16    0.25    0.30
   2   3 -16   -0.06    0.28
  -2   3  15   -0.05    0.23
   2   3 -15    0.07    0.27
   2   3 -14    8.84    0.94
   2  -3 -14    5.55    0.74
   2  -3 -14    9.73    0.84
   2   3 -13   10.08    0.85
   2  -3 -13    6.79    0.67
   2  -3 -13    9.17    0.81
   2   3 -12    0.15    0.23
  -2   3  12    0.46    0.22
   2   3 -12    0.28    0.20
   2  -3 -12   -0.09    0.17
   2  -3 -12    0.30    0.24
  -2   3  11    1.68    0.30
   2   3 -11    1.90    0.35
   2   3 -11    1.83    0.38
   2  -3 -11    0.95    0.31
  -2  -3  11    1.97    0.31
   2  -3 -11    1.22    0.30
   2   3 -10   -0.10    0.15
   2   3 -10    0.13    0.17
  -2   3  10    0.02    0.14
   2  -3 -10    0.03    0.17
  -2  -3  10   -0.17    0.11
   2  -3 -10    0.08    0.14
   2   3  -9    0.08    0.16
   2   3  -9    0.40    0.19
  -2   3   9    0.22    0.15
  -2  -3   9    0.17    0.12
   2  -3  -9    0.44    0.20
   2  -3  -9    0.20    0.14
  -2   3   8   63.40    3.20
   2   3  -8   65.78    3.32
   2   3  -8   64.72    3.23
   2  -3  -8   65.77    3.26
  -2  -3   8   65.49    3.12
   2  -3  -8   67.56    3.21
  -2   3   7    6.79    0.49
   2   3  -7    5.99    0.52
   2   3  -7    6.00    0.50
  -2  -3   7    6.24    0.41
   2  -3  -7    6.27    0.52
   2  -3  -7    5.97    0.44
   2   3  -6   13.33    0.83
   2   3  -6   13.14    0.85
  -2   3   6   13.77    0.83
   2  -3  -6   13.37    0.84
  -2  -3   6   13.84    0.73
   2  -3  -6   14.12    0.77
  -2   3   5   44.49    2.21
   2   3  -5   44.37    2.21
   2  -3  -5   43.03    2.21
  -2  -3   5   43.04    2.25
  -2  -3   5   45.41    2.08
   2  -3  -5   45.07    2.14
  -2   3   4   13.82    0.79
   2   3  -4   13.81    0.79
   2  -3  -4   13.14    0.69
  -2  -3   4   13.12    0.66
   2  -3  -4   13.73    0.80
  -2  -3   4   12.66    0.79
  -2   3   3   30.48    1.53
   2   3  -3   30.93    1.53
   2  -3  -3   30.59    1.42
   2  -3  -3   29.02    1.51
  -2  -3   3   28.55    1.39
  -2  -3   3   29.35    1.54
   2   3  -2  210.99    9.88
  -2   3   2  211.13    9.88
   2  -3  -2  213.03    9.87
   2  -3  -2  215.40    9.84
  -2  -3   2  213.95    9.73
  -2  -3   2  222.69   10.00
  -2   3   1    7.14    0.46
  -2  -3   1    5.84    0.44
   2  -3  -1    7.05    0.45
   2  -3  -1    7.13    0.37
  -2  -3   1    6.87    0.38
  -2   3   0   65.85    3.21
   2   3   0   66.93    3.20
   2  -3   0   68.40    3.16
  -2  -3   0   66.86    3.23
  -2  -3   0   69.20    3.14
   2  -3   0   66.71    3.18
   2   3   1  131.30    6.07
  -2   3  -1  130.16    6.10
  -2  -3  -1  133.66    6.03
   2  -3   1  128.92    6.04
  -2  -3  -1  130.24    6.15
   2   3   2   10.20    0.61
  -2   3  -2    9.39    0.60
  -2   3  -2   10.36    0.62
  -2  -3  -2   10.57    0.63
   2  -3   2   10.93    0.62
  -2  -3  -2   10.13    0.62
  -2   3  -3   68.09    3.24
   2   3   3   69.18    3.19
  -2   3  -3   68.05    3.21
  -2  -3  -3   65.08    3.24
  -2  -3  -3   63.68    3.20
   2  -3   3   68.58    3.20
  -2   3  -4   10.18    0.68
  -2   3  -4   11.48    0.67
   2   3   4   11.15    0.64
  -2  -3  -4   10.97    0.69
  -2  -3  -4   11.17    0.70
   2  -3   4   11.57    0.68
   2   3   5    7.49    0.49
  -2   3  -5    8.44    0.53
  -2   3  -5    8.35    0.58
   2  -3   5    8.13    0.55
  -2  -3  -5    8.23    0.58
  -2  -3  -5    7.72    0.56
   2   3   6   69.68    3.28
  -2   3  -6   65.97    3.43
  -2   3  -6   72.25    3.33
   2  -3   6   69.39    3.34
  -2  -3  -6   67.63    3.40
  -2  -3  -6   70.14    3.42
  -2   3  -7   30.12    1.67
  -2   3  -7   30.36    1.55
   2   3   7   29.12    1.50
  -2  -3  -7   30.55    1.64
   2  -3   7   28.78    1.59
  -2  -3  -7   31.30    1.66
   2   3   8    0.96    0.18
  -2   3  -8    0.87    0.20
  -2   3  -8    1.77    0.33
  -2  -3  -8    1.17    0.28
  -2  -3  -8    1.36    0.28
   2  -3   8    0.91    0.23
  -2   3  -9    0.07    0.12
  -2   3  -9    0.42    0.21
  -2  -3  -9   -0.15    0.14
   2  -3   9    0.23    0.17
  -2  -3  -9   -0.01    0.17
  -2   3 -10    3.83    0.55
   2   3  10    4.05    0.54
   2  -3  10    4.86    0.54
  -2  -3 -10    4.11    0.53
  -2   3 -11    9.44    0.82
   2   3  11    8.45    0.77
  -2  -3 -11    8.67    0.75
   2  -3  11    8.98    0.71
  -2   3 -12    0.38    0.27
   2   3  12    0.09    0.21
   2  -3  12    0.16    0.19
  -2  -3 -12   -0.06    0.19
   2   3  13    0.11    0.23
  -2   3 -13    0.25    0.27
  -2  -3 -13   -0.29    0.17
   2  -3  13   -0.13    0.20
  -2   3 -14   -0.24    0.21
   2   3  14   -0.06    0.22
   2  -3  14   -0.05    0.21
  -2  -3 -14   -0.20    0.21
   2   3  15    2.07    0.49
  -2   3 -15    1.71    0.49
  -2  -3 -15    1.37    0.45
   2   3  16    0.44    0.34
  -2   3 -16   -0.01    0.30
  -2  -3 -16    0.37    0.32
   2   3  17   -0.41    0.25
  -2   3 -17    0.07    0.32
  -2  -3 -17   -0.07    0.32
   2   4 -17    4.29    0.76
  -2   4  17    4.30    0.72
  -2   4  16    0.30    0.30
   2   4 -16    0.26    0.33
   2   4 -15    3.62    0.66
   2  -4 -15    2.83    0.56
   2   4 -14    2.63    0.54
   2  -4 -14    3.19    0.57
   2   4 -13   14.60    1.15
   2  -4 -13   15.70    1.15
   2   4 -12    0.04    0.17
  -2   4  12    0.23    0.21
   2   4 -12   -0.02    0.20
   2  -4 -12    0.25    0.24
  -2   4  11    5.37    0.59
   2   4 -11    5.67    0.68
   2   4 -11    6.65    0.58
   2  -4 -11    4.99    0.64
  -2   4  10    1.74    0.32
   2   4 -10    1.51    0.32
   2   4 -10    2.13    0.39
   2  -4 -10    0.90    0.24
   2  -4 -10    1.63    0.36
   2   4  -9    1.72    0.33
   2   4  -9    1.33    0.31
  -2   4   9    1.87    0.32
  -2  -4   9    1.99    0.26
   2  -4  -9    0.78    0.20
   2  -4  -9    1.59    0.34
   2   4  -8    3.59    0.45
   2   4  -8    4.16    0.51
  -2   4   8    4.14    0.46
   2  -4  -8    3.37    0.45
  -2  -4   8    3.68    0.32
   2  -4  -8    3.31    0.37
  -2   4   7   18.10    1.08
   2   4  -7   18.23    1.12
   2   4  -7   19.08    1.10
   2  -4  -7   15.79    0.98
  -2  -4   7   18.45    0.95
   2  -4  -7   18.34    1.12
  -2  -4   7   19.61    1.15
  -2   4   6   10.28    0.69
   2   4  -6    8.76    0.66
  -2  -4   6   10.37    0.56
  -2  -4   6   10.51    0.72
   2  -4  -6    9.45    0.58
   2   4  -5    2.95    0.36
  -2   4   5    3.23    0.37
   2  -4  -5    2.57    0.34
  -2  -4   5    2.92    0.22
  -2  -4   5    3.21    0.38
   2  -4  -5    3.02    0.24
  -2   4   4   13.51    0.85
   2   4  -4   13.92    0.86
  -2  -4   4   15.42    0.89
  -2  -4   4   14.54    0.72
   2  -4  -4   14.15    0.86
   2  -4  -4   13.78    0.73
  -2   4   3   34.55    1.77
   2   4  -3   34.48    1.77
   2  -4  -3   34.18    1.63
  -2  -4   3   34.90    1.78
  -2  -4   3   33.13    1.62
   2   4  -2   10.54    0.72
  -2   4   2   12.53    0.74
   2  -4  -2   11.58    0.72
   2  -4  -2   12.65    0.62
  -2  -4   2   11.58    0.63
  -2  -4   2   12.31    0.74
  -2   4   1    0.97    0.19
   2   4  -1    1.11    0.21
   2  -4  -1    0.72    0.16
  -2  -4   1    0.95    0.14
  -2  -4   1    0.58    0.16
   2  -4  -1    0.96    0.13
   2   4   0   22.28    1.23
  -2   4   0   23.73    1.25
   2  -4   0   23.59    1.17
  -2  -4   0   23.00    1.17
   2  -4   0   22.98    1.22
  -2  -4   0   23.31    1.24
  -2   4  -1    9.79    0.63
   2   4   1    9.81    0.62
  -2  -4  -1   10.02    0.62
   2  -4   1    9.85    0.57
  -2  -4  -1    9.32    0.58
   2  -4   1    9.82    0.60
   2   4   2   11.22    0.66
  -2   4  -2   10.13    0.62
  -2   4  -2    9.78    0.65
  -2  -4  -2   11.09    0.66
  -2  -4  -2   10.05    0.63
   2  -4   2    9.36    0.62
  -2   4  -3   54.94    2.75
   2   4   3   56.34    2.73
  -2   4  -3   56.08    2.75
  -2  -4  -3   57.04    2.75
  -2  -4  -3   56.91    2.77
   2  -4   3   55.29    2.71
  -2   4  -4    4.83    0.41
  -2   4  -4    4.99    0.41
   2   4   4    4.22    0.36
  -2  -4  -4    4.74    0.41
   2  -4   4    5.31    0.41
  -2  -4  -4    4.45    0.41
  -2   4  -5    0.47    0.16
   2   4   5    0.55    0.15
  -2   4  -5    0.33    0.16
  -2  -4  -5    0.31    0.14
  -2  -4  -5    0.41    0.16
   2  -4   5    0.46    0.16
   2   4   6   -0.05    0.09
  -2   4  -6   -0.04    0.11
  -2   4  -6   -0.13    0.12
  -2  -4  -6    0.02    0.13
   2  -4   6    0.03    0.12
  -2  -4  -6   -0.12    0.09
  -2   4  -7    7.19    0.61
   2   4   7    7.36    0.52
  -2   4  -7    7.78    0.58
  -2  -4  -7    7.46    0.63
  -2  -4  -7    7.22    0.59
   2  -4   7    7.64    0.58
  -2   4  -8    0.51    0.18
  -2   4  -8    0.40    0.21
   2   4   8    0.31    0.15
  -2  -4  -8    0.43    0.21
   2  -4   8    0.45    0.19
  -2  -4  -8    0.39    0.22
  -2   4  -9    2.34    0.36
  -2   4  -9    2.13    0.42
  -2  -4  -9    3.51    0.47
  -2  -4  -9    3.13    0.48
   2  -4   9    3.39    0.42
  -2   4 -10    1.89    0.40
  -2  -4 -10    1.74    0.39
  -2  -4 -10    1.39    0.33
   2  -4  10    2.12    0.36
   2   4  11    2.21    0.45
  -2   4 -11    2.03    0.45
  -2  -4 -11    3.01    0.48
   2  -4  11    2.75    0.43
  -2  -4 -11    2.10    0.44
  -2   4 -12    4.05    0.62
   2   4  12    2.57    0.51
   2  -4  12    3.55    0.50
  -2  -4 -12    3.21    0.52
  -2   4 -13   -0.04    0.22
   2   4  13    0.13    0.26
  -2  -4 -13    0.07    0.25
   2  -4  13    0.10    0.23
  -2   4 -14    0.27    0.29
   2   4  14    0.18    0.28
  -2  -4 -14   -0.19    0.20
   2   4  15    6.46    0.86
  -2   4 -15    5.66    0.83
  -2  -4 -15    4.54    0.71
   2   4  16    1.83    0.52
  -2   4 -16    1.59    0.53
  -2  -4 -16    0.72    0.37
  -2   4 -17    0.24    0.38
   2   4  17    0.14    0.35
  -2   5  17    0.62    0.36
  -2  -5  17    0.46    0.37
   2   5 -16    0.21    0.35
  -2  -5  16   -0.21    0.26
   2  -5 -16    0.49    0.35
   2   5 -15    2.74    0.59
  -2  -5  15    3.28    0.64
   2  -5 -15    3.78    0.68
   2   5 -14    2.14    0.51
   2  -5 -14    2.49    0.54
  -2  -5  14    2.04    0.50
   2   5 -13    0.60    0.32
  -2  -5  13    0.83    0.37
   2  -5 -13    0.79    0.33
  -2   5  12   21.34    1.22
   2   5 -12   14.33    1.16
   2   5 -12   17.14    1.27
  -2  -5  12   18.29    1.32
   2  -5 -12   19.51    1.31
   2   5 -11    0.68    0.29
  -2   5  11    0.80    0.27
   2   5 -11    0.20    0.23
   2  -5 -11    0.93    0.31
  -2  -5  11    0.51    0.28
   2   5 -10    0.70    0.27
  -2   5  10    1.41    0.32
   2   5 -10    1.73    0.38
   2  -5 -10    1.71    0.38
  -2  -5  10    0.97    0.34
  -2   5   9    8.89    0.77
   2   5  -9   12.71    0.87
   2  -5  -9   11.98    0.88
  -2  -5   9   10.58    0.87
  -2   5   8    1.72    0.32
   2   5  -8    2.53    0.40
  -2  -5   8    2.75    0.43
   2  -5  -8    2.49    0.42
   2   5  -7    0.65    0.22
  -2   5   7    0.96    0.24
  -2  -5   7    1.00    0.28
   2  -5  -7    0.96    0.26
  -2  -5   7    0.80    0.15
  -2   5   6   20.46    1.22
   2   5  -6   22.41    1.27
   2  -5  -6   20.72    1.25
  -2  -5   6   21.20    1.27
  -2  -5   6   20.71    1.06
   2   5  -5    4.96    0.52
  -2   5   5    5.29    0.51
  -2  -5   5    3.84    0.29
  -2  -5   5    3.43    0.44
   2  -5  -5    4.07    0.48
  -2   5   4   40.20    2.11
   2   5  -4   41.40    2.14
  -2  -5   4   40.45    1.95
   2  -5  -4   40.14    2.11
  -2  -5   4   42.90    2.16
  -2   5   3   20.17    1.10
   2   5  -3   19.18    1.10
   2  -5  -3   17.10    0.94
   2  -5  -3   17.50    1.06
  -2  -5   3   19.13    1.09
  -2  -5   3   18.86    0.95
  -2   5   2    2.76    0.36
   2   5  -2    2.48    0.35
  -2  -5   2    3.18    0.26
  -2  -5   2    3.25    0.38
   2  -5  -2    3.09    0.26
   2  -5  -2    3.10    0.36
   2   5  -1    5.08    0.44
  -2   5   1    5.10    0.44
  -2  -5   1    5.06    0.36
  -2  -5   1    4.90    0.43
   2  -5  -1    4.71    0.34
   2  -5  -1    4.98    0.42
   2   5   0   14.50    0.91
  -2   5   0   14.59    0.92
   2  -5   0   15.38    0.83
  -2  -5   0   16.02    0.90
  -2  -5   0   14.80    0.84
   2  -5   0   15.17    0.88
   2   5   1   35.27    1.88
  -2   5  -1   35.77    1.90
   2  -5   1   36.67    1.85
  -2  -5  -1   35.76    1.83
  -2  -5  -1   37.32    1.88
   2  -5   1   37.53    1.83
  -2   5  -2   26.51    1.42
   2   5   2   25.12    1.39
  -2  -5  -2   26.87    1.40
  -2  -5  -2   24.66    1.36
   2  -5   2   26.19    1.36
   2  -5   2   24.59    1.35
   2   5   3   22.14    1.29
  -2   5  -3   22.86    1.32
  -2   5  -3   22.75    1.28
  -2  -5  -3   24.22    1.31
   2  -5   3   25.53    1.29
  -2  -5  -3   24.26    1.31
  -2   5  -4    4.54    0.49
   2   5   4    5.21    0.44
  -2   5  -4    5.27    0.44
   2  -5   4    4.90    0.42
  -2  -5  -4    5.20    0.45
  -2  -5  -4    3.95    0.46
  -2   5  -5   82.02    4.07
   2   5   5   81.26    3.99
  -2   5  -5   82.03    4.04
  -2  -5  -5   82.84    4.05
   2  -5   5   83.78    3.97
  -2  -5  -5   85.26    4.06
  -2   5  -6    6.26    0.56
   2   5   6    7.09    0.52
  -2   5  -6    6.57    0.58
  -2  -5  -6    6.40    0.54
   2  -5   6    6.50    0.52
  -2  -5  -6    6.53    0.57
   2   5   7   43.29    2.22
  -2   5  -7   45.57    2.31
  -2   5  -7   44.77    2.36
   2  -5   7   40.79    2.22
  -2  -5  -7   42.66    2.34
  -2  -5  -7   45.47    2.31
  -2   5  -8    0.04    0.16
  -2   5  -8    0.08    0.16
   2   5   8   -0.04    0.13
  -2  -5  -8    0.03    0.18
  -2  -5  -8   -0.06    0.15
   2  -5   8   -0.06    0.14
  -2   5  -9    2.79    0.46
  -2   5  -9    2.24    0.38
  -2  -5  -9    2.39    0.40
   2  -5   9    2.84    0.40
  -2  -5  -9    2.88    0.47
  -2   5 -10   17.91    1.27
  -2  -5 -10   19.89    1.30
  -2  -5 -10   15.90    1.16
   2  -5  10   20.38    1.17
  -2   5 -11   14.16    1.08
  -2  -5 -11   14.60    1.09
  -2  -5 -11   11.85    0.95
   2  -5  11   13.54    0.94
   2   5  12   -0.14    0.20
  -2   5 -12    0.21    0.27
  -2  -5 -12    0.25    0.23
  -2  -5 -12    0.22    0.26
  -2   5 -13    7.61    0.91
   2   5  13    6.38    0.82
   2   5  14    2.66    0.56
  -2   5 -14    2.47    0.57
   2   5  15    3.24    0.64
  -2   5 -15    3.39    0.69
   2   5  16    3.63    0.72
  -2   5 -16    4.27    0.77
   2  -6 -16    0.63    0.38
  -2  -6  16    0.75    0.41
   2  -6 -15    4.98    0.78
  -2  -6  15    5.49    0.83
  -2  -6  14    3.43    0.64
   2  -6 -14    2.96    0.59
   2   6 -13    0.18    0.25
   2  -6 -13    0.52    0.32
  -2  -6  13    0.27    0.30
   2   6 -12   -0.17    0.18
  -2  -6  12    0.17    0.27
   2  -6 -12    0.11    0.23
  -2   6  11    5.41    0.65
   2   6 -11    7.48    0.79
  -2  -6  11    6.74    0.82
   2  -6 -11    6.78    0.81
   2   6 -10   54.37    2.89
  -2   6  10   54.01    2.81
   2  -6 -10   52.45    2.91
  -2  -6  10   53.09    2.95
  -2   6   9   21.90    1.39
   2   6  -9   23.47    1.47
   2  -6  -9   24.17    1.49
  -2  -6   9   23.98    1.52
  -2   6   8   17.11    1.08
   2   6  -8   16.17    1.10
  -2  -6   8   15.94    1.12
   2  -6  -8   15.12    1.10
  -2   6   7    1.70    0.34
   2   6  -7    1.18    0.30
  -2  -6   7    1.39    0.33
   2  -6  -7    1.12    0.29
  -2   6   6   15.21    1.00
   2   6  -6   15.64    1.05
   2  -6  -6   15.10    1.03
  -2  -6   6   15.64    1.04
  -2   6   5    0.97    0.25
   2   6  -5    0.57    0.22
  -2  -6   5    1.38    0.29
   2  -6  -5    0.48    0.21
  -2  -6   5    0.79    0.15
  -2   6   4   33.09    1.76
   2   6  -4   32.64    1.78
  -2  -6   4   30.82    1.57
  -2  -6   4   34.03    1.79
   2  -6  -4   29.89    1.74
  -2   6   3   20.11    1.26
   2   6  -3   21.97    1.29
   2  -6  -3   21.18    1.25
  -2  -6   3   22.30    1.27
  -2  -6   3   21.86    1.12
  -2   6   2   31.81    1.74
   2   6  -2   30.91    1.74
  -2  -6   2   33.31    1.73
   2  -6  -2   30.38    1.69
  -2  -6   2   32.05    1.59
   2   6  -1   47.40    2.44
  -2   6   1   45.42    2.43
  -2  -6   1   47.12    2.30
  -2  -6   1   49.45    2.42
   2  -6  -1   45.77    2.37
  -2   6   0    4.78    0.52
   2   6   0    5.56    0.49
  -2  -6   0    5.14    0.45
  -2  -6   0    5.13    0.41
   2  -6   0    4.61    0.42
   2  -6   0    4.28    0.36
   2   6   1    4.29    0.48
  -2   6  -1    4.40    0.50
   2  -6   1    3.98    0.44
  -2  -6  -1    3.85    0.42
  -2  -6  -1    4.80    0.44
   2  -6   1    4.39    0.37
   2   6   2   68.38    3.47
  -2   6  -2   70.46    3.50
   2  -6   2   68.08    3.41
  -2  -6  -2   73.20    3.49
  -2  -6  -2   68.22    3.42
   2  -6   2   73.89    3.45
  -2   6  -3   11.66    0.82
   2   6   3   12.08    0.80
  -2  -6  -3   13.11    0.81
   2  -6   3   10.45    0.75
   2  -6   3   11.53    0.76
  -2  -6  -3   11.52    0.78
   2   6   4   11.02    0.75
  -2   6  -4   10.90    0.79
   2  -6   4   10.33    0.71
  -2  -6  -4   10.30    0.76
  -2  -6  -4   11.41    0.76
   2  -6   4   10.71    0.74
  -2   6  -5   11.64    0.84
   2   6   5   12.21    0.84
  -2   6  -5   12.26    0.88
   2  -6   5   13.77    0.89
   2  -6   5   12.29    0.81
  -2  -6  -5   13.19    0.90
  -2  -6  -5   13.93    0.87
  -2   6  -6    4.30    0.53
   2   6   6    3.53    0.44
  -2   6  -6    4.83    0.54
  -2  -6  -6    3.46    0.48
   2  -6   6    3.57    0.42
  -2  -6  -6    3.44    0.45
  -2   6  -7    5.35    0.61
   2   6   7    6.01    0.51
  -2   6  -7    5.00    0.60
   2  -6   7    6.40    0.51
  -2  -6  -7    4.91    0.61
  -2  -6  -7    3.49    0.49
  -2   6  -8    0.26    0.24
  -2   6  -8   -0.06    0.18
   2   6   8    0.24    0.17
  -2  -6  -8    0.16    0.20
   2  -6   8    0.01    0.16
  -2  -6  -8    0.01    0.16
  -2   6  -9    0.48    0.24
  -2   6  -9    0.78    0.30
  -2  -6  -9    0.20    0.18
  -2  -6  -9    1.07    0.33
   2  -6   9    0.21    0.19
  -2   6 -10    0.41    0.27
  -2  -6 -10    0.52    0.30
  -2   6 -11    1.71    0.42
  -2  -6 -11    1.89    0.45
  -2   6 -12    0.11    0.26
  -2  -6 -12    0.16    0.24
   2   6  13    1.59    0.45
  -2   6 -13    1.33    0.45
  -2  -6 -13    0.54    0.35
   2   6  14    3.81    0.69
  -2   6 -14    5.16    0.80
  -2   6 -15    9.10    1.10
   2   6  15    8.68    1.06
  -2  -7  15    0.24    0.38
   2  -7 -15    0.46    0.37
  -2  -7  14   13.85    1.25
   2  -7 -14   14.86    1.27
   2   7 -13   -0.18    0.25
   2  -7 -13    0.26    0.28
  -2  -7  13    0.01    0.26
   2   7 -12    0.79    0.33
   2  -7 -12    0.37    0.31
  -2  -7  12    0.41    0.32
  -2   7  11    0.33    0.23
   2   7 -11    0.17    0.28
  -2  -7  11    0.29    0.29
   2  -7 -11   -0.02    0.21
  -2   7  10    1.23    0.34
   2   7 -10    2.05    0.44
   2  -7 -10    0.79    0.32
  -2  -7  10    0.84    0.34
   2   7  -9    2.42    0.48
  -2   7   9    3.18    0.49
   2  -7  -9    2.45    0.47
  -2  -7   9    3.13    0.54
  -2   7   8   11.56    0.90
   2   7  -8   12.12    0.95
   2  -7  -8   12.04    0.95
  -2  -7   8   11.96    0.95
   2   7  -7    6.06    0.71
  -2   7   7    6.80    0.63
  -2  -7   7    7.92    0.81
   2  -7  -7    7.55    0.79
   2   7  -6   24.57    1.54
  -2   7   6   25.35    1.51
   2  -7  -6   25.88    1.54
  -2  -7   6   24.93    1.53
  -2   7   5    3.40    0.47
   2   7  -5    2.53    0.44
   2  -7  -5    3.64    0.48
  -2  -7   5    3.03    0.45
  -2   7   4    1.28    0.31
   2   7  -4    1.40    0.32
   2  -7  -4    0.94    0.27
  -2  -7   4    1.00    0.28
  -2   7   3    2.59    0.43
   2   7  -3    2.39    0.41
   2  -7  -3    2.89    0.41
  -2  -7   3    2.83    0.41
  -2  -7   3    3.10    0.32
   2   7  -2   18.58    1.20
  -2   7   2   18.13    1.19
  -2  -7   2   20.37    1.19
  -2  -7   2   19.18    1.05
   2  -7  -2   18.53    1.15
   2   7  -1    0.00    0.16
  -2   7   1    0.28    0.19
  -2  -7   1    0.17    0.18
  -2  -7   1    0.01    0.14
   2  -7  -1    0.43    0.18
   2   7   0   -0.05    0.14
  -2   7   0   -0.07    0.13
  -2  -7   0    0.07    0.14
   2  -7   0   -0.02    0.15
  -2  -7   0    0.44    0.20
  -2   7  -1    1.55    0.33
   2   7   1    1.75    0.33
   2  -7   1    1.44    0.26
  -2  -7  -1    1.68    0.32
  -2  -7  -1    1.67    0.30
   2  -7   1    1.78    0.32
   2   7   2   32.64    1.76
  -2   7  -2   33.05    1.78
  -2  -7  -2   34.32    1.72
   2  -7   2   32.67    1.69
  -2  -7  -2   31.22    1.72
   2  -7   2   24.73    1.63
   2   7   3   66.84    3.21
  -2   7  -3   66.84    3.24
  -2  -7  -3   54.97    3.16
   2  -7   3   69.47    3.14
  -2  -7  -3   68.20    3.18
   2  -7   3   53.27    3.13
  -2   7  -4   32.32    1.81
   2   7   4   31.57    1.77
  -2  -7  -4   32.86    1.79
  -2  -7  -4   25.96    1.71
   2  -7   4   32.99    1.77
   2  -7   4   35.37    1.73
   2   7   5    0.74    0.24
  -2   7  -5    0.99    0.29
  -2  -7  -5    0.73    0.24
   2  -7   5    1.38    0.31
  -2  -7  -5    0.70    0.25
   2  -7   5    0.96    0.25
   2   7   6    0.31    0.19
  -2   7  -6    0.32    0.21
   2  -7   6    0.45    0.23
  -2  -7  -6   -0.01    0.18
   2  -7   6    0.35    0.19
   2   7   7    0.09    0.17
  -2   7  -7    0.11    0.22
  -2  -7  -7    0.10    0.21
   2  -7   7    0.19    0.23
   2  -7   7    0.42    0.19
  -2   7  -8    0.36    0.24
  -2   7  -8   -0.20    0.17
   2   7   8    0.02    0.19
   2  -7   8    0.00    0.23
  -2  -7  -8   -0.25    0.16
  -2   7  -9    3.47    0.54
  -2   7  -9    3.73    0.57
  -2  -7  -9    3.27    0.57
   2  -7   9    3.82    0.60
  -2   7 -10    3.09    0.54
  -2  -7 -10    3.42    0.59
  -2   7 -11   -0.32    0.21
  -2  -7 -11   -0.01    0.26
  -2   7 -12    2.28    0.53
  -2  -7 -12    1.25    0.44
  -2   7 -13    0.67    0.39
   2   7  13    0.86    0.39
  -2  -7 -13    0.19    0.33
  -2   7 -14    1.36    0.48
   2   7  14    0.29    0.33
   2   7  15    1.91    0.55
  -2   7 -15    2.51    0.61
   2  -7  15    1.22    0.51
  -2  -8  14    0.54    0.42
   2  -8 -14    0.79    0.41
   2   8 -13    0.44    0.37
   2  -8 -13    0.67    0.39
  -2  -8  13    0.14    0.35
   2   8 -12    4.09    0.70
   2  -8 -12    2.44    0.55
  -2  -8  12    3.55    0.67
   2   8 -11    2.80    0.59
  -2   8  11    3.81    0.59
   2  -8 -11    4.20    0.69
  -2  -8  11    3.41    0.63
   2   8 -10    1.21    0.40
  -2   8  10    1.48    0.39
   2  -8 -10    0.57    0.33
  -2  -8  10    0.69    0.34
  -2   8   9    0.11    0.22
   2   8  -9    0.05    0.24
   2  -8  -9    0.13    0.23
  -2  -8   9    0.21    0.26
   2   8  -8    6.37    0.78
  -2   8   8    6.42    0.74
   2  -8  -8    5.76    0.73
  -2  -8   8    7.07    0.81
   2   8  -7    4.40    0.64
  -2   8   7    4.66    0.61
  -2  -8   7    4.63    0.65
   2  -8  -7    4.56    0.63
   2   8  -6   11.34    0.95
  -2   8   6   11.09    0.90
  -2  -8   6   12.22    0.95
   2  -8  -6   12.74    0.95
   2   8  -5    8.87    0.83
  -2   8   5   10.50    0.84
   2  -8  -5   10.76    0.84
  -2  -8   5   10.34    0.83
   2   8  -4    0.05    0.20
  -2   8   4    0.03    0.18
  -2  -8   4    0.31    0.21
   2  -8  -4   -0.13    0.16
   2   8  -3    0.91    0.29
  -2   8   3    1.56    0.35
   2  -8  -3    1.15    0.30
  -2  -8   3    0.96    0.29
   2   8  -2    3.28    0.50
  -2   8   2    3.56    0.53
   2  -8  -2    4.48    0.53
  -2  -8   2    3.54    0.48
  -2  -8   2    3.92    0.42
   2   8  -1   42.45    2.32
  -2   8   1   40.67    2.31
  -2  -8   1   43.52    2.15
  -2  -8   1   39.68    2.24
   2  -8  -1   42.96    2.24
  -2   8   0    1.50    0.34
   2   8   0    1.55    0.36
   2  -8   0    0.89    0.27
  -2  -8   0    0.73    0.25
  -2  -8   0    1.79    0.31
  -2   8  -1    1.00    0.32
   2   8   1    1.78    0.38
  -2  -8  -1    1.54    0.30
  -2  -8  -1    0.98    0.27
   2  -8   1    1.38    0.30
   2   8   2   11.63    0.87
  -2   8  -2   12.05    0.89
   2  -8   2   11.01    0.79
  -2  -8  -2   10.24    0.78
  -2   8  -3    0.04    0.19
   2   8   3   -0.06    0.18
  -2  -8  -3   -0.09    0.17
   2  -8   3   -0.16    0.14
   2   8   4   -0.02    0.17
  -2   8  -4   -0.19    0.15
  -2  -8  -4   -0.12    0.16
   2  -8   4    0.16    0.18
   2  -8   4    0.06    0.16
  -2   8  -5   -0.09    0.18
   2   8   5   -0.03    0.15
   2  -8   5    0.23    0.19
  -2  -8  -5   -0.24    0.17
   2  -8   5    0.16    0.18
   2   8   6   34.45    1.91
  -2   8  -6   36.57    2.01
  -2  -8  -6   35.20    1.98
   2  -8   6   28.81    1.89
   2   8   7    0.35    0.24
  -2   8  -7    0.49    0.28
   2  -8   7    0.49    0.26
  -2  -8  -7    0.28    0.26
   2   8   8    5.78    0.66
  -2   8  -8    7.06    0.80
  -2  -8  -8    4.58    0.67
   2  -8   8    5.30    0.72
  -2   8  -9    1.34    0.39
   2  -8   9    1.13    0.38
  -2  -8  -9    0.92    0.36
  -2   8 -10    0.68    0.34
   2  -8  10    1.50    0.45
  -2  -8 -10    1.40    0.42
  -2  -8 -11    2.82    0.61
   2  -8  11    3.57    0.66
   2  -8  12    0.24    0.32
  -2  -8 -12    0.14    0.32
  -2  -8 -13    0.26    0.35
   2  -8  13    0.43    0.39
   2   8  14    0.12    0.31
   2  -8  14    0.08    0.41
   2   9 -13    4.81    0.83
  -2  -9  13    7.59    1.03
   2  -9 -13    6.52    0.94
   2   9 -12    0.33    0.39
  -2  -9  12    0.85    0.44
   2  -9 -12    0.97    0.43
   2   9 -11    1.07    0.44
  -2  -9  11    0.24    0.33
   2  -9 -11    0.58    0.35
  -2   9  10    0.47    0.30
   2   9 -10    0.43    0.33
  -2  -9  10   -0.01    0.26
   2  -9 -10    0.02    0.25
   2   9  -9    1.90    0.48
  -2   9   9    2.13    0.48
  -2  -9   9    1.60    0.46
   2  -9  -9    2.35    0.52
   2   9  -8   14.23    1.13
  -2   9   8   12.22    1.01
  -2  -9   8   11.76    1.05
   2  -9  -8   13.44    1.09
   2   9  -7    1.61    0.42
  -2   9   7    2.33    0.47
   2  -9  -7    0.83    0.35
  -2  -9   7    1.43    0.41
  -2   9   6    0.36    0.26
   2   9  -6    1.32    0.38
  -2  -9   6    1.33    0.37
   2  -9  -6    1.66    0.43
  -2   9   5    0.98    0.35
   2   9  -5    0.58    0.29
   2  -9  -5    0.99    0.33
  -2  -9   5    0.78    0.28
   2   9  -4    4.99    0.67
  -2   9   4    5.85    0.71
   2  -9  -4    6.53    0.72
  -2  -9   4    5.65    0.69
   2   9  -3    0.30    0.24
  -2   9   3    0.09    0.21
  -2  -9   3    0.29    0.21
   2  -9  -3    0.27    0.23
  -2   9   2    8.28    0.74
   2   9  -2    6.81    0.78
  -2  -9   2    5.88    0.70
   2  -9  -2    7.98    0.69
   2   9  -1    0.30    0.22
  -2   9   1    0.34    0.24
  -2  -9   1    0.23    0.20
   2  -9  -1    0.95    0.28
  -2   9   0    3.73    0.55
   2   9   0    2.99    0.52
   2  -9   0    4.38    0.54
  -2  -9   0    2.96    0.43
   2   9   1    1.06    0.33
  -2   9  -1    1.09    0.33
   2  -9   1    0.71    0.26
  -2  -9  -1    0.34    0.22
  -2   9  -2    2.99    0.50
   2   9   2    3.47    0.54
   2  -9   2    2.73    0.43
  -2  -9  -2    3.03    0.46
  -2   9  -3    5.12    0.67
   2   9   3    4.57    0.61
   2  -9   3    4.33    0.54
  -2  -9  -3    5.92    0.65
  -2   9  -4    3.51    0.58
   2   9   4    4.17    0.58
  -2  -9  -4    5.15    0.64
  -2   9  -5    8.02    0.86
   2   9   5    6.82    0.76
  -2  -9  -5    6.77    0.77
   2   9   6    2.03    0.44
  -2   9  -6    1.86    0.46
  -2  -9  -6    2.38    0.48
  -2   9  -7   27.12    1.77
   2   9   7   26.91    1.68
  -2  -9  -7   29.52    1.78
  -2   9  -8    0.10    0.26
   2   9   8    0.05    0.24
  -2  -9  -8   -0.14    0.27
   2  -9   8    0.26    0.27
  -2   9  -9    0.12    0.26
  -2  -9  -9   -0.21    0.26
   2  -9   9    0.08    0.29
  -2   9 -10    0.61    0.37
   2  -9  10    0.29    0.32
  -2  -9 -10    0.13    0.30
  -2  -9 -11    1.40    0.47
   2  -9  11    2.25    0.58
   2  -9  12    0.33    0.42
  -2  -9 -12   -0.13    0.29
   2  10 -11    1.78    0.56
   2 -10 -11    2.24    0.58
  -2 -10  11    1.88    0.57
  -2  10  10    2.91    0.59
   2  10 -10    2.16    0.57
   2 -10 -10    1.89    0.53
  -2 -10  10    2.46    0.60
  -2  10   9    8.74    0.95
   2  10  -9    5.00    0.80
  -2 -10   9    6.71    0.87
   2 -10  -9    4.50    0.74
   2  10  -8    0.32    0.33
  -2  10   8    0.04    0.28
   2 -10  -8    0.09    0.26
  -2 -10   8    0.20    0.29
   2  10  -7   13.83    1.12
  -2  10   7   12.08    1.01
  -2 -10   7    8.74    1.03
   2 -10  -7   12.06    1.03
   2  10  -6    0.15    0.25
  -2  10   6   -0.13    0.23
   2 -10  -6   -0.14    0.24
  -2 -10   6    0.16    0.25
  -2  10   5    0.39    0.30
   2  10  -5    0.37    0.27
   2 -10  -5    0.26    0.27
  -2 -10   5    0.32    0.27
   2  10  -4    0.73    0.33
  -2  10   4    0.38    0.26
   2 -10  -4    0.85    0.31
  -2 -10   4   -0.09    0.18
  -2  10   3   16.47    1.28
   2  10  -3   18.65    1.34
   2 -10  -3   20.07    1.30
  -2  10   2    0.43    0.29
   2  10  -2    0.17    0.24
   2 -10  -2    0.06    0.23
   2  10  -1    0.91    0.33
  -2  10   1    0.83    0.34
   2 -10  -1    1.22    0.34
   2  10   0   12.24    1.00
  -2  10   0   10.52    0.94
   2 -10   0   11.60    0.88
  -2  10  -1    2.46    0.48
   2  10   1    2.13    0.46
   2 -10   1    2.89    0.46
   2  10   2    2.00    0.46
  -2  10  -2    1.91    0.44
  -2 -10  -2    1.43    0.38
   2  10   3   -0.10    0.21
  -2  10  -3    0.00    0.23
  -2 -10  -3   -0.16    0.20
  -2  10  -4    0.83    0.34
   2  10   4    0.78    0.33
  -2 -10  -4    1.13    0.37
  -2  10  -5    8.64    0.96
   2  10   5    9.34    0.85
  -2 -10  -5    9.71    0.88
  -2  10  -6    0.81    0.37
   2  10   6    0.78    0.33
  -2 -10  -6    1.37    0.41
   2  10   7    0.76    0.36
  -2  10  -7    1.34    0.42
  -2 -10  -7    0.61    0.34
  -2  10  -8    0.20    0.32
  -2 -10  -8    0.05    0.27
  -2  10  -9    1.17    0.42
  -2 -10  -9    1.93    0.51
  -2  10 -10    0.65    0.39
   2 -10  10    0.28    0.36
  -2 -10 -10    0.91    0.44
   2 -10  11    1.04    0.45
  -2 -10 -11    0.78    0.41
  -2  11   9   -0.40    0.30
   2  11  -9   -0.01    0.30
   2 -11  -9    0.16    0.33
  -2 -11   9   -0.17    0.31
   2  11  -8    4.17    0.72
  -2  11   8    4.01    0.69
   2 -11  -8    4.82    0.75
  -2 -11   8    1.51    0.50
  -2  11   7    2.01    0.53
   2  11  -7    1.99    0.53
   2 -11  -7    1.94    0.52
  -2  11   6    0.80    0.38
   2  11  -6    0.75    0.38
   2 -11  -6    1.14    0.40
   2  11  -5    5.86    0.82
  -2  11   5    5.24    0.77
   2 -11  -5    6.42    0.81
  -2  11   4    0.13    0.27
   2  11  -4    0.01    0.26
   2 -11  -4   -0.12    0.25
   2  11  -3    0.95    0.38
  -2  11   3    1.70    0.43
   2 -11  -3    1.77    0.44
   2  11  -2    0.09    0.25
  -2  11   2   -0.13    0.23
   2 -11  -2    0.42    0.30
   2  11  -1   11.20    1.03
  -2  11   1   12.05    1.05
   2 -11  -1   13.22    1.02
  -2  11   0    7.46    0.91
   2  11   0    7.27    0.88
  -2  11  -1    9.31    1.02
   2  11   1    8.96    0.98
   2  11   2    1.76    0.49
  -2  11  -2    2.36    0.51
  -2  11  -3    2.05    0.52
   2  11   3    2.05    0.50
   2  11   4   -0.10    0.25
  -2  11  -4   -0.16    0.23
  -2  11  -5    4.06    0.70
   2  11   5    3.54    0.61
  -2 -11  -5    4.82    0.69
  -2  11  -6    5.81    0.82
   2  11   6    5.26    0.75
  -2 -11  -6    4.16    0.68
  -2  11  -7   15.45    1.32
   2  11   7   16.77    1.29
  -2 -11  -7   17.84    1.35
  -2  11  -8    0.19    0.37
  -2 -11  -8   -0.11    0.31
  -2  11  -9    0.66    0.42
  -2 -11  -9    1.09    0.47
   2  12  -7    6.58    0.94
  -2  12   7    6.74    0.91
   2 -12  -7    7.44    0.97
   2  12  -6    0.90    0.42
  -2  12   6    1.72    0.52
   2 -12  -6    1.18    0.45
   2  12  -5    1.68    0.51
  -2  12   5    2.58    0.57
   2 -12  -5    1.83    0.52
   2  12  -4    0.18    0.31
  -2  12   4   -0.17    0.26
   2 -12  -4    0.36    0.33
   2  12  -3    1.81    0.50
  -2  12   3    2.01    0.52
  -2  12   2    2.05    0.53
   2  12  -2    1.82    0.52
  -2  12   1    0.53    0.35
   2  12  -1    0.93    0.40
   2  12   0    4.08    0.68
  -2  12   0    4.09    0.71
   2  12   1    0.30    0.30
  -2  12  -1    0.30    0.30
   2  12   2    6.68    0.89
  -2  12  -2    6.62    0.92
  -2  12  -3    0.91    0.41
   2  12   3    0.85    0.39
  -2  12  -4   -0.05    0.29
   2  12   4    0.30    0.34
   2  12   5    0.07    0.30
  -2  12  -5    0.10    0.32
   2  12   6    5.43    0.81
  -2  12  -6    4.82    0.81
   3   0 -18   11.48    1.09
   3   0 -17   -0.21    0.29
  -3   0  16    0.15    0.26
   3   0 -16   -0.04    0.27
   3   0 -15   -0.04    0.22
  -3   0  15   -0.01    0.20
  -3   0  14   -0.06    0.19
   3   0 -14    0.30    0.24
   3   0 -13   -0.11    0.20
  -3   0  13   -0.07    0.15
   3   0 -13    0.07    0.16
   3   0 -12    5.22    0.60
   3   0 -12    3.60    0.49
  -3   0  12    5.09    0.55
   3   0 -11   -0.11    0.13
   3   0 -11    0.03    0.15
  -3   0  11    0.05    0.14
   3   0 -11   -0.06    0.14
   3   0 -10    2.69    0.37
   3   0 -10    2.42    0.35
   3   0 -10    3.03    0.42
   3   0  -9    0.04    0.10
   3   0  -9   -0.04    0.12
   3   0  -9    0.09    0.12
   3   0  -8   46.41    2.31
   3   0  -8   46.98    2.35
   3   0  -8   46.50    2.38
   3   0  -7   -0.01    0.10
   3   0  -7   -0.04    0.10
   3   0  -7   -0.01    0.08
   3   0  -6  346.27   15.95
   3   0  -6  341.98   15.78
   3   0  -6  344.09   15.67
   3   0  -5   -0.04    0.06
   3   0  -5    0.10    0.09
   3   0  -5   -0.10    0.07
   3   0  -4  115.70    5.32
   3   0  -4  111.97    5.21
   3   0  -4  112.61    5.28
   3   0  -3    0.04    0.05
  -3   0   3   -0.04    0.06
   3   0  -3    0.07    0.07
  -3   0   2   15.95    0.83
   3   0  -2   14.88    0.73
   3   0  -2   16.17    0.84
   3   0  -2   15.74    0.80
   3   0  -1    0.11    0.06
   3   0  -1    0.05    0.06
  -3   0   1    0.11    0.07
   3   0  -1    0.00    0.05
   3   0   0   47.41    2.21
   3   0   0   47.23    2.22
  -3   0   0   48.98    2.26
   3   0   0   45.94    2.05
   3   0   1    0.00    0.06
   3   0   1    0.01    0.07
  -3   0  -1    0.11    0.08
   3   0   1    0.02    0.04
   3   0   2  747.80   33.80
  -3   0  -2  758.12   33.90
  -3   0  -2  734.00   34.35
  -3   0  -3    0.04    0.09
   3   0   3    0.04    0.09
   3   0   4   29.30    1.50
  -3   0  -4   29.08    1.51
   3   0   5   -0.03    0.10
  -3   0  -5   -0.05    0.09
  -3   0  -6    0.33    0.06
   3   0   6    0.14    0.13
  -3   0  -6    0.17    0.12
   3   0   7   -0.08    0.10
  -3   0  -7   -0.09    0.09
   3   0   8    0.23    0.15
  -3   0  -8    0.28    0.17
  -3   0  -9   -0.09    0.15
   3   0   9   -0.09    0.13
  -3   0 -10    4.94    0.60
   3   0  10    4.88    0.57
   3   0  11   -0.08    0.18
  -3   0 -11    0.07    0.18
   3   0  12    2.38    0.45
  -3   0 -12    2.41    0.47
  -3   0 -13    0.18    0.25
   3   0  13    0.19    0.23
  -3   0 -14   15.36    1.23
   3   0  14   17.18    1.23
   3   0  15    0.04    0.25
  -3   0 -15    0.47    0.31
  -3   0 -16    0.42    0.37
   3   0  16    0.39    0.33
  -3   0 -17    0.17    0.38
   3   0  17   -0.04    0.29
   3   1 -18    0.00    0.34
   3  -1 -18   -0.33    0.30
   3   1 -17    8.54    1.01
  -3   1  17    9.59    0.86
   3  -1 -17    6.68    0.91
  -3   1  16    1.77    0.42
   3   1 -16    1.38    0.43
   3  -1 -16    1.69    0.45
   3   1 -15    2.86    0.56
  -3   1  15    1.63    0.39
   3  -1 -15    3.16    0.54
  -3   1  14    1.77    0.38
   3   1 -14    0.73    0.32
   3  -1 -14    2.46    0.46
  -3  -1  14    1.97    0.37
  -3   1  13    7.95    0.71
   3   1 -13    8.27    0.78
   3  -1 -13    8.90    0.75
   3  -1 -13    8.39    0.73
  -3  -1  13    8.80    0.70
   3   1 -12   17.06    1.10
   3   1 -12   12.51    0.96
   3  -1 -12   16.36    1.06
   3  -1 -12   12.02    0.95
  -3  -1  12   17.06    1.00
   3  -1 -12   17.22    1.06
   3   1 -11   13.24    0.97
   3   1 -11   15.27    0.96
   3  -1 -11   14.69    0.94
   3  -1 -11   14.27    0.95
   3  -1 -11   14.51    0.98
  -3  -1  11   13.55    0.90
   3   1 -10   36.60    1.91
   3   1 -10   34.23    1.95
   3  -1 -10   36.24    1.90
  -3  -1  10   35.02    1.84
   3  -1 -10   35.54    1.89
   3  -1 -10   35.56    1.93
   3   1  -9    3.88    0.48
   3   1  -9    3.79    0.44
  -3  -1   9    4.47    0.38
   3  -1  -9    4.99    0.44
   3  -1  -9    4.89    0.44
   3  -1  -9    3.77    0.43
   3   1  -8    6.16    0.45
   3   1  -8    7.30    0.52
   3   1  -8    5.16    0.48
   3  -1  -8    6.50    0.49
   3  -1  -8    6.29    0.49
   3  -1  -8    5.80    0.48
  -3  -1   8    6.28    0.44
   3   1  -7   11.33    0.72
   3   1  -7   10.81    0.62
   3   1  -7   10.80    0.69
   3  -1  -7   10.90    0.68
   3  -1  -7   10.34    0.68
   3  -1  -7    9.99    0.66
   3   1  -6   71.69    3.55
   3   1  -6   73.35    3.52
   3   1  -6   72.91    3.42
   3  -1  -6   73.20    3.48
   3  -1  -6   75.14    3.51
   3  -1  -6   72.83    3.51
   3   1  -5   59.14    2.87
   3   1  -5   59.55    2.75
   3   1  -5   58.11    2.85
   3  -1  -5   59.76    2.83
   3  -1  -5   58.04    2.81
   3  -1  -5   58.59    2.84
   3   1  -4   87.53    4.16
   3   1  -4   90.93    4.05
   3  -1  -4   93.61    4.15
   3  -1  -4   85.98    4.15
   3  -1  -4   86.46    4.11
  -3  -1   4   87.68    4.19
   3  -1  -4   85.85    3.71
   3   1  -3   33.06    1.65
   3   1  -3   33.14    1.55
  -3   1   3   33.99    1.60
   3  -1  -3   35.46    1.66
  -3  -1   3   33.77    1.66
   3  -1  -3   33.20    1.62
   3  -1  -3   32.65    1.45
   3   1  -2   27.76    1.37
  -3   1   2   27.97    1.32
   3   1  -2   27.02    1.28
   3  -1  -2   28.26    1.38
   3  -1  -2   27.73    1.22
   3  -1  -2   26.79    1.35
  -3  -1   2   28.67    1.39
  -3   1   1    1.19    0.11
   3   1  -1    1.26    0.12
  -3   1   1    1.15    0.15
   3   1  -1    0.95    0.14
  -3  -1   1    1.20    0.16
   3  -1  -1    1.14    0.16
   3  -1  -1    1.24    0.15
   3   1   0  550.86   24.39
  -3   1   0  536.48   24.51
   3   1   0  541.99   24.50
   3   1   0  535.57   22.59
  -3   1   0  532.10   24.82
   3  -1   0  539.16   24.42
  -3  -1   0  537.03   24.82
   3   1   1   69.78    2.96
   3   1   1   66.60    3.16
   3   1   1   70.15    3.19
  -3   1  -1   69.32    3.18
  -3   1  -1   68.47    3.23
   3  -1   1   69.68    3.21
  -3  -1  -1   65.84    3.26
   3   1   2    4.95    0.35
   3   1   2    4.95    0.30
   3   1   2    4.63    0.26
  -3   1  -2    4.97    0.29
  -3   1  -2    4.72    0.34
   3  -1   2    4.98    0.35
  -3  -1  -2    5.14    0.35
   3   1   3   25.07    1.26
  -3   1  -3   23.75    1.27
   3   1   3   23.97    1.14
  -3   1  -3   24.90    1.17
   3  -1   3   25.23    1.27
  -3  -1  -3   24.46    1.29
  -3   1  -4   83.00    3.99
  -3   1  -4   82.91    3.82
   3   1   4   83.14    3.93
  -3  -1  -4   84.76    3.59
  -3  -1  -4   83.12    3.99
   3  -1   4   81.07    3.92
   3   1   5   51.85    2.31
  -3   1  -5   51.74    2.35
  -3   1  -5   48.06    2.51
   3   1   5   48.87    2.48
  -3  -1  -5   48.64    2.52
  -3  -1  -5   50.52    2.23
   3  -1   5   50.75    2.48
  -3   1  -6    3.58    0.26
  -3   1  -6    4.11    0.44
   3   1   6    3.82    0.42
   3   1   6    3.97    0.22
  -3  -1  -6    3.72    0.30
   3  -1   6    4.19    0.43
  -3  -1  -6    4.31    0.40
   3   1   7    4.66    0.26
  -3   1  -7    4.92    0.45
   3   1   7    4.89    0.45
  -3   1  -7    3.70    0.29
  -3  -1  -7    5.19    0.46
   3  -1   7    4.65    0.49
  -3   1  -8   20.63    1.28
   3   1   8   22.15    1.28
   3  -1   8   21.96    1.26
  -3  -1  -8   21.24    1.28
  -3   1  -9    1.84    0.35
   3   1   9    2.07    0.36
   3  -1   9    1.81    0.33
  -3  -1  -9    1.91    0.36
   3   1  10    5.86    0.64
  -3   1 -10    6.02    0.67
  -3  -1 -10    5.60    0.63
   3  -1  10    4.92    0.58
  -3   1 -11    0.20    0.22
   3   1  11    0.02    0.19
   3  -1  11   -0.01    0.17
  -3  -1 -11    0.05    0.20
   3   1  12    4.52    0.62
  -3   1 -12    4.62    0.64
   3  -1  12    4.39    0.59
  -3  -1 -12    4.70    0.63
   3   1  13   22.30    1.51
  -3   1 -13   23.19    1.57
   3  -1  13   24.03    1.51
  -3  -1 -13   24.03    1.56
  -3   1 -14    0.06    0.25
   3   1  14   -0.02    0.23
  -3  -1 -14    0.17    0.27
   3  -1  14    0.11    0.23
   3   1  15    4.67    0.70
  -3   1 -15    6.35    0.84
  -3  -1 -15    4.43    0.72
   3  -1  15    5.50    0.73
   3   1  16    0.11    0.29
  -3   1 -16    0.73    0.40
  -3  -1 -16    0.51    0.35
   3  -1  16    0.07    0.29
   3   1  17    0.56    0.36
  -3   1 -17    0.37    0.38
  -3  -1 -17    0.51    0.43
   3  -1  17    0.69    0.38
   3   2 -18    1.96    0.54
  -3   2  18    2.00    0.52
  -3   2  17   -0.07    0.27
   3   2 -17    0.32    0.34
   3  -2 -17    0.11    0.25
   3   2 -16    3.88    0.67
  -3   2  16    3.85    0.59
   3  -2 -16    1.60    0.44
   3   2 -15    4.90    0.70
  -3   2  15    4.95    0.65
   3  -2 -15    3.51    0.59
   3   2 -14    2.84    0.53
   3  -2 -14    4.48    0.62
   3  -2 -14    2.60    0.49
   3   2 -13    2.22    0.44
  -3   2  13    2.91    0.43
   3   2 -13    1.60    0.36
   3  -2 -13    2.01    0.40
   3  -2 -13    3.01    0.48
  -3   2  12    7.59    0.61
   3   2 -12    5.89    0.66
   3   2 -12    6.64    0.75
   3  -2 -12    8.26    0.70
   3  -2 -12    5.76    0.63
   3  -2 -12    6.31    0.69
  -3  -2  12    7.32    0.59
   3   2 -11    0.07    0.16
   3   2 -11    0.16    0.20
  -3   2  11    0.36    0.18
   3  -2 -11    0.08    0.16
   3  -2 -11    0.45    0.22
  -3  -2  11   -0.04    0.16
   3  -2 -11    0.20    0.18
   3   2 -10   12.53    0.91
   3   2 -10   13.39    0.88
  -3   2  10   13.29    0.85
   3  -2 -10   12.68    0.85
  -3  -2  10   13.04    0.79
   3  -2 -10   13.34    0.89
   3  -2 -10   12.13    0.85
   3   2  -9    0.77    0.24
   3   2  -9    0.71    0.22
  -3   2   9    0.74    0.21
  -3  -2   9    0.48    0.15
   3  -2  -9    1.19    0.25
   3  -2  -9    0.51    0.19
   3  -2  -9    0.67    0.19
   3   2  -8   34.71    1.86
   3   2  -8   32.37    1.80
  -3   2   8   33.83    1.79
  -3  -2   8   33.75    1.70
   3  -2  -8   36.03    1.78
   3  -2  -8   34.01    1.80
   3  -2  -8   34.95    1.81
   3   2  -7    8.64    0.64
  -3   2   7    9.46    0.63
   3   2  -7    8.80    0.62
   3  -2  -7    9.79    0.64
   3  -2  -7    9.02    0.63
   3  -2  -7    9.04    0.58
  -3  -2   7    9.46    0.54
   3   2  -6   48.84    2.40
  -3   2   6   46.51    2.37
   3   2  -6   45.90    2.42
   3  -2  -6   48.06    2.33
   3  -2  -6   50.32    2.40
   3  -2  -6   50.54    2.38
  -3  -2   6   46.19    2.25
   3   2  -5    0.19    0.11
  -3   2   5    0.27    0.12
   3  -2  -5    0.20    0.13
   3  -2  -5    0.18    0.08
   3  -2  -5    0.01    0.08
  -3  -2   5    0.13    0.06
  -3  -2   5    0.10    0.11
   3   2  -4   76.65    3.63
  -3   2   4   73.75    3.62
  -3  -2   4   75.77    3.67
   3  -2  -4   75.79    3.60
  -3  -2   4   75.64    3.47
   3  -2  -4   78.25    3.56
  -3   2   3   66.30    3.28
   3   2  -3   71.20    3.29
   3  -2  -3   67.29    3.26
  -3  -2   3   71.52    3.33
   3   2  -2    3.42    0.29
  -3   2   2    3.80    0.31
  -3  -2   2    4.18    0.32
   3  -2  -2    4.00    0.31
   3   2  -1    1.48    0.13
  -3   2   1    1.57    0.11
   3   2  -1    1.40    0.18
  -3   2   1    1.44    0.19
   3  -2  -1    1.37    0.18
  -3  -2   1    1.41    0.20
  -3   2   0    3.82    0.24
   3   2   0    3.34    0.26
   3   2   0    3.81    0.25
  -3   2   0    3.17    0.27
   3  -2   0    3.83    0.29
  -3  -2   0    4.19    0.31
  -3   2  -1   49.64    2.38
   3   2   1   50.11    2.20
  -3   2  -1   50.03    2.39
   3   2   1   49.92    2.36
   3   2   1   49.28    2.37
   3  -2   1   50.40    2.40
  -3  -2  -1   51.14    2.37
  -3  -2  -1   49.93    2.44
   3   2   2   13.86    0.71
  -3   2  -2   13.39    0.73
  -3   2  -2   13.75    0.75
   3   2   2   13.98    0.68
  -3  -2  -2   12.36    0.74
   3  -2   2   13.54    0.76
  -3  -2  -2   13.99    0.78
  -3   2  -3    0.55    0.14
   3   2   3    0.77    0.11
   3   2   3    0.66    0.15
  -3   2  -3    0.60    0.12
  -3  -2  -3    0.50    0.15
  -3  -2  -3    1.11    0.20
   3  -2   3    0.47    0.14
  -3   2  -4    2.37    0.21
   3   2   4    1.86    0.26
   3   2   4    2.25    0.19
  -3   2  -4    2.49    0.30
   3  -2   4    2.71    0.31
  -3  -2  -4    1.98    0.27
  -3  -2  -4    2.10    0.28
  -3   2  -5   44.24    2.34
   3   2   5   45.96    2.32
   3   2   5   48.94    2.19
  -3   2  -5   45.18    2.22
  -3  -2  -5   47.71    2.09
  -3  -2  -5   46.55    2.35
   3  -2   5   45.90    2.31
  -3   2  -6    1.85    0.29
  -3   2  -6    1.01    0.16
   3   2   6    1.55    0.16
   3   2   6    0.81    0.20
  -3  -2  -6    1.15    0.24
   3  -2   6    1.41    0.25
  -3   2  -7   46.37    2.41
   3   2   7   48.78    2.19
  -3   2  -7   38.97    2.22
   3   2   7   48.19    2.40
  -3  -2  -7   49.89    2.43
   3  -2   7   47.05    2.36
  -3   2  -8    0.34    0.12
   3   2   8    0.43    0.20
  -3   2  -8    0.55    0.21
  -3  -2  -8    1.11    0.27
   3  -2   8    0.92    0.24
   3   2   9   66.45    3.38
  -3   2  -9   65.67    3.42
  -3  -2  -9   68.52    3.43
   3  -2   9   66.03    3.33
  -3   2 -10    3.33    0.51
   3   2  10    2.66    0.45
  -3  -2 -10    3.86    0.52
   3  -2  10    2.85    0.43
   3   2  11   18.75    1.29
  -3   2 -11   21.39    1.36
   3  -2  11   19.00    1.25
  -3  -2 -11   20.32    1.32
   3   2  12    0.04    0.21
  -3   2 -12    0.09    0.22
  -3  -2 -12    0.08    0.22
   3  -2  12    0.33    0.23
   3   2  13    1.35    0.38
  -3   2 -13    1.25    0.40
  -3  -2 -13    2.02    0.47
   3  -2  13    1.64    0.39
   3   2  14    0.16    0.24
  -3   2 -14   -0.17    0.22
   3  -2  14   -0.26    0.19
  -3  -2 -14   -0.07    0.22
  -3   2 -15    2.47    0.57
   3   2  15    2.50    0.56
  -3  -2 -15    3.63    0.62
   3  -2  15    3.49    0.57
   3   2  16    0.04    0.28
  -3   2 -16    0.01    0.32
  -3  -2 -16   -0.10    0.29
   3  -2  16    0.50    0.32
   3   2  17    1.59    0.49
  -3   2 -17    1.52    0.55
  -3  -2 -17    0.76    0.42
   3   3 -18    0.48    0.40
  -3   3  18   -0.09    0.27
   3   3 -17    7.34    0.97
  -3   3  17    5.50    0.78
  -3   3  16    6.47    0.81
   3   3 -16    5.56    0.80
   3   3 -15    2.19    0.51
   3  -3 -15    2.79    0.53
   3   3 -14    0.00    0.22
   3  -3 -14    0.33    0.27
   3   3 -13    8.64    0.91
  -3   3  13    9.14    0.71
   3   3 -13    6.08    0.74
   3  -3 -13    9.08    0.78
   3   3 -12    2.25    0.45
   3   3 -12    1.64    0.35
  -3   3  12    2.37    0.38
   3  -3 -12    2.45    0.44
   3  -3 -12    1.54    0.33
  -3   3  11   10.66    0.72
   3   3 -11    8.37    0.75
   3   3 -11   10.45    0.76
   3  -3 -11    6.66    0.63
   3  -3 -11    9.79    0.76
   3   3 -10    8.49    0.65
   3   3 -10    7.42    0.66
  -3   3  10    8.32    0.62
  -3  -3  10    7.09    0.51
   3  -3 -10    7.98    0.65
   3  -3 -10    5.25    0.52
  -3   3   9    1.21    0.25
   3   3  -9    1.03    0.25
   3   3  -9    0.68    0.23
   3  -3  -9    0.69    0.20
  -3  -3   9    0.87    0.18
   3  -3  -9    1.01    0.27
   3   3  -8    0.04    0.13
  -3   3   8    0.03    0.12
   3   3  -8    0.21    0.14
   3  -3  -8    0.02    0.13
   3  -3  -8    0.09    0.11
  -3  -3   8   -0.07    0.08
  -3   3   7    9.02    0.61
   3   3  -7    8.94    0.64
   3  -3  -7    8.89    0.63
  -3  -3   7    7.75    0.62
  -3  -3   7    8.08    0.48
   3  -3  -7    8.20    0.53
   3   3  -6   12.38    0.80
  -3   3   6   12.37    0.79
  -3  -3   6   12.77    0.65
  -3  -3   6   12.70    0.82
   3  -3  -6   12.85    0.70
   3  -3  -6   13.17    0.81
   3   3  -5    0.18    0.13
  -3   3   5   -0.02    0.09
   3  -3  -5    0.11    0.07
  -3  -3   5    0.03    0.05
   3  -3  -5   -0.03    0.10
  -3  -3   5   -0.05    0.11
   3   3  -4   32.41    1.68
  -3   3   4   32.84    1.68
   3  -3  -4   31.54    1.66
   3  -3  -4   33.31    1.54
  -3  -3   4   32.35    1.70
   3   3  -3  130.12    6.23
  -3  -3   3  134.77    6.32
   3  -3  -3  135.53    6.21
  -3   3   2    4.31    0.36
   3   3  -2    4.34    0.36
  -3  -3   2    4.54    0.26
  -3  -3   2    4.97    0.39
   3   3  -1    1.79    0.23
  -3   3   1    1.68    0.24
   3  -3  -1    1.81    0.23
   3  -3  -1    1.97    0.13
  -3  -3   1    1.91    0.16
  -3  -3   1    2.41    0.27
   3   3   0   50.63    2.42
  -3   3   0   49.94    2.43
  -3   3   0   50.65    2.37
   3  -3   0   51.26    2.42
  -3  -3   0   50.06    2.36
  -3  -3   0   47.86    2.45
  -3   3  -1   61.22    2.89
   3   3   1   61.40    2.90
  -3   3  -1   59.10    2.91
   3  -3   1   60.62    2.91
  -3  -3  -1   61.26    2.88
  -3  -3  -1   61.37    2.97
   3   3   2   18.40    0.90
   3   3   2   17.45    0.95
  -3   3  -2   18.81    0.99
  -3   3  -2   17.95    0.97
   3  -3   2   18.43    1.00
  -3  -3  -2   17.76    0.97
  -3  -3  -2   18.00    1.01
   3   3   3    8.42    0.51
  -3   3  -3    8.29    0.54
  -3   3  -3    7.85    0.54
  -3  -3  -3    7.51    0.54
   3  -3   3    9.19    0.58
  -3  -3  -3    9.38    0.59
   3   3   4    0.63    0.13
  -3   3  -4    0.69    0.17
  -3   3  -4    0.56    0.15
  -3  -3  -4    0.78    0.19
  -3  -3  -4    0.68    0.18
   3  -3   4    0.66    0.17
  -3   3  -5   94.97    4.62
  -3   3  -5  100.48    4.51
   3   3   5   98.06    4.46
  -3  -3  -5   92.27    4.56
   3  -3   5   92.95    4.53
  -3  -3  -5   93.61    4.62
  -3   3  -6   22.09    1.14
  -3   3  -6   20.38    1.22
   3   3   6   21.39    1.08
   3  -3   6   20.25    1.18
  -3  -3  -6   20.57    1.21
  -3  -3  -6   20.66    1.22
  -3   3  -7    3.98    0.47
   3   3   7    4.66    0.32
   3   3   7    3.60    0.46
  -3   3  -7    2.89    0.34
  -3  -3  -7    3.69    0.45
  -3  -3  -7    4.21    0.49
   3  -3   7    4.40    0.47
   3   3   8    2.21    0.37
   3   3   8    2.28    0.25
  -3   3  -8    1.88    0.27
  -3   3  -8    2.27    0.38
  -3  -3  -8    2.39    0.37
   3  -3   8    2.07    0.35
   3   3   9    8.11    0.71
  -3   3  -9    9.24    0.74
  -3  -3  -9    8.57    0.70
   3  -3   9    8.19    0.66
  -3   3 -10    7.79    0.73
   3   3  10    7.81    0.73
  -3  -3 -10    9.56    0.76
   3  -3  10    7.91    0.68
  -3   3 -11    6.32    0.74
   3   3  11    5.57    0.69
  -3  -3 -11    3.53    0.55
   3  -3  11    4.89    0.59
   3   3  12   12.30    0.98
  -3   3 -12   12.52    1.01
  -3  -3 -12   11.47    0.94
   3  -3  12   10.40    0.88
  -3   3 -13   10.36    0.95
   3   3  13   11.37    0.96
  -3  -3 -13    8.95    0.87
   3  -3  13   10.84    0.87
   3   3  14    0.19    0.27
  -3   3 -14    0.43    0.30
  -3  -3 -14    0.49    0.32
   3  -3  14    0.70    0.30
  -3   3 -15    0.14    0.29
   3   3  15    0.05    0.27
   3  -3  15   -0.12    0.25
  -3  -3 -15    0.30    0.33
  -3   3 -16    1.12    0.47
   3   3  16    1.51    0.47
  -3  -3 -16    1.31    0.46
   3   3  17    1.14    0.45
  -3   3 -17    0.15    0.39
  -3  -3 -17    1.02    0.45
   3   4 -17    2.78    0.62
  -3   4  17    2.58    0.57
  -3  -4  17    2.45    0.60
   3   4 -16    3.63    0.67
  -3  -4  16    4.26    0.71
   3  -4 -16    4.85    0.75
   3   4 -15    4.90    0.73
  -3  -4  15    6.52    0.84
   3  -4 -15    5.07    0.76
   3   4 -14    0.11    0.26
   3  -4 -14    0.44    0.29
  -3  -4  14    0.07    0.24
  -3   4  13    3.54    0.51
   3   4 -13    2.84    0.50
   3   4 -13    3.62    0.60
   3  -4 -13    5.10    0.68
   3   4 -12    8.21    0.88
   3   4 -12    7.30    0.70
  -3   4  12    8.09    0.68
  -3  -4  12    8.10    0.89
   3  -4 -12    8.15    0.74
   3   4 -11    7.74    0.68
  -3   4  11    9.07    0.70
   3   4 -11    9.29    0.78
   3  -4 -11    7.28    0.79
  -3  -4  11    7.25    0.81
   3   4 -10   12.74    0.95
  -3   4  10   12.30    0.88
   3   4 -10   12.33    0.91
   3  -4 -10   13.94    0.97
  -3  -4  10   13.15    0.98
   3   4  -9   15.73    0.99
  -3   4   9   14.15    0.95
   3  -4  -9   13.62    0.98
  -3  -4   9   14.71    1.02
   3   4  -8    9.56    0.75
  -3   4   8   10.68    0.76
  -3  -4   8   10.87    0.81
   3  -4  -8   10.84    0.79
  -3  -4   8   11.20    0.61
  -3   4   7   21.53    1.26
   3   4  -7   21.58    1.27
  -3  -4   7   21.38    1.08
  -3  -4   7   22.41    1.31
   3  -4  -7   22.85    1.29
  -3   4   6    0.71    0.19
   3   4  -6    0.21    0.15
   3  -4  -6    0.40    0.10
  -3  -4   6    0.31    0.08
   3  -4  -6    0.40    0.17
  -3  -4   6    0.06    0.14
  -3   4   5    8.53    0.59
   3   4  -5    7.35    0.56
  -3  -4   5    7.62    0.58
   3  -4  -5    6.97    0.42
  -3  -4   5    7.92    0.40
  -3   4   4   98.20    4.63
   3   4  -4   94.88    4.62
  -3  -4   4   96.20    4.40
  -3  -4   4   96.80    4.67
   3  -4  -4   97.57    4.47
   3  -4  -4   95.15    4.59
  -3   4   3    0.18    0.13
   3   4  -3    0.20    0.13
  -3  -4   3    0.36    0.07
  -3  -4   3    0.30    0.14
   3  -4  -3    0.46    0.16
   3   4  -2  190.84    9.11
  -3   4   2  189.28    9.11
   3  -4  -2  189.16    9.05
  -3  -4   2  199.96    9.21
  -3  -4   2  197.80    8.92
   3  -4  -2  208.18    9.03
   3   4  -1  156.78    7.34
  -3   4   1  155.35    7.34
   3  -4  -1  153.72    7.29
  -3  -4   1  156.20    7.41
   3  -4  -1  161.38    7.27
  -3  -4   1  159.44    7.19
  -3   4   0   26.07    1.38
   3   4   0   24.88    1.36
  -3  -4   0   26.21    1.30
  -3  -4   0   23.94    1.36
   3  -4   0   26.49    1.36
   3  -4   0   26.74    1.28
  -3   4  -1   12.05    0.66
   3   4   1   11.94    0.71
  -3   4  -1   11.91    0.73
  -3  -4  -1   11.13    0.72
   3  -4   1   10.55    0.69
  -3  -4  -1   11.34    0.67
  -3   4  -2    1.99    0.28
  -3   4  -2    2.14    0.25
   3   4   2    1.66    0.25
   3  -4   2    1.73    0.25
  -3  -4  -2    2.04    0.26
  -3  -4  -2    2.23    0.30
   3   4   3   33.67    1.54
   3   4   3   31.49    1.66
  -3   4  -3   32.99    1.70
  -3   4  -3   34.34    1.70
  -3  -4  -3   32.67    1.73
   3  -4   3   33.03    1.70
  -3  -4  -3   31.85    1.69
  -3   4  -4    0.25    0.13
   3   4   4    0.27    0.12
  -3   4  -4   -0.01    0.09
   3  -4   4    0.12    0.13
  -3  -4  -4    0.09    0.12
  -3  -4  -4    0.01    0.11
   3   4   5   12.87    0.79
  -3   4  -5   15.27    0.87
  -3   4  -5   13.05    0.87
  -3  -4  -5   15.35    0.89
  -3  -4  -5   12.67    0.87
   3  -4   5   13.81    0.85
  -3   4  -6    0.48    0.19
   3   4   6    0.57    0.16
  -3   4  -6    0.17    0.14
   3  -4   6    0.31    0.16
  -3  -4  -6    0.46    0.19
  -3  -4  -6    0.52    0.20
  -3   4  -7   20.23    1.20
   3   4   7   22.49    1.15
  -3   4  -7   19.72    1.27
  -3  -4  -7   21.17    1.27
   3  -4   7   22.15    1.24
  -3  -4  -7   21.27    1.29
  -3   4  -8   13.48    0.93
   3   4   8   13.10    0.74
  -3   4  -8    9.89    0.76
   3  -4   8   12.78    0.86
  -3  -4  -8   12.04    0.90
  -3  -4  -8   14.10    0.90
  -3   4  -9    0.13    0.21
   3   4   9    0.08    0.18
  -3  -4  -9    0.69    0.26
   3  -4   9    0.25    0.18
  -3  -4  -9    0.15    0.21
  -3   4 -10   15.33    1.12
   3   4  10   15.50    1.11
  -3  -4 -10   16.21    1.11
   3  -4  10   14.94    1.02
   3   4  11   16.57    1.20
  -3   4 -11   16.03    1.21
  -3  -4 -11   17.98    1.20
   3  -4  11   15.88    1.11
   3   4  12    0.90    0.34
  -3   4 -12    0.67    0.31
  -3  -4 -12    0.38    0.28
   3  -4  12    0.56    0.28
  -3   4 -13    0.23    0.29
   3   4  13    0.24    0.26
   3  -4  13    0.56    0.26
  -3  -4 -13    0.12    0.25
   3   4  14    5.83    0.80
  -3   4 -14    5.83    0.83
  -3  -4 -14    6.25    0.80
   3   4  15    1.58    0.48
  -3   4 -15    2.01    0.54
  -3  -4 -15    1.13    0.43
  -3   4 -16    0.36    0.38
   3   4  16    0.16    0.31
  -3  -4 -16    0.13    0.32
  -3   5  17    0.23    0.32
   3  -5 -17   -0.10    0.32
  -3  -5  17    0.15    0.35
   3  -5 -16    0.36    0.33
  -3  -5  16    1.17    0.43
   3  -5 -15    1.77    0.48
  -3  -5  15    1.73    0.47
   3  -5 -14    3.56    0.61
  -3  -5  14    3.35    0.62
   3   5 -13    0.41    0.27
  -3  -5  13    0.38    0.28
   3  -5 -13    0.35    0.30
   3   5 -12    0.05    0.20
  -3   5  12   -0.01    0.17
   3  -5 -12   -0.03    0.21
  -3  -5  12    0.13    0.22
  -3   5  11    4.67    0.58
   3   5 -11    4.87    0.61
  -3  -5  11    5.03    0.67
   3  -5 -11    5.24    0.67
   3   5 -10   17.06    1.10
  -3   5  10   14.12    1.03
  -3  -5  10   15.43    1.13
   3  -5 -10   16.28    1.12
  -3   5   9   49.18    2.68
   3   5  -9   50.46    2.71
   3  -5  -9   53.11    2.75
  -3  -5   9   53.69    2.80
  -3   5   8   31.21    1.82
   3   5  -8   33.11    1.85
  -3  -5   8   33.84    1.90
   3  -5  -8   34.29    1.89
   3   5  -7   45.22    2.30
  -3   5   7   44.34    2.28
  -3  -5   7   43.07    2.32
   3  -5  -7   39.21    2.26
  -3   5   6    4.19    0.49
   3   5  -6    4.76    0.52
   3  -5  -6    5.20    0.55
  -3  -5   6    3.90    0.49
   3   5  -5   44.48    2.26
  -3   5   5   41.93    2.23
   3  -5  -5   43.17    2.24
  -3  -5   5   42.24    2.00
  -3  -5   5   43.14    2.27
   3   5  -4   14.46    0.94
  -3   5   4   15.15    0.94
  -3  -5   4   15.28    0.95
   3  -5  -4   14.98    0.93
  -3  -5   4   14.36    0.74
  -3   5   3    0.64    0.19
   3   5  -3    0.75    0.21
  -3  -5   3    0.74    0.21
   3  -5  -3    0.47    0.18
  -3  -5   3    0.70    0.12
  -3   5   2    1.12    0.24
   3   5  -2    1.42    0.27
  -3  -5   2    1.04    0.16
  -3  -5   2    1.10    0.23
   3  -5  -2    1.35    0.15
   3  -5  -2    1.62    0.26
   3   5  -1   62.00    2.97
  -3   5   1   57.27    2.96
  -3  -5   1   61.16    2.83
  -3  -5   1   61.10    2.98
   3  -5  -1   57.11    2.82
   3  -5  -1   59.24    2.92
  -3   5   0   35.29    1.91
   3   5   0   36.65    1.91
  -3  -5   0   38.73    1.92
   3  -5   0   33.43    1.86
  -3  -5   0   37.09    1.81
   3  -5   0   37.85    1.80
   3   5   1   14.93    0.93
  -3   5  -1   15.58    0.94
   3  -5   1   15.39    0.86
  -3  -5  -1   14.84    0.87
   3  -5   1   15.92    0.92
  -3  -5  -1   15.57    0.94
  -3   5  -2   13.80    0.79
   3   5   2   13.13    0.82
  -3   5  -2   12.74    0.84
   3  -5   2   12.61    0.81
  -3  -5  -2   13.89    0.81
  -3  -5  -2   13.08    0.84
   3   5   3    0.35    0.15
   3   5   3    0.02    0.11
  -3   5  -3    0.23    0.13
  -3   5  -3    0.36    0.16
  -3  -5  -3    0.19    0.15
   3  -5   3    0.11    0.12
  -3  -5  -3    0.05    0.13
  -3   5  -4    0.04    0.13
   3   5   4    0.06    0.12
  -3   5  -4    0.05    0.12
   3  -5   4    0.01    0.11
  -3  -5  -4   -0.05    0.11
  -3  -5  -4   -0.01    0.12
  -3   5  -5    0.11    0.15
   3   5   5    0.07    0.13
  -3   5  -5    0.17    0.14
  -3  -5  -5    0.17    0.16
   3  -5   5   -0.02    0.11
  -3  -5  -5    0.07    0.15
  -3   5  -6   14.29    0.92
  -3   5  -6   14.02    0.94
   3   5   6   14.26    0.87
  -3  -5  -6   14.12    0.94
   3  -5   6   14.32    0.90
  -3  -5  -6   14.32    0.96
  -3   5  -7   10.33    0.84
  -3   5  -7   13.11    0.84
   3   5   7   11.16    0.74
  -3  -5  -7   12.20    0.84
   3  -5   7   11.39    0.79
  -3  -5  -7   11.60    0.86
  -3   5  -8    2.98    0.42
   3   5   8    3.68    0.40
  -3   5  -8    2.53    0.44
  -3  -5  -8    3.75    0.50
   3  -5   8    4.32    0.50
  -3  -5  -8    3.06    0.49
  -3   5  -9    7.54    0.70
  -3  -5  -9    7.77    0.66
  -3  -5  -9    5.85    0.70
   3  -5   9    6.85    0.62
   3   5  10    3.34    0.55
  -3   5 -10    4.25    0.61
   3  -5  10    4.31    0.53
  -3  -5 -10    2.79    0.51
  -3  -5 -10    3.60    0.54
  -3   5 -11    0.06    0.24
   3   5  11    0.11    0.23
  -3  -5 -11    0.13    0.22
   3  -5  11    0.45    0.24
   3   5  12    4.42    0.67
  -3   5 -12    5.38    0.73
  -3  -5 -12    4.79    0.67
  -3   5 -13    0.46    0.31
   3   5  13    0.61    0.34
  -3  -5 -13    0.40    0.28
  -3   5 -14    2.11    0.52
   3   5  14    1.53    0.45
  -3  -5 -14    0.92    0.37
  -3   5 -15    1.19    0.46
   3   5  15    1.36    0.46
  -3  -5 -15    0.31    0.33
   3   5  16    9.23    1.14
  -3   5 -16    9.12    1.13
   3  -6 -16    0.63    0.37
  -3  -6  16    0.37    0.36
  -3  -6  15    0.04    0.28
   3  -6 -15    0.45    0.33
   3  -6 -14   12.54    1.10
  -3  -6  14   11.58    1.10
   3   6 -13    0.25    0.28
   3  -6 -13    0.79    0.34
  -3  -6  13    0.06    0.27
  -3   6  12    2.01    0.42
   3   6 -12    2.42    0.48
  -3  -6  12    1.73    0.47
   3  -6 -12    1.73    0.44
  -3   6  11    0.17    0.21
   3   6 -11    0.43    0.27
  -3  -6  11    0.36    0.26
   3  -6 -11    0.04    0.22
  -3   6  10   14.64    1.04
   3   6 -10   14.70    1.10
  -3  -6  10   16.28    1.17
   3  -6 -10   14.98    1.11
  -3   6   9    0.38    0.23
   3   6  -9    0.37    0.23
   3  -6  -9    0.55    0.27
  -3  -6   9    0.58    0.30
   3   6  -8    6.22    0.68
  -3   6   8    5.87    0.64
  -3  -6   8    5.49    0.65
   3  -6  -8    5.53    0.65
  -3   6   7    0.07    0.16
   3   6  -7   -0.11    0.15
  -3  -6   7   -0.16    0.15
   3  -6  -7   -0.04    0.15
  -3   6   6   16.87    1.04
   3   6  -6   16.07    1.06
   3  -6  -6   13.36    1.00
  -3  -6   6   15.23    1.03
   3   6  -5    0.22    0.17
  -3   6   5    0.02    0.15
   3  -6  -5    0.13    0.16
  -3  -6   5    0.16    0.17
   3   6  -4    2.90    0.42
  -3   6   4    2.61    0.39
  -3  -6   4    2.30    0.37
   3  -6  -4    2.34    0.37
  -3  -6   4    3.13    0.25
   3   6  -3    2.27    0.38
  -3   6   3    2.49    0.38
   3  -6  -3    2.86    0.39
  -3  -6   3    2.42    0.25
  -3  -6   3    2.46    0.37
  -3   6   2   13.26    0.90
   3   6  -2   12.91    0.89
  -3  -6   2   15.06    0.91
  -3  -6   2   12.93    0.75
   3  -6  -2   12.98    0.87
  -3   6   1   36.16    2.01
   3   6  -1   38.39    2.02
  -3  -6   1   38.10    1.88
   3  -6  -1   37.19    1.97
  -3  -6   1   38.52    2.01
  -3   6   0   16.13    0.95
   3   6   0   14.85    0.93
   3  -6   0   11.26    0.76
  -3  -6   0   14.15    0.89
  -3  -6   0   14.11    0.82
   3  -6   0   14.51    0.89
   3   6   1    5.57    0.51
  -3   6  -1    5.83    0.53
  -3  -6  -1    5.78    0.50
   3  -6   1    5.61    0.49
  -3  -6  -1    6.87    0.49
   3  -6   1    5.22    0.43
  -3   6  -2   10.92    0.75
   3   6   2   11.25    0.75
  -3  -6  -2   10.02    0.69
   3  -6   2   10.13    0.71
   3  -6   2    9.35    0.65
  -3  -6  -2    9.11    0.70
  -3   6  -3   39.04    2.10
   3   6   3   39.12    2.06
  -3  -6  -3   38.76    2.05
   3  -6   3   39.48    2.05
  -3  -6  -3   42.07    2.12
   3  -6   3   37.78    2.03
  -3   6  -4   13.77    0.91
   3   6   4   14.14    0.88
  -3   6  -4   12.14    0.85
  -3  -6  -4   11.93    0.88
   3  -6   4   14.59    0.88
  -3  -6  -4   13.07    0.89
  -3   6  -5    7.79    0.60
   3   6   5    5.26    0.52
  -3   6  -5    6.53    0.68
  -3  -6  -5    7.23    0.59
   3  -6   5    7.15    0.58
  -3  -6  -5    6.48    0.67
  -3   6  -6    0.04    0.17
  -3   6  -6    0.40    0.22
   3   6   6   -0.04    0.13
  -3  -6  -6    0.31    0.21
   3  -6   6    0.08    0.14
  -3  -6  -6    0.00    0.16
  -3   6  -7    0.51    0.23
  -3   6  -7    0.32    0.22
   3   6   7    0.61    0.21
  -3  -6  -7    0.21    0.22
   3  -6   7    0.50    0.22
  -3  -6  -7    0.27    0.19
  -3   6  -8    1.51    0.37
  -3   6  -8    0.80    0.29
  -3  -6  -8    0.91    0.30
   3  -6   8    0.51    0.23
  -3  -6  -8    0.93    0.29
  -3   6  -9   -0.04    0.18
   3  -6   9    0.08    0.19
  -3  -6  -9   -0.09    0.16
  -3  -6  -9    0.24    0.24
  -3   6 -10    6.14    0.76
  -3  -6 -10    5.45    0.70
  -3  -6 -10    3.05    0.53
   3  -6  10    5.51    0.61
  -3   6 -11    2.17    0.49
   3   6  11    1.95    0.47
  -3  -6 -11    1.10    0.35
  -3  -6 -11    2.30    0.49
   3   6  12    3.46    0.61
  -3   6 -12    3.36    0.62
  -3   6 -13    0.77    0.40
   3   6  13    0.98    0.38
   3   6  14    0.12    0.30
  -3   6 -14    0.50    0.37
   3   6  15    8.35    1.04
  -3   6 -15    7.64    1.03
   3  -7 -15    0.29    0.34
  -3  -7  15    0.50    0.37
   3   7 -14    1.99    0.52
  -3  -7  14    3.26    0.67
   3  -7 -14    4.19    0.69
   3   7 -13    0.40    0.34
  -3  -7  13    0.07    0.29
   3  -7 -13   -0.01    0.27
   3   7 -12    0.14    0.27
  -3   7  12    0.17    0.24
   3  -7 -12    0.49    0.29
  -3  -7  12    0.15    0.29
  -3   7  11    2.66    0.47
   3   7 -11    2.66    0.52
   3  -7 -11    2.54    0.52
  -3  -7  11    3.22    0.59
  -3   7  10    0.04    0.20
   3   7 -10    0.14    0.23
   3  -7 -10    0.06    0.22
  -3  -7  10   -0.34    0.17
  -3   7   9    0.47    0.24
   3   7  -9    0.66    0.31
   3  -7  -9    0.78    0.31
  -3  -7   9    0.33    0.26
  -3   7   8   -0.10    0.15
   3   7  -8    0.17    0.21
  -3  -7   8    0.36    0.25
   3  -7  -8    0.56    0.27
   3   7  -7    1.22    0.34
  -3   7   7    1.40    0.33
  -3  -7   7    1.57    0.37
   3  -7  -7    1.03    0.31
   3   7  -6    2.06    0.42
  -3   7   6    2.97    0.45
   3  -7  -6    2.72    0.45
  -3  -7   6    2.31    0.43
  -3   7   5    0.01    0.15
   3   7  -5    0.20    0.19
  -3  -7   5   -0.23    0.15
   3  -7  -5    0.01    0.16
  -3   7   4    0.02    0.17
   3   7  -4    0.22    0.19
   3  -7  -4    0.02    0.15
  -3  -7   4    0.33    0.20
   3   7  -3    0.15    0.19
  -3   7   3    0.34    0.22
   3  -7  -3    0.33    0.19
  -3  -7   3    0.45    0.20
  -3   7   2    5.25    0.61
   3   7  -2    5.40    0.62
   3  -7  -2    6.41    0.57
  -3  -7   2    6.69    0.58
  -3  -7   2    5.98    0.45
   3   7  -1    2.55    0.41
  -3   7   1    2.09    0.37
  -3  -7   1    2.04    0.29
  -3  -7   1    2.36    0.37
   3  -7  -1    1.96    0.34
   3   7   0    9.89    0.80
  -3   7   0   10.83    0.82
   3  -7   0   11.36    0.78
  -3  -7   0   12.28    0.82
  -3  -7   0   10.56    0.71
   3   7   1    7.18    0.63
  -3   7  -1    7.52    0.66
  -3  -7  -1    6.26    0.53
   3  -7   1    7.14    0.59
  -3  -7  -1    6.98    0.61
   3   7   2    1.77    0.35
  -3   7  -2    1.21    0.30
  -3  -7  -2    2.11    0.34
   3  -7   2    1.56    0.32
  -3  -7  -2    1.90    0.35
   3  -7   2    1.01    0.24
   3   7   3   25.42    1.38
  -3   7  -3   24.92    1.41
  -3  -7  -3   23.75    1.34
   3  -7   3   22.31    1.31
   3  -7   3   17.76    1.26
  -3  -7  -3   23.76    1.37
  -3   7  -4   27.22    1.54
   3   7   4   26.65    1.48
   3  -7   4   21.12    1.42
  -3  -7  -4   23.77    1.48
  -3  -7  -4   26.82    1.50
   3  -7   4   27.50    1.46
  -3   7  -5    3.05    0.47
   3   7   5    2.85    0.42
  -3  -7  -5    2.51    0.41
   3  -7   5    2.94    0.42
  -3  -7  -5    2.92    0.45
   3  -7   5    2.44    0.40
  -3   7  -6   13.30    0.94
  -3   7  -6   15.44    1.03
   3   7   6   13.37    0.92
  -3  -7  -6   10.44    0.91
   3  -7   6   15.04    0.94
  -3  -7  -6   13.62    0.99
   3  -7   6   14.46    0.98
  -3   7  -7    4.72    0.61
   3   7   7    4.23    0.54
  -3   7  -7    5.72    0.64
   3  -7   7    5.29    0.57
  -3  -7  -7    5.21    0.66
  -3   7  -8    0.31    0.24
  -3   7  -8   -0.03    0.20
   3  -7   8    0.28    0.22
  -3  -7  -8   -0.02    0.21
  -3   7  -9    0.42    0.26
  -3   7  -9    0.94    0.34
  -3  -7  -9    0.50    0.28
  -3   7 -10   20.29    1.39
  -3  -7 -10   18.96    1.38
  -3   7 -11    3.94    0.66
  -3  -7 -11    3.83    0.65
   3   7  12   15.87    1.28
  -3   7 -12   17.67    1.33
  -3  -7 -12   14.62    1.26
   3   7  13    1.48    0.47
  -3   7 -13    1.92    0.51
  -3   7 -14    4.92    0.80
   3   7  14    3.73    0.72
   3   8 -14    4.81    0.82
   3  -8 -14    7.67    1.01
  -3  -8  14    6.62    0.94
   3   8 -13    0.79    0.43
  -3  -8  13    0.97    0.44
   3  -8 -13    0.76    0.38
   3   8 -12    6.64    0.89
  -3   8  12    6.60    0.81
  -3  -8  12    6.80    0.92
   3  -8 -12    6.46    0.88
  -3   8  11    0.38    0.28
   3   8 -11   -0.08    0.26
  -3  -8  11   -0.16    0.24
   3  -8 -11    0.01    0.26
   3   8 -10    8.88    0.97
  -3   8  10    8.86    0.92
   3  -8 -10    7.32    0.90
  -3  -8  10    9.45    1.02
  -3   8   9   -0.07    0.17
   3   8  -9   -0.43    0.20
   3  -8  -9    0.11    0.24
  -3  -8   9   -0.10    0.22
  -3   8   8    1.11    0.34
   3   8  -8    1.18    0.36
   3  -8  -8    0.94    0.35
  -3  -8   8    0.86    0.34
  -3   8   7    0.05    0.20
   3   8  -7    0.09    0.24
   3  -8  -7    0.12    0.22
  -3  -8   7   -0.03    0.20
  -3   8   6    1.02    0.31
   3   8  -6    1.12    0.34
  -3  -8   6    0.90    0.31
   3  -8  -6    1.28    0.34
   3   8  -5    8.72    0.81
  -3   8   5    9.40    0.81
   3  -8  -5   10.83    0.84
  -3  -8   5   10.70    0.86
   3   8  -4    0.20    0.21
  -3   8   4    0.48    0.25
   3  -8  -4    0.27    0.22
  -3  -8   4    0.17    0.20
   3   8  -3    9.15    0.81
  -3   8   3    8.67    0.80
  -3  -8   3   13.11    0.87
   3  -8  -3    9.92    0.81
   3   8  -2   15.47    1.10
  -3   8   2   15.55    1.10
   3  -8  -2   15.39    1.05
  -3  -8   2   16.54    1.08
  -3   8   1   20.58    1.35
   3   8  -1   19.88    1.34
  -3  -8   1   22.03    1.21
  -3  -8   1   21.84    1.33
   3  -8  -1   21.20    1.30
   3   8   0   75.84    3.79
  -3   8   0   72.17    3.78
   3  -8   0   78.71    3.71
  -3  -8   0   75.46    3.62
  -3  -8   0   67.84    3.73
  -3   8  -1   19.51    1.25
   3   8   1   18.46    1.22
  -3  -8  -1   21.26    1.16
   3  -8   1   19.32    1.17
  -3  -8  -1   14.71    1.14
  -3   8  -2   39.09    2.14
   3   8   2   40.26    2.13
  -3  -8  -2   29.65    2.03
  -3  -8  -2   39.93    2.04
   3  -8   2   41.11    2.07
   3   8   3    2.90    0.47
  -3   8  -3    3.58    0.52
  -3  -8  -3    2.64    0.45
  -3  -8  -3    3.95    0.50
   3  -8   3    2.93    0.44
  -3   8  -4   23.19    1.48
   3   8   4   22.17    1.43
  -3  -8  -4   25.52    1.47
   3  -8   4   23.82    1.41
  -3   8  -5    7.27    0.78
   3   8   5    7.28    0.73
  -3  -8  -5    6.83    0.74
   3  -8   5    4.13    0.58
   3  -8   5    7.87    0.64
   3   8   6    3.19    0.47
  -3   8  -6    2.81    0.48
   3  -8   6    2.26    0.43
   3  -8   6    4.29    0.51
  -3  -8  -6    3.29    0.52
  -3   8  -7    0.33    0.27
   3   8   7    0.32    0.24
   3  -8   7    0.61    0.29
  -3  -8  -7    1.15    0.34
  -3   8  -8   -0.12    0.22
  -3  -8  -8   -0.17    0.20
   3  -8   8    0.15    0.24
  -3   8  -9    2.13    0.48
   3  -8   9    1.72    0.45
  -3  -8  -9    3.26    0.56
  -3  -8 -10    0.88    0.38
   3  -8  10    1.32    0.42
  -3  -8 -11    4.16    0.70
   3  -8  11    5.24    0.78
   3   8  12    0.09    0.30
   3  -8  12    0.71    0.39
  -3  -8 -12    0.62    0.37
   3   8  13    1.78    0.54
   3  -8  13    2.30    0.60
   3   9 -13   11.13    1.24
   3  -9 -13    9.83    1.15
  -3  -9  13   10.08    1.19
   3   9 -12    0.49    0.41
  -3  -9  12    0.35    0.36
   3  -9 -12    0.86    0.43
  -3   9  11    0.19    0.29
   3   9 -11    0.67    0.40
  -3  -9  11    0.23    0.34
   3  -9 -11    0.43    0.37
  -3   9  10   -0.02    0.26
   3   9 -10    0.24    0.31
   3  -9 -10    1.07    0.41
  -3  -9  10   -0.01    0.31
  -3   9   9   13.52    1.08
   3   9  -9   13.44    1.13
   3  -9  -9   12.05    1.09
  -3  -9   9   13.44    1.14
   3   9  -8    6.53    0.81
  -3   9   8    6.81    0.80
  -3  -9   8    5.77    0.77
   3  -9  -8    5.13    0.73
  -3   9   7    7.87    0.92
   3   9  -7   10.88    0.94
  -3  -9   7   10.10    0.90
   3  -9  -7   11.53    0.95
  -3   9   6    0.00    0.23
   3   9  -6   -0.03    0.21
   3  -9  -6   -0.01    0.22
  -3  -9   6    0.11    0.25
  -3   9   5    2.68    0.50
   3   9  -5    3.22    0.55
   3  -9  -5    2.83    0.51
  -3  -9   5    3.21    0.55
  -3   9   4    0.21    0.22
   3   9  -4    0.03    0.21
   3  -9  -4   -0.15    0.18
  -3  -9   4    0.14    0.22
   3   9  -3   -0.07    0.18
  -3   9   3    0.26    0.22
  -3  -9   3   -0.21    0.17
   3  -9  -3   -0.08    0.18
   3   9  -2    1.95    0.43
  -3   9   2    2.93    0.49
  -3  -9   2    2.46    0.44
   3  -9  -2    2.85    0.47
   3   9  -1   23.82    1.43
  -3   9   1   22.52    1.42
  -3  -9   1   16.69    1.26
   3  -9  -1   21.81    1.34
   3   9   0   -0.14    0.16
  -3   9   0    0.37    0.24
   3  -9   0    0.18    0.20
  -3  -9   0    0.05    0.19
  -3   9  -1    0.03    0.17
   3   9   1   -0.09    0.18
  -3  -9  -1    0.26    0.22
   3  -9   1    0.17    0.18
  -3   9  -2    2.01    0.44
   3   9   2    2.54    0.47
   3  -9   2    3.02    0.46
  -3  -9  -2    3.96    0.51
  -3   9  -3   -0.31    0.16
   3   9   3   -0.16    0.17
  -3  -9  -3   -0.06    0.18
   3  -9   3   -0.06    0.19
   3   9   4   20.06    1.31
  -3   9  -4   17.86    1.32
  -3  -9  -4   19.52    1.28
   3  -9   4   19.13    1.23
  -3   9  -5    2.05    0.47
   3   9   5    2.64    0.47
  -3  -9  -5    1.82    0.41
   3   9   6    0.53    0.27
  -3   9  -6    0.50    0.29
  -3  -9  -6    0.70    0.33
   3   9   7   -0.29    0.20
  -3   9  -7    0.13    0.24
  -3  -9  -7    0.34    0.28
  -3   9  -8    1.87    0.48
  -3  -9  -8    1.88    0.47
   3  -9   8    1.13    0.38
  -3   9  -9    1.63    0.46
  -3  -9  -9    3.07    0.59
   3  -9   9    2.00    0.48
  -3  -9 -10    1.44    0.47
   3  -9  10    1.79    0.51
   3  -9  11    0.80    0.42
  -3  -9 -11    1.15    0.45
   3   9  12    0.11    0.34
   3  -9  12    0.04    0.38
  -3  -9 -12   -0.11    0.30
   3  10 -12    0.62    0.46
   3 -10 -12    0.48    0.43
  -3  10  11    1.50    0.49
   3  10 -11    0.93    0.47
  -3 -10  11    1.64    0.51
   3 -10 -11    0.67    0.39
  -3  10  10    4.59    0.71
   3  10 -10    3.81    0.73
  -3 -10  10    4.54    0.75
   3 -10 -10    4.04    0.70
  -3  10   9    2.73    0.56
   3  10  -9    2.54    0.61
  -3 -10   9    3.43    0.64
   3 -10  -9    1.88    0.55
   3  10  -8    0.18    0.29
  -3  10   8    0.40    0.32
   3 -10  -8    0.16    0.28
  -3 -10   8   -0.04    0.26
  -3  10   7   -0.21    0.23
   3  10  -7   -0.35    0.21
  -3 -10   7   -0.01    0.25
   3 -10  -7    0.10    0.28
  -3  10   6    0.81    0.33
   3  10  -6    0.98    0.37
  -3 -10   6    1.03    0.36
   3 -10  -6    0.35    0.29
  -3  10   5    0.40    0.31
   3  10  -5    0.53    0.30
   3 -10  -5    0.49    0.29
  -3 -10   5    0.76    0.32
   3  10  -4    0.83    0.33
  -3  10   4    0.83    0.33
  -3 -10   4    0.63    0.31
   3 -10  -4    0.30    0.26
   3  10  -3    1.71    0.43
  -3  10   3    1.95    0.44
  -3 -10   3    0.52    0.27
   3 -10  -3    1.79    0.41
  -3  10   2   -0.19    0.17
   3  10  -2    0.04    0.23
   3 -10  -2    0.08    0.22
  -3  10   1    5.05    0.68
   3  10  -1    4.38    0.65
   3 -10  -1    4.22    0.59
   3  10   0    3.03    0.54
  -3  10   0    3.05    0.54
   3 -10   0    3.02    0.49
   3  10   1    0.61    0.31
  -3  10  -1    0.83    0.33
   3 -10   1    0.88    0.30
   3  10   2   -0.10    0.19
  -3  10  -2   -0.06    0.22
   3 -10   2    0.04    0.20
  -3  10  -3    4.49    0.69
   3  10   3    6.74    0.80
  -3 -10  -3    7.30    0.75
   3  10   4   -0.10    0.24
  -3  10  -4    0.06    0.24
  -3 -10  -4    0.11    0.24
   3  10   5    0.80    0.31
  -3  10  -5    0.17    0.27
  -3 -10  -5    0.26    0.30
   3  10   6    0.39    0.29
  -3  10  -6    0.20    0.27
  -3 -10  -6    0.06    0.27
  -3  10  -7    0.09    0.29
  -3 -10  -7    0.63    0.34
  -3  10  -8    0.41    0.35
  -3 -10  -8    1.43    0.45
  -3  10  -9   -0.07    0.29
  -3 -10  -9    0.28    0.34
  -3 -10 -10    0.11    0.35
   3  11  -9    3.98    0.74
  -3  11   9    3.43    0.68
  -3 -11   9    2.75    0.61
   3 -11  -9    3.03    0.64
   3  11  -8    0.39    0.31
  -3  11   8    0.49    0.36
  -3 -11   8    0.18    0.33
   3 -11  -8   -0.01    0.28
  -3  11   7    8.44    0.97
   3  11  -7    7.21    0.93
   3 -11  -7    5.94    0.83
  -3 -11   7    4.49    0.75
   3  11  -6   -0.28    0.23
  -3  11   6   -0.17    0.24
   3 -11  -6    0.07    0.28
  -3 -11   6    0.08    0.28
  -3  11   5    4.47    0.71
   3  11  -5    4.61    0.74
   3 -11  -5    5.31    0.75
  -3  11   4    0.97    0.37
   3  11  -4    1.25    0.41
   3 -11  -4    1.34    0.40
  -3  11   3    0.71    0.34
   3  11  -3    2.25    0.52
   3 -11  -3    1.60    0.44
   3  11  -2   11.18    1.12
  -3  11   2    9.12    1.00
   3 -11  -2    7.34    0.87
   3  11  -1    3.37    0.61
  -3  11   1    3.99    0.66
   3 -11  -1    4.45    0.65
   3  11   0    1.22    0.41
  -3  11   0    0.68    0.36
   3 -11   0    0.87    0.35
  -3  11  -1    1.23    0.38
   3  11   1    0.63    0.32
  -3  11  -2    0.34    0.30
   3  11   2    0.71    0.35
  -3  11  -3    0.24    0.29
   3  11   3   -0.01    0.27
   3  11   4   -0.06    0.27
  -3  11  -4   -0.12    0.26
  -3  11  -5    0.02    0.29
   3  11   5    0.16    0.29
  -3  11  -6    2.91    0.62
   3  11   6    2.47    0.55
  -3 -11  -6    2.53    0.56
  -3  11  -7    0.12    0.33
  -3 -11  -7    0.35    0.36
  -3  11  -8    2.13    0.57
  -3 -11  -8    1.55    0.52
  -3  12   6    1.94    0.52
   3  12  -6    2.09    0.56
   3 -12  -6    1.46    0.50
   3  12  -5    8.54    1.06
  -3  12   5    9.65    1.11
   3 -12  -5    8.13    1.00
  -3  12   4   -0.22    0.28
   3  12  -4    0.28    0.31
   3 -12  -4   -0.12    0.29
   3  12  -3    2.04    0.55
  -3  12   3    2.05    0.51
   3 -12  -3    1.45    0.45
  -3  12   2    0.61    0.38
   3  12  -2    0.54    0.36
  -3  12   1    3.54    0.67
   3  12  -1    3.04    0.62
  -3  12   0    0.73    0.41
   3  12   0    0.39    0.35
   3  12   1    1.81    0.51
  -3  12  -1    1.45    0.46
   3  12   2    0.77    0.36
  -3  12  -2    0.43    0.36
  -3  12  -3    6.18    0.88
   3  12   3    9.37    1.03
   3  12   4    1.06    0.41
  -3  12  -4    0.39    0.35
   3  12   5    4.77    0.76
  -3  12  -5    3.93    0.73
   4   0 -18    2.04    0.53
   4   0 -17   -0.33    0.26
   4   0 -16    0.77    0.35
   4   0 -15    0.01    0.21
  -4   0  15   -0.05    0.19
   4   0 -14    0.39    0.26
  -4   0  14    0.07    0.19
   4   0 -13   -0.01    0.17
   4   0 -13   -0.06    0.18
  -4   0  13    0.06    0.17
  -4   0  12   10.69    0.74
   4   0 -12   10.20    0.77
   4   0 -12   10.10    0.79
   4   0 -12    8.09    0.69
   4   0 -11    0.11    0.13
   4   0 -11   -0.15    0.13
   4   0 -11   -0.06    0.13
   4   0 -10   11.45    0.79
   4   0 -10   10.61    0.73
   4   0 -10   10.34    0.76
   4   0  -9    0.01    0.12
   4   0  -9   -0.10    0.09
   4   0  -9    0.05    0.12
   4   0  -8   25.05    1.36
   4   0  -8   23.63    1.34
   4   0  -8   24.34    1.29
   4   0  -7    0.00    0.10
   4   0  -7    0.01    0.08
   4   0  -7   -0.09    0.09
   4   0  -6   81.70    3.80
   4   0  -6   82.73    3.89
   4   0  -6   78.33    3.87
   4   0  -5    0.01    0.07
   4   0  -5    0.09    0.10
  -4   0   5   -0.12    0.08
  -4   0   4   16.62    0.89
   4   0  -4   16.43    0.85
   4   0  -4   16.99    0.92
   4   0  -3   -0.13    0.04
  -4   0   3    0.06    0.07
   4   0  -3    0.14    0.09
   4   0  -3   -0.05    0.05
  -4   0   2  454.56   20.64
   4   0  -2  451.12   20.43
   4   0  -2  449.17   18.78
   4   0  -2  437.20   20.29
   4   0  -1   -0.01    0.06
  -4   0   1   -0.05    0.07
   4   0  -1    0.00    0.07
   4   0  -1    0.08    0.07
  -4   0   0   13.46    0.76
   4   0   0   14.40    0.76
   4   0   0   13.64    0.69
   4   0   0   14.65    0.73
   4   0   1   -0.03    0.07
  -4   0  -1   -0.02    0.08
   4   0   1   -0.06    0.05
   4   0   1   -0.13    0.06
  -4   0  -2    6.45    0.34
  -4   0  -2    6.52    0.45
   4   0   2    6.89    0.45
   4   0   3   -0.03    0.08
  -4   0  -3   -0.04    0.08
   4   0   4    0.96    0.20
  -4   0  -4    1.26    0.23
   4   0   5    0.04    0.10
  -4   0  -5   -0.03    0.10
  -4   0  -6   11.75    0.78
   4   0   6   11.24    0.75
   4   0   7    0.15    0.13
  -4   0  -7   -0.15    0.10
   4   0   8   23.30    1.33
  -4   0  -8   21.48    1.34
  -4   0  -9    0.17    0.18
   4   0   9   -0.10    0.12
   4   0  10    1.85    0.37
  -4   0 -10    1.20    0.33
   4   0  11   -0.12    0.15
  -4   0 -11    0.08    0.19
  -4   0 -12   18.27    1.31
   4   0  12   18.90    1.28
   4   0  13    0.19    0.23
  -4   0 -13    0.16    0.27
   4   0  14   19.75    1.42
  -4   0 -14   21.59    1.50
  -4   0 -15    0.52    0.33
   4   0  15   -0.10    0.27
  -4   0 -16    8.24    1.03
   4   0  16    7.83    0.94
   4   0  17    0.17    0.30
  -4   0 -17   -0.02    0.32
   4   1 -18    0.30    0.35
   4  -1 -18   -0.03    0.33
   4   1 -17    1.79    0.48
   4  -1 -17    0.84    0.39
   4   1 -16   12.57    1.09
  -4   1  16   14.36    1.04
   4  -1 -16   10.62    0.99
   4   1 -15    4.23    0.66
  -4   1  15    4.54    0.61
   4  -1 -15    4.85    0.66
   4   1 -14    2.19    0.45
  -4   1  14    1.32    0.35
   4  -1 -14    1.56    0.37
   4  -1 -14    1.23    0.34
   4   1 -13    4.18    0.57
   4   1 -13    6.22    0.71
   4  -1 -13    5.08    0.61
   4  -1 -13    6.85    0.70
   4  -1 -13    6.00    0.68
  -4  -1  13    6.04    0.56
   4   1 -12   14.92    1.00
   4   1 -12   14.53    1.03
   4  -1 -12   14.91    0.99
   4  -1 -12   14.15    1.00
   4  -1 -12   13.33    0.96
  -4  -1  12   14.33    0.93
   4   1 -11   18.37    1.20
   4   1 -11   18.71    1.18
   4  -1 -11   18.15    1.15
   4  -1 -11   18.54    1.14
   4  -1 -11   19.28    1.17
  -4  -1  11   18.83    1.09
   4   1 -10    5.81    0.53
   4   1 -10    6.35    0.57
  -4  -1  10    5.49    0.47
   4  -1 -10    6.30    0.52
   4  -1 -10    5.90    0.53
   4  -1 -10    6.86    0.55
   4   1  -9    0.00    0.10
   4   1  -9    0.36    0.17
   4   1  -9    0.25    0.16
   4  -1  -9    0.36    0.16
   4  -1  -9    0.23    0.15
   4  -1  -9    0.05    0.11
   4   1  -8   40.91    2.17
   4   1  -8   42.26    2.06
   4   1  -8   42.27    2.19
   4  -1  -8   42.23    2.12
   4  -1  -8   42.25    2.16
   4  -1  -8   42.03    2.14
   4   1  -7   14.18    0.87
   4   1  -7   14.45    0.78
   4   1  -7   13.89    0.87
   4  -1  -7   14.15    0.83
   4  -1  -7   13.99    0.87
   4  -1  -7   14.31    0.83
   4   1  -6   89.69    4.14
   4   1  -6   89.03    4.27
  -4  -1   6   89.27    4.30
   4  -1  -6   87.91    4.21
   4  -1  -6   90.38    4.27
   4  -1  -6   90.15    4.25
   4   1  -5   76.26    3.43
   4   1  -5   75.59    3.56
  -4   1   5   71.76    3.51
   4  -1  -5   74.11    3.56
   4  -1  -5   75.20    3.52
   4  -1  -5   72.90    3.50
   4  -1  -5   74.91    3.14
  -4  -1   5   72.46    3.58
   4   1  -4  196.10    8.83
   4   1  -4  195.48    8.99
  -4   1   4  197.14    9.01
  -4  -1   4  193.85    9.07
   4  -1  -4  194.99    8.18
   4  -1  -4  193.29    8.91
   4  -1  -4  189.83    8.98
  -4   1   3   12.22    0.64
   4   1  -3   12.81    0.61
   4   1  -3   11.98    0.70
   4  -1  -3   12.14    0.68
   4  -1  -3   12.61    0.59
  -4  -1   3   11.77    0.70
  -4   1   2   71.48    3.26
   4   1  -2   69.27    3.19
   4   1  -2   69.22    3.28
   4  -1  -2   70.54    3.29
   4  -1  -2   68.52    3.25
   4  -1  -2   68.37    2.99
  -4  -1   2   68.85    3.32
   4   1  -1  114.55    5.46
   4   1  -1  121.30    5.41
  -4   1   1  120.37    5.49
   4   1  -1  116.57    5.03
   4  -1  -1  117.17    5.45
   4  -1  -1  114.60    5.03
   4  -1  -1  120.76    5.48
  -4  -1   1  120.36    5.55
   4   1   0  155.98    6.61
   4   1   0  154.72    7.12
   4   1   0  158.09    7.15
  -4   1   0  157.69    7.16
  -4   1   0  152.85    7.23
  -4  -1   0  155.69    7.28
   4  -1   0  155.25    7.16
   4   1   1  863.77   35.72
   4   1   1  841.31   38.75
  -4   1  -1  836.16   39.20
  -4   1  -1  875.47   38.73
   4   1   1  867.91   38.59
  -4  -1  -1  828.16   39.24
   4  -1   1  857.62   38.61
   4   1   2  137.75    5.93
   4   1   2  140.41    6.43
  -4   1  -2  141.65    6.38
  -4   1  -2  138.51    6.52
   4   1   2  140.05    6.36
   4  -1   2  139.73    6.44
  -4  -1  -2  135.83    6.54
  -4   1  -3   84.90    3.67
   4   1   3   80.28    3.77
   4   1   3   79.93    3.44
   4   1   3   77.92    3.63
  -4   1  -3   75.46    3.81
   4  -1   3   80.23    3.77
  -4  -1  -3   77.09    3.83
  -4   1  -4  126.02    5.62
  -4   1  -4  122.82    5.83
   4   1   4  120.52    5.74
   4  -1   4  123.70    5.75
  -4  -1  -4  120.35    5.84
  -4   1  -5   54.32    2.44
   4   1   5   50.67    2.59
  -4   1  -5   52.04    2.64
   4  -1   5   52.19    2.60
  -4  -1  -5   52.02    2.65
  -4   1  -6   11.44    0.79
   4   1   6   12.74    0.80
  -4  -1  -6   11.53    0.79
   4  -1   6   12.50    0.79
  -4   1  -7   12.34    0.84
   4   1   7   11.45    0.81
  -4  -1  -7   13.46    0.86
   4  -1   7   11.87    0.81
   4   1   8    3.96    0.48
  -4   1  -8    3.80    0.49
   4  -1   8    3.48    0.45
  -4  -1  -8    3.03    0.44
   4   1   9   21.96    1.36
  -4   1  -9   24.50    1.42
  -4  -1  -9   22.17    1.39
   4  -1   9   21.98    1.35
   4   1  10    0.77    0.27
  -4   1 -10    0.29    0.21
   4  -1  10    0.44    0.22
  -4  -1 -10    0.41    0.24
  -4   1 -11    4.73    0.63
   4   1  11    6.19    0.70
  -4  -1 -11    5.49    0.69
   4  -1  11    6.08    0.68
  -4   1 -12    1.60    0.41
   4   1  12    1.43    0.36
   4  -1  12    0.98    0.33
  -4  -1 -12    0.99    0.34
   4   1  13   12.38    1.03
  -4   1 -13   13.07    1.09
   4  -1  13   13.55    1.03
  -4  -1 -13   13.62    1.09
  -4   1 -14    3.37    0.60
   4   1  14    3.47    0.59
   4  -1  14    3.02    0.54
  -4  -1 -14    2.90    0.59
   4   1  15    1.90    0.49
  -4   1 -15    1.35    0.46
   4  -1  15    1.44    0.42
  -4  -1 -15    1.61    0.45
  -4   1 -16    0.55    0.40
   4   1  16    2.18    0.52
  -4  -1 -16    1.53    0.52
   4  -1  16    1.45    0.44
  -4   1 -17    2.24    0.59
   4   1  17    1.59    0.48
   4  -1  17    2.12    0.53
  -4  -1 -17    2.11    0.57
  -4   2  18    4.42    0.72
   4   2 -18    6.89    0.94
  -4  -2  18    6.24    0.90
   4   2 -17    0.16    0.33
  -4   2  17    0.38    0.28
  -4   2  16    0.25    0.26
   4   2 -16    0.71    0.37
   4   2 -15    0.32    0.30
   4  -2 -15    0.53    0.29
   4  -2 -15    0.36    0.25
  -4   2  14    1.81    0.38
   4   2 -14    0.66    0.28
   4   2 -14    1.59    0.41
   4  -2 -14    1.72    0.41
   4  -2 -14    0.68    0.29
  -4   2  13    2.89    0.43
   4   2 -13    1.74    0.40
   4   2 -13    2.35    0.43
   4  -2 -13    1.15    0.32
   4  -2 -13    1.82    0.39
   4  -2 -13    1.28    0.32
   4   2 -12   14.56    1.04
   4   2 -12   16.52    1.04
  -4   2  12   15.85    0.99
   4  -2 -12   12.41    0.94
   4  -2 -12   14.50    1.01
   4  -2 -12   12.17    0.94
   4   2 -11    3.26    0.47
   4   2 -11    2.67    0.44
  -4   2  11    2.92    0.41
   4  -2 -11    2.31    0.38
   4  -2 -11    2.10    0.37
  -4  -2  11    2.99    0.36
   4  -2 -11    2.53    0.39
   4   2 -10   22.70    1.34
   4   2 -10   22.97    1.38
   4  -2 -10   20.63    1.27
  -4  -2  10   23.12    1.22
   4  -2 -10   22.97    1.33
   4  -2 -10   22.11    1.32
   4   2  -9  160.13    7.56
   4   2  -9  159.25    7.66
   4  -2  -9  164.35    7.56
  -4  -2   9  157.61    7.37
   4  -2  -9  154.33    7.50
   4  -2  -9  163.17    7.55
   4   2  -8    4.46    0.50
   4   2  -8    4.47    0.49
   4  -2  -8    3.58    0.44
   4  -2  -8    3.98    0.44
  -4  -2   8    4.47    0.33
   4  -2  -8    4.64    0.39
  -4  -2   8    4.81    0.51
   4   2  -7    0.86    0.21
  -4  -2   7    0.53    0.12
   4  -2  -7    0.40    0.15
  -4  -2   7    0.49    0.18
   4  -2  -7    0.53    0.14
   4  -2  -7    0.76    0.19
   4   2  -6   12.18    0.78
   4  -2  -6   13.07    0.76
   4  -2  -6   12.41    0.69
   4  -2  -6   11.98    0.77
  -4  -2   6   11.82    0.63
  -4  -2   6   12.00    0.77
  -4   2   5    0.12    0.12
   4   2  -5    0.19    0.12
  -4  -2   5    0.03    0.05
   4  -2  -5    0.02    0.10
  -4  -2   5   -0.06    0.10
   4  -2  -5    0.04    0.07
   4  -2  -5    0.04    0.09
   4   2  -4    5.42    0.40
  -4   2   4    4.66    0.29
  -4   2   4    4.97    0.40
   4  -2  -4    4.74    0.40
  -4  -2   4    4.78    0.40
   4  -2  -4    4.27    0.37
  -4   2   3  113.93    5.41
   4   2  -3  114.64    5.41
  -4   2   3  115.48    5.33
   4  -2  -3  116.94    5.37
  -4  -2   3  116.75    5.48
   4   2  -2  180.17    7.89
  -4   2   2  169.17    8.05
   4   2  -2  177.12    8.05
  -4   2   2  172.21    8.01
   4  -2  -2  168.60    8.00
  -4  -2   2  177.18    8.15
   4   2  -1   74.44    3.37
  -4   2   1   72.81    3.40
   4   2  -1   72.66    3.45
  -4   2   1   73.59    3.46
   4  -2  -1   69.08    3.44
  -4  -2   1   75.79    3.52
   4   2   0    6.24    0.41
  -4   2   0    6.91    0.43
   4   2   0    6.89    0.40
  -4   2   0    6.58    0.38
   4   2   0    6.28    0.39
  -4  -2   0    5.72    0.44
   4  -2   0    6.50    0.44
  -4   2  -1    0.12    0.09
  -4   2  -1    0.02    0.07
   4   2   1   -0.06    0.07
   4   2   1   -0.03    0.07
   4   2   1    0.38    0.09
  -4  -2  -1   -0.01    0.09
   4  -2   1    0.05    0.09
   4   2   2   76.06    3.27
  -4   2  -2   76.03    3.52
  -4   2  -2   71.84    3.57
   4   2   2   76.26    3.49
   4   2   2   75.59    3.54
   4  -2   2   74.58    3.56
  -4  -2  -2   73.96    3.62
  -4   2  -3   98.19    4.42
   4   2   3   95.27    4.47
   4   2   3   94.28    4.37
   4   2   3   96.14    4.10
  -4   2  -3   93.29    4.52
   4  -2   3   92.24    4.47
  -4  -2  -3   94.06    4.55
   4   2   4    2.33    0.30
   4   2   4    1.81    0.17
  -4   2  -4    2.24    0.29
  -4   2  -4    2.35    0.22
  -4  -2  -4    2.01    0.29
   4  -2   4    2.69    0.32
   4   2   5    2.46    0.33
   4   2   5    2.43    0.17
  -4   2  -5    2.38    0.22
  -4   2  -5    2.04    0.31
  -4  -2  -5    1.94    0.30
   4  -2   5    1.96    0.30
  -4   2  -6    6.62    0.45
   4   2   6    7.95    0.40
  -4   2  -6    6.48    0.56
   4   2   6    7.64    0.59
  -4  -2  -6    7.99    0.60
   4  -2   6    8.02    0.58
  -4   2  -7    0.25    0.10
   4   2   7    1.05    0.27
  -4   2  -7    0.62    0.21
   4  -2   7    0.92    0.23
  -4  -2  -7    0.89    0.24
   4   2   8    5.66    0.60
  -4   2  -8    4.72    0.56
   4  -2   8    5.04    0.56
  -4  -2  -8    5.90    0.55
   4   2   9    1.31    0.33
  -4   2  -9    1.87    0.36
   4  -2   9    1.79    0.35
  -4  -2  -9    1.77    0.36
   4   2  10   11.99    0.95
  -4   2 -10   13.84    0.99
  -4  -2 -10   12.88    0.98
   4  -2  10   12.92    0.93
   4   2  11    0.23    0.23
  -4   2 -11    0.12    0.23
   4  -2  11   -0.08    0.17
  -4  -2 -11    0.08    0.19
  -4   2 -12    6.84    0.81
   4   2  12    6.75    0.80
  -4  -2 -12    5.86    0.75
   4  -2  12    7.36    0.78
   4   2  13   17.80    1.34
  -4   2 -13   21.02    1.43
  -4  -2 -13   20.48    1.41
   4  -2  13   18.47    1.31
  -4   2 -14    2.96    0.59
   4   2  14    2.76    0.54
   4  -2  14    3.61    0.61
  -4  -2 -14    2.77    0.56
  -4   2 -15    0.64    0.38
   4   2  15    0.01    0.27
  -4  -2 -15   -0.04    0.28
   4  -2  15    0.50    0.30
  -4   2 -16    0.58    0.39
   4   2  16    0.48    0.35
   4  -2  16    0.60    0.38
  -4  -2 -16    0.07    0.31
   4   2  17    1.99    0.54
  -4   2 -17    0.85    0.44
   4  -2  17    1.17    0.44
  -4  -2 -17    1.94    0.55
  -4   3  18    0.53    0.40
  -4  -3  18    0.68    0.43
  -4   3  17    8.89    0.99
   4   3 -17    9.34    1.07
  -4  -3  17    9.76    1.09
   4   3 -16    0.25    0.29
  -4  -3  16   -0.14    0.26
   4  -3 -16   -0.09    0.26
   4   3 -15    0.47    0.31
   4  -3 -15    0.28    0.27
  -4  -3  15   -0.01    0.24
  -4   3  14    0.07    0.19
   4   3 -14    0.32    0.27
   4   3 -14   -0.20    0.16
  -4  -3  14   -0.22    0.20
   4  -3 -14   -0.08    0.22
   4   3 -13    3.89    0.57
   4   3 -13    5.71    0.72
  -4   3  13    4.16    0.54
   4  -3 -13    4.82    0.63
   4   3 -12   -0.01    0.20
   4   3 -12   -0.15    0.16
  -4   3  12   -0.09    0.16
  -4  -3  12   -0.20    0.17
   4  -3 -12    0.27    0.22
   4   3 -11   68.21    3.56
   4   3 -11   68.11    3.49
  -4   3  11   68.11    3.44
   4  -3 -11   69.13    3.49
  -4  -3  11   68.12    3.56
  -4   3  10   60.37    3.11
   4   3 -10   64.07    3.17
   4   3 -10   60.64    3.20
  -4  -3  10   59.33    3.20
   4  -3 -10   63.40    3.15
   4   3  -9   39.09    2.00
  -4   3   9   38.93    1.98
   4  -3  -9   30.24    1.86
  -4  -3   9   37.87    1.79
  -4  -3   9   35.19    2.01
   4  -3  -9   40.00    2.00
   4   3  -8    0.15    0.15
  -4   3   8    0.01    0.14
   4  -3  -8    0.23    0.12
  -4  -3   8    0.17    0.16
  -4  -3   8    0.13    0.08
   4  -3  -8    0.09    0.14
   4   3  -7    1.72    0.30
  -4   3   7    2.50    0.34
  -4  -3   7    1.76    0.31
  -4  -3   7    1.80    0.17
   4  -3  -7    1.50    0.21
   4  -3  -7    1.73    0.29
   4   3  -6   17.71    1.04
  -4   3   6   18.28    1.04
  -4  -3   6   17.07    1.05
   4  -3  -6   17.51    0.91
  -4  -3   6   17.96    0.84
   4  -3  -6   16.77    1.03
   4   3  -5   10.58    0.71
  -4   3   5   10.77    0.71
   4  -3  -5   11.31    0.58
  -4  -3   5   11.46    0.74
  -4   3   4   12.22    0.76
   4   3  -4   11.71    0.76
  -4  -3   4   12.52    0.78
   4  -3  -4   12.87    0.76
   4   3  -3   18.12    0.99
  -4   3   3   17.00    0.98
   4  -3  -3   15.57    0.96
  -4  -3   3   19.20    1.02
   4   3  -2   71.02    3.11
  -4   3   2   68.00    3.27
   4   3  -2   64.12    3.25
  -4  -3   2   68.99    3.31
   4  -3  -2   66.13    3.24
   4   3  -1   11.22    0.67
  -4   3   1   11.77    0.69
  -4   3   1   11.18    0.56
   4   3  -1   11.52    0.59
  -4  -3   1   10.83    0.69
   4  -3  -1   10.34    0.67
   4   3   0   41.51    2.04
  -4   3   0   41.50    1.99
  -4   3   0   41.38    2.06
   4   3   0   42.02    1.99
   4  -3   0   39.51    2.05
  -4  -3   0   42.76    2.00
  -4  -3   0   42.30    2.10
   4   3   1   28.60    1.43
  -4   3  -1   29.13    1.45
   4   3   1   27.67    1.33
  -4   3  -1   27.66    1.41
   4  -3   1   28.17    1.46
  -4  -3  -1   28.45    1.50
  -4  -3  -1   28.24    1.42
  -4   3  -2    3.00    0.27
   4   3   2    3.63    0.29
  -4   3  -2    3.38    0.31
   4   3   2    3.40    0.28
  -4  -3  -2    3.27    0.33
   4  -3   2    2.95    0.34
  -4  -3  -2    2.56    0.33
   4   3   3   -0.02    0.10
  -4   3  -3    0.02    0.10
  -4   3  -3    0.03    0.09
   4   3   3    0.01    0.08
   4   3   3    0.05    0.08
  -4  -3  -3   -0.05    0.10
  -4  -3  -3    0.12    0.12
   4  -3   3   -0.12    0.08
   4   3   4    7.56    0.46
   4   3   4    7.01    0.54
  -4   3  -4    7.15    0.49
  -4   3  -4    7.99    0.55
   4  -3   4    7.47    0.54
  -4  -3  -4    6.57    0.53
  -4  -3  -4    7.66    0.56
   4   3   5    2.75    0.24
  -4   3  -5    2.34    0.28
   4   3   5    2.63    0.35
  -4   3  -5    2.68    0.35
   4  -3   5    1.84    0.30
  -4  -3  -5    2.80    0.38
   4   3   6    4.64    0.51
  -4   3  -6    4.70    0.52
  -4   3  -6    4.97    0.40
   4   3   6    5.55    0.36
  -4  -3  -6    5.46    0.50
   4  -3   6    5.80    0.50
  -4   3  -7    2.48    0.30
   4   3   7    2.86    0.41
  -4   3  -7    2.92    0.40
   4   3   7    2.95    0.24
   4  -3   7    2.59    0.37
  -4  -3  -7    2.04    0.36
   4   3   8   10.36    0.82
  -4   3  -8   11.49    0.83
  -4  -3  -8   11.15    0.83
   4  -3   8   10.79    0.79
  -4   3  -9   19.04    1.20
   4   3   9   17.35    1.18
   4  -3   9   16.47    1.11
  -4  -3  -9   17.71    1.17
  -4   3 -10    7.48    0.71
   4   3  10    6.89    0.77
  -4  -3 -10    8.07    0.71
   4  -3  10    7.27    0.67
  -4   3 -11    0.92    0.34
   4   3  11    0.79    0.31
   4  -3  11    0.71    0.27
  -4  -3 -11    0.98    0.33
  -4   3 -12    0.61    0.31
   4   3  12    1.65    0.43
   4  -3  12    1.62    0.39
  -4  -3 -12    1.40    0.38
   4   3  13   12.74    1.06
  -4   3 -13   11.16    1.02
   4  -3  13   11.28    0.94
  -4  -3 -13   12.00    1.01
  -4   3 -14    1.72    0.50
   4   3  14    1.36    0.45
  -4  -3 -14    1.93    0.48
   4  -3  14    1.60    0.42
  -4   3 -15    1.16    0.44
   4   3  15    1.90    0.50
   4  -3  15    1.52    0.43
  -4  -3 -15    1.10    0.44
  -4   3 -16    0.28    0.36
   4   3  16   -0.14    0.29
  -4  -3 -16    0.27    0.38
  -4   4  17    2.07    0.52
   4  -4 -17    2.32    0.58
  -4  -4  17    2.76    0.61
   4  -4 -16    0.14    0.29
  -4  -4  16    0.14    0.32
   4  -4 -15    0.05    0.25
  -4  -4  15    0.24    0.28
   4   4 -14    0.25    0.27
   4  -4 -14    0.53    0.29
  -4  -4  14    0.72    0.33
   4   4 -13   21.22    1.49
  -4   4  13   26.26    1.51
  -4  -4  13   24.00    1.60
   4  -4 -13   25.05    1.58
  -4   4  12    4.33    0.56
   4   4 -12    6.28    0.70
  -4  -4  12    4.63    0.66
   4  -4 -12    5.05    0.65
  -4   4  11    6.11    0.64
   4   4 -11    5.31    0.65
   4  -4 -11    5.38    0.66
  -4  -4  11    6.76    0.76
   4   4 -10    0.89    0.29
  -4   4  10    0.56    0.23
   4  -4 -10    0.21    0.20
  -4  -4  10    0.54    0.26
  -4   4   9   38.14    2.11
   4   4  -9   42.07    2.17
  -4  -4   9   38.35    2.18
   4  -4  -9   39.83    2.16
   4   4  -8    1.63    0.31
  -4   4   8    1.83    0.32
  -4  -4   8    1.14    0.29
   4  -4  -8    1.47    0.31
   4   4  -7   42.08    2.14
  -4   4   7   39.52    2.11
  -4  -4   7   39.19    2.15
   4  -4  -7   39.59    2.12
   4   4  -6   20.71    1.25
  -4   4   6   22.71    1.26
  -4  -4   6   20.91    1.27
   4  -4  -6   21.72    1.25
  -4   4   5   64.84    3.22
   4   4  -5   63.71    3.22
  -4  -4   5   66.07    3.26
   4  -4  -5   65.45    3.21
   4   4  -4   -0.03    0.10
  -4   4   4    0.14    0.13
  -4  -4   4    0.08    0.13
   4  -4  -4    0.20    0.13
  -4   4   3   25.77    1.41
   4   4  -3   25.49    1.40
  -4  -4   3   25.88    1.21
  -4  -4   3   25.33    1.42
   4  -4  -3   26.32    1.40
   4   4  -2   20.11    1.12
  -4   4   2   19.40    1.12
   4  -4  -2   18.72    1.10
  -4  -4   2   19.64    1.13
  -4  -4   2   19.98    0.96
  -4   4   1   69.78    3.38
   4   4  -1   69.45    3.37
   4  -4  -1   67.28    3.35
  -4  -4   1   70.27    3.24
   4  -4  -1   71.33    3.25
  -4  -4   1   68.54    3.41
   4   4   0   11.74    0.73
  -4   4   0   12.08    0.64
  -4   4   0   11.24    0.73
  -4  -4   0   12.10    0.67
   4  -4   0   11.83    0.74
  -4  -4   0   12.00    0.76
  -4   4  -1    2.56    0.26
  -4   4  -1    2.94    0.34
   4   4   1    3.18    0.33
  -4  -4  -1    3.53    0.30
   4  -4   1    2.20    0.30
  -4  -4  -1    2.66    0.35
   4   4   2    0.88    0.18
   4   4   2    1.36    0.22
  -4   4  -2    1.22    0.23
  -4   4  -2    1.28    0.20
  -4  -4  -2    1.48    0.23
  -4  -4  -2    1.22    0.25
   4  -4   2    1.27    0.23
   4   4   3   45.13    2.23
  -4   4  -3   48.66    2.29
  -4   4  -3   45.08    2.27
   4   4   3   44.16    2.08
  -4  -4  -3   44.54    2.33
  -4  -4  -3   45.17    2.27
   4  -4   3   44.44    2.29
   4   4   4   -0.07    0.09
  -4   4  -4    0.05    0.10
  -4   4  -4    0.23    0.15
   4  -4   4    0.02    0.11
  -4  -4  -4    0.12    0.14
  -4  -4  -4    0.02    0.12
   4   4   5    1.79    0.25
  -4   4  -5    2.41    0.32
  -4   4  -5    2.32    0.34
   4  -4   5    2.50    0.35
  -4  -4  -5    1.79    0.31
  -4  -4  -5    1.48    0.29
  -4   4  -6    0.08    0.12
  -4   4  -6   -0.09    0.13
   4   4   6   -0.12    0.09
   4  -4   6   -0.15    0.11
  -4  -4  -6    0.02    0.14
  -4  -4  -6    0.11    0.16
  -4   4  -7    4.79    0.46
   4   4   7    5.20    0.61
  -4   4  -7    5.21    0.58
   4   4   7    6.08    0.43
   4  -4   7    5.94    0.60
  -4  -4  -7    6.58    0.57
  -4  -4  -7    5.06    0.60
  -4   4  -8   15.14    1.07
   4   4   8   17.05    1.10
   4  -4   8   16.43    1.05
  -4  -4  -8   14.89    1.05
  -4   4  -9   -0.03    0.18
   4   4   9    0.11    0.19
  -4  -4  -9    0.02    0.17
   4  -4   9    0.19    0.19
  -4   4 -10    0.51    0.26
   4   4  10    0.55    0.27
  -4  -4 -10    0.20    0.22
   4  -4  10    0.34    0.23
  -4   4 -11    0.17    0.26
   4   4  11    0.35    0.26
   4  -4  11    0.74    0.29
  -4  -4 -11    0.36    0.27
  -4   4 -12   -0.25    0.22
   4   4  12    0.19    0.25
   4  -4  12   -0.08    0.19
  -4  -4 -12    0.19    0.27
   4   4  13    0.10    0.26
  -4   4 -13    0.31    0.31
  -4  -4 -13    0.31    0.28
   4  -4  13    0.70    0.31
  -4   4 -14    0.56    0.37
   4   4  14    0.07    0.28
   4  -4  14    0.85    0.37
  -4  -4 -14    0.62    0.35
   4   4  15   -0.21    0.27
  -4   4 -15    0.25    0.33
  -4  -4 -15    0.08    0.30
  -4   4 -16   -0.30    0.31
   4   4  16   -0.02    0.31
  -4  -4 -16    0.01    0.32
  -4  -5  17    0.48    0.38
   4  -5 -17    0.26    0.35
   4  -5 -16    1.47    0.46
  -4  -5  16    0.80    0.40
  -4  -5  15    0.19    0.28
   4  -5 -15   -0.05    0.25
   4   5 -14   -0.21    0.22
   4  -5 -14   -0.20    0.22
  -4  -5  14   -0.16    0.22
   4   5 -13    0.42    0.28
  -4   5  13    0.43    0.25
   4  -5 -13    0.12    0.23
  -4  -5  13    0.62    0.30
   4   5 -12    5.90    0.72
  -4   5  12    6.16    0.69
   4  -5 -12    6.48    0.78
  -4  -5  12    5.43    0.74
   4   5 -11    0.22    0.25
  -4   5  11    0.21    0.20
   4  -5 -11    0.05    0.20
  -4  -5  11    0.18    0.23
  -4   5  10    9.68    0.78
   4   5 -10    9.37    0.81
  -4  -5  10    9.58    0.83
   4  -5 -10   10.35    0.84
  -4   5   9   64.39    3.41
   4   5  -9   67.83    3.45
   4  -5  -9   68.46    3.46
  -4  -5   9   68.01    3.51
   4   5  -8   25.06    1.48
  -4   5   8   24.80    1.46
   4  -5  -8   23.35    1.46
  -4  -5   8   25.20    1.51
   4   5  -7    2.43    0.41
  -4   5   7    2.07    0.37
   4  -5  -7    2.52    0.40
  -4  -5   7    1.93    0.37
  -4   5   6    3.19    0.44
   4   5  -6    3.62    0.47
   4  -5  -6    3.64    0.47
  -4  -5   6    4.29    0.52
   4   5  -5    2.51    0.38
  -4   5   5    2.99    0.41
  -4  -5   5    2.81    0.40
   4  -5  -5    2.49    0.38
  -4   5   4    2.28    0.35
   4   5  -4    1.74    0.31
  -4  -5   4    1.68    0.31
   4  -5  -4    2.08    0.33
  -4  -5   4    2.30    0.16
   4   5  -3   46.71    2.47
  -4   5   3   47.13    2.48
   4  -5  -3   49.02    2.46
  -4  -5   3   49.52    2.26
  -4  -5   3   48.95    2.50
  -4   5   2    3.52    0.43
   4   5  -2    3.68    0.44
  -4  -5   2    4.90    0.45
   4  -5  -2    4.74    0.42
  -4  -5   2    4.41    0.30
  -4   5   1    5.85    0.49
   4   5  -1    6.19    0.49
  -4  -5   1    5.96    0.39
   4  -5  -1    4.39    0.32
   4  -5  -1    6.47    0.49
  -4  -5   1    6.30    0.50
   4   5   0    1.23    0.24
  -4   5   0    1.39    0.26
  -4  -5   0    1.47    0.21
   4  -5   0    1.12    0.24
  -4  -5   0    1.22    0.25
   4  -5   0    1.55    0.19
  -4   5  -1    1.96    0.24
   4   5   1    1.93    0.30
  -4   5  -1    1.96    0.31
  -4  -5  -1    1.79    0.26
  -4  -5  -1    2.29    0.34
   4  -5   1    1.87    0.29
  -4   5  -2   18.55    1.11
  -4   5  -2   18.04    1.03
   4   5   2   19.19    1.09
  -4  -5  -2   17.88    1.05
  -4  -5  -2   20.50    1.15
   4  -5   2   18.48    1.09
  -4   5  -3   18.14    1.05
  -4   5  -3   18.02    1.01
   4   5   3   17.17    0.94
   4   5   3   17.17    1.01
  -4  -5  -3   18.03    1.07
  -4  -5  -3   16.06    1.01
   4  -5   3   16.96    1.04
  -4   5  -4   24.22    1.35
   4   5   4   24.52    1.31
  -4   5  -4   24.22    1.34
   4  -5   4   23.91    1.35
  -4  -5  -4   23.07    1.37
  -4  -5  -4   23.26    1.35
  -4   5  -5   54.90    2.87
  -4   5  -5   56.65    2.85
   4   5   5   56.92    2.78
  -4  -5  -5   58.16    2.91
   4  -5   5   58.20    2.85
  -4  -5  -5   53.79    2.85
   4   5   6    5.29    0.45
  -4   5  -6    6.03    0.62
  -4   5  -6    5.05    0.55
  -4  -5  -6    6.46    0.65
   4  -5   6    5.67    0.58
  -4  -5  -6    4.91    0.58
  -4   5  -7    1.04    0.26
  -4   5  -7    0.55    0.24
   4   5   7    0.53    0.18
  -4  -5  -7    0.40    0.23
   4  -5   7    1.11    0.28
  -4  -5  -7    0.62    0.26
   4   5   8    0.11    0.19
  -4   5  -8   -0.01    0.16
   4  -5   8    0.28    0.18
  -4  -5  -8    0.17    0.20
  -4  -5  -8   -0.03    0.18
  -4   5  -9   15.48    1.16
   4   5   9   16.90    1.19
   4  -5   9   16.93    1.11
  -4  -5  -9   17.99    1.17
   4   5  10    0.22    0.24
  -4   5 -10    0.03    0.23
   4  -5  10    0.00    0.18
  -4  -5 -10    0.49    0.27
   4   5  11    2.95    0.55
  -4   5 -11    4.59    0.66
   4  -5  11    4.18    0.57
  -4  -5 -11    4.17    0.62
  -4   5 -12    0.27    0.29
   4   5  12    0.07    0.26
  -4  -5 -12    0.08    0.26
   4  -5  12    0.12    0.22
   4   5  13    7.39    0.92
  -4   5 -13    7.56    0.94
  -4  -5 -13    7.54    0.90
  -4   5 -14   -0.04    0.29
   4   5  14   -0.29    0.22
  -4  -5 -14    0.05    0.30
   4   5  15   -0.20    0.28
  -4   5 -15    0.42    0.35
  -4  -5 -15   -0.16    0.32
  -4  -6  16    4.43    0.76
   4  -6 -16    4.23    0.73
  -4  -6  15    1.43    0.46
   4  -6 -15    1.22    0.45
   4   6 -14   -0.04    0.26
  -4  -6  14    0.63    0.37
   4  -6 -14    0.31    0.30
  -4   6  13   20.65    1.42
   4   6 -13   21.70    1.49
   4  -6 -13   24.01    1.58
  -4  -6  13   20.71    1.54
  -4   6  12    3.71    0.56
   4   6 -12    4.36    0.65
   4  -6 -12    3.28    0.59
  -4  -6  12    4.23    0.66
  -4   6  11    0.14    0.21
   4   6 -11    0.00    0.21
   4  -6 -11    0.10    0.22
  -4  -6  11   -0.21    0.21
   4   6 -10    0.88    0.32
  -4   6  10    1.80    0.38
   4  -6 -10    1.18    0.35
  -4  -6  10    0.75    0.32
  -4   6   9    4.40    0.57
   4   6  -9    4.03    0.57
  -4  -6   9    3.87    0.57
   4  -6  -9    4.44    0.61
  -4   6   8   39.49    2.19
   4   6  -8   41.79    2.23
  -4  -6   8   38.04    2.23
   4  -6  -8   39.73    2.22
  -4   6   7    1.91    0.36
   4   6  -7    1.90    0.38
  -4  -6   7    1.47    0.36
   4  -6  -7    1.41    0.32
  -4   6   6    2.44    0.42
   4   6  -6    3.82    0.51
   4  -6  -6    4.16    0.52
  -4  -6   6    2.84    0.45
   4   6  -5   17.98    1.19
  -4   6   5   18.78    1.19
  -4  -6   5   19.64    1.22
   4  -6  -5   19.80    1.20
   4   6  -4    1.87    0.35
  -4   6   4    2.54    0.39
   4  -6  -4    1.18    0.28
  -4  -6   4    2.09    0.36
  -4   6   3   16.49    1.04
   4   6  -3   16.54    1.05
  -4  -6   3   15.40    0.83
  -4  -6   3   16.08    1.05
   4  -6  -3   16.69    1.03
  -4   6   2    7.65    0.62
   4   6  -2    8.12    0.63
  -4  -6   2    7.54    0.62
   4  -6  -2    6.81    0.59
  -4  -6   2    6.86    0.46
  -4   6   1   16.15    1.06
   4   6  -1   16.90    1.06
   4  -6  -1   16.72    1.04
  -4  -6   1   18.17    1.08
  -4  -6   1   16.80    0.93
  -4   6   0    4.40    0.52
   4   6   0    4.76    0.51
  -4  -6   0    4.37    0.50
   4  -6   0    4.82    0.52
  -4  -6   0    4.26    0.38
  -4   6  -1    0.47    0.19
   4   6   1    0.66    0.22
  -4  -6  -1    0.39    0.20
   4  -6   1    0.50    0.14
  -4  -6  -1    0.28    0.15
   4  -6   1    0.32    0.17
   4   6   2   31.46    1.63
  -4   6  -2   30.73    1.64
   4  -6   2   23.80    1.50
   4  -6   2   29.61    1.60
  -4  -6  -2   29.77    1.56
  -4  -6  -2   30.43    1.65
   4   6   3   28.99    1.62
  -4   6  -3   29.77    1.60
  -4   6  -3   29.66    1.66
  -4  -6  -3   30.47    1.69
  -4  -6  -3   28.60    1.61
   4  -6   3   30.61    1.64
   4   6   4  104.84    5.10
  -4   6  -4  109.59    5.17
  -4   6  -4  101.50    5.14
  -4  -6  -4  111.11    5.24
   4  -6   4  106.83    5.12
  -4  -6  -4  104.85    5.12
   4   6   5   13.05    0.87
  -4   6  -5   14.08    0.95
  -4   6  -5   13.51    0.90
  -4  -6  -5   13.55    0.94
  -4  -6  -5   13.31    0.94
   4  -6   5   13.48    0.91
  -4   6  -6   37.57    1.98
   4   6   6   35.89    1.87
  -4   6  -6   32.97    1.94
   4  -6   6   31.82    1.88
  -4  -6  -6   34.51    1.96
  -4  -6  -6   39.15    2.02
  -4   6  -7   12.74    0.92
   4   6   7   12.67    0.81
  -4   6  -7    9.97    0.85
   4  -6   7   11.47    0.85
  -4  -6  -7   12.04    0.92
  -4  -6  -7   12.97    0.94
  -4   6  -8   11.23    0.96
  -4   6  -8   16.18    1.10
  -4  -6  -8   14.91    1.06
   4  -6   8   15.79    1.03
  -4  -6  -8   16.80    1.12
  -4   6  -9    4.98    0.66
   4   6   9    5.51    0.69
   4  -6   9    5.03    0.60
  -4  -6  -9    5.27    0.69
  -4  -6  -9    3.86    0.58
   4   6  10    0.60    0.31
  -4   6 -10    0.97    0.36
  -4  -6 -10    0.34    0.25
   4  -6  10    0.77    0.28
  -4   6 -11    1.92    0.48
   4   6  11    2.57    0.53
  -4  -6 -11    1.37    0.39
   4   6  12    2.47    0.56
  -4   6 -12    2.22    0.52
   4   6  13    2.67    0.57
  -4   6 -13    2.40    0.57
   4   6  14    0.48    0.37
  -4   6 -14    0.37    0.37
   4   6  15    0.87    0.44
  -4   6 -15    0.14    0.37
   4   7 -15    0.25    0.34
   4  -7 -15    1.41    0.48
  -4  -7  15    0.81    0.43
   4   7 -14    3.95    0.70
   4  -7 -14    4.43    0.72
  -4  -7  14    5.13    0.80
  -4   7  13    2.36    0.50
   4   7 -13    1.75    0.51
  -4  -7  13    2.58    0.58
   4  -7 -13    2.57    0.58
   4   7 -12    4.00    0.66
  -4   7  12    3.76    0.59
   4  -7 -12    3.91    0.65
  -4  -7  12    4.25    0.70
  -4   7  11    0.36    0.27
   4   7 -11    0.40    0.29
   4  -7 -11    0.75    0.34
  -4  -7  11    0.11    0.26
  -4   7  10    5.98    0.74
   4   7 -10    6.84    0.81
  -4  -7  10    8.24    0.92
   4  -7 -10    7.04    0.83
  -4   7   9   -0.24    0.17
   4   7  -9    0.12    0.23
   4  -7  -9    0.10    0.21
  -4  -7   9   -0.19    0.18
  -4   7   8   27.17    1.64
   4   7  -8   26.63    1.68
  -4  -7   8   28.70    1.72
   4  -7  -8   26.10    1.66
   4   7  -7   11.62    0.90
  -4   7   7   11.22    0.88
  -4  -7   7   10.32    0.87
   4  -7  -7   10.72    0.88
   4   7  -6   38.87    2.17
  -4   7   6   36.89    2.12
   4  -7  -6   37.16    2.13
  -4  -7   6   40.30    2.18
   4   7  -5    1.78    0.37
  -4   7   5    1.92    0.39
   4  -7  -5    1.72    0.37
  -4  -7   5    2.60    0.44
   4   7  -4   21.23    1.34
  -4   7   4   19.37    1.30
  -4  -7   4   21.77    1.34
   4  -7  -4   21.74    1.31
  -4   7   3    2.92    0.45
   4   7  -3    3.07    0.46
  -4  -7   3    3.05    0.45
   4  -7  -3    2.91    0.45
   4   7  -2    9.50    0.78
  -4   7   2   10.55    0.79
   4  -7  -2    8.57    0.72
  -4  -7   2   10.28    0.76
  -4   7   1    0.23    0.18
   4   7  -1    0.54    0.22
  -4  -7   1    0.14    0.14
   4  -7  -1    0.12    0.17
  -4  -7   1    0.10    0.16
  -4   7   0   17.46    1.17
   4   7   0   20.09    1.19
   4  -7   0   17.85    1.14
  -4  -7   0   18.59    1.06
  -4  -7   0   17.96    1.16
  -4   7  -1   -0.14    0.12
   4   7   1   -0.12    0.14
   4  -7   1    0.02    0.15
  -4  -7  -1   -0.14    0.13
  -4  -7  -1   -0.04    0.16
  -4   7  -2    0.31    0.19
   4   7   2   -0.31    0.13
  -4  -7  -2   -0.21    0.15
  -4  -7  -2    0.03    0.15
   4  -7   2    0.08    0.15
   4   7   3    1.27    0.30
  -4   7  -3    1.58    0.34
  -4  -7  -3    1.56    0.34
  -4  -7  -3    1.29    0.29
   4  -7   3    0.41    0.19
   4  -7   3    1.60    0.33
   4   7   4    2.36    0.39
  -4   7  -4    2.07    0.40
  -4  -7  -4    3.58    0.50
  -4  -7  -4    3.47    0.46
   4  -7   4    2.21    0.37
   4  -7   4    2.58    0.40
  -4   7  -5    0.56    0.23
   4   7   5    0.24    0.19
  -4   7  -5    0.01    0.18
  -4  -7  -5    0.14    0.21
   4  -7   5    0.43    0.21
   4  -7   5    0.15    0.18
  -4  -7  -5    0.23    0.22
  -4   7  -6    1.68    0.35
  -4   7  -6    2.10    0.41
   4   7   6    2.14    0.37
  -4  -7  -6    2.03    0.40
  -4  -7  -6    2.29    0.43
   4  -7   6    2.89    0.44
  -4   7  -7    0.62    0.26
  -4   7  -7    0.54    0.27
   4  -7   7    1.02    0.29
  -4  -7  -7    0.84    0.31
  -4  -7  -7    0.56    0.27
  -4   7  -8   14.40    1.03
  -4   7  -8   12.61    0.97
   4  -7   8   13.78    0.93
  -4  -7  -8   13.08    1.01
  -4  -7  -8    9.27    0.90
  -4   7  -9    0.12    0.24
   4  -7   9   -0.01    0.20
  -4  -7  -9    0.33    0.25
  -4  -7  -9   -0.06    0.18
  -4   7 -10    6.57    0.83
   4   7  10    6.44    0.82
  -4  -7 -10    7.56    0.88
  -4   7 -11    2.04    0.49
   4   7  11    2.18    0.51
  -4   7 -12   -0.04    0.27
   4   7  12    0.41    0.32
   4   7  13   -0.42    0.26
  -4   7 -13   -0.11    0.32
  -4   7 -14    1.44    0.51
   4   7  14    1.41    0.50
   4   8 -14    1.52    0.53
   4  -8 -14    3.50    0.71
  -4  -8  14    3.05    0.66
   4   8 -13    0.76    0.41
   4  -8 -13    0.72    0.39
  -4  -8  13    0.80    0.40
  -4   8  12    4.44    0.66
   4   8 -12    4.51    0.73
   4  -8 -12    4.40    0.71
  -4  -8  12    3.66    0.67
  -4   8  11    0.04    0.22
   4   8 -11    0.29    0.28
   4  -8 -11    0.32    0.30
  -4  -8  11   -0.25    0.22
   4   8 -10    0.68    0.34
  -4   8  10    0.87    0.32
   4  -8 -10    0.83    0.34
  -4  -8  10    0.38    0.30
  -4   8   9    5.51    0.69
   4   8  -9    5.56    0.73
   4  -8  -9    5.71    0.75
  -4  -8   9    4.31    0.65
  -4   8   8    0.16    0.22
   4   8  -8   -0.04    0.23
  -4  -8   8    0.06    0.24
   4  -8  -8   -0.07    0.21
   4   8  -7    1.19    0.35
  -4   8   7    1.00    0.32
  -4  -8   7    0.70    0.30
   4  -8  -7    0.38    0.25
  -4   8   6    3.17    0.52
   4   8  -6    4.24    0.61
   4  -8  -6    3.71    0.56
  -4  -8   6    3.61    0.55
   4   8  -5   16.12    1.15
  -4   8   5   16.34    1.14
   4  -8  -5   15.00    1.11
  -4  -8   5   15.88    1.13
  -4   8   4    2.29    0.44
   4   8  -4    1.75    0.40
   4  -8  -4    1.71    0.38
  -4  -8   4    2.16    0.43
   4   8  -3    0.29    0.23
  -4   8   3    0.45    0.24
   4  -8  -3    0.09    0.19
  -4  -8   3    0.01    0.19
   4   8  -2   10.75    0.85
  -4   8   2    8.62    0.78
  -4  -8   2    9.94    0.80
   4  -8  -2    8.78    0.75
   4   8  -1    5.23    0.64
  -4   8   1    4.03    0.57
   4  -8  -1    4.13    0.53
  -4  -8   1    4.61    0.56
   4   8   0    0.11    0.19
  -4   8   0   -0.08    0.16
  -4  -8   0   -0.05    0.16
  -4  -8   0   -0.06    0.18
   4  -8   0   -0.19    0.16
  -4   8  -1    0.74    0.27
   4   8   1    0.86    0.29
  -4  -8  -1    0.34    0.21
  -4  -8  -1    0.09    0.22
   4  -8   1    0.58    0.24
  -4   8  -2    5.28    0.63
   4   8   2    5.38    0.62
   4  -8   2    5.52    0.61
  -4  -8  -2    2.88    0.49
  -4  -8  -2    5.33    0.56
   4   8   3    0.02    0.19
  -4   8  -3    0.45    0.24
  -4  -8  -3    0.07    0.19
   4  -8   3   -0.02    0.17
  -4  -8  -3    0.11    0.19
  -4   8  -4    0.47    0.26
   4   8   4    0.58    0.25
  -4  -8  -4    0.20    0.22
  -4  -8  -4    0.58    0.26
   4  -8   4    0.55    0.25
   4   8   5    0.07    0.18
  -4   8  -5   -0.02    0.20
  -4  -8  -5    0.16    0.20
  -4  -8  -5    0.12    0.24
   4  -8   5    0.24    0.20
   4   8   6   10.87    0.87
  -4   8  -6   11.46    0.94
  -4  -8  -6   12.18    0.96
   4  -8   6   11.97    0.89
  -4   8  -7    2.84    0.52
   4  -8   7    1.91    0.43
   4  -8   7    2.90    0.47
  -4  -8  -7    3.30    0.52
  -4   8  -8    1.54    0.42
  -4  -8  -8    2.85    0.52
   4  -8   8    1.63    0.42
  -4   8  -9    1.24    0.40
  -4  -8  -9    0.64    0.31
   4  -8   9    0.47    0.31
  -4   8 -10    1.95    0.49
   4  -8  10    2.92    0.59
  -4  -8 -10    2.59    0.57
  -4   8 -11    0.29    0.30
   4   8  11    0.22    0.30
   4  -8  11    0.48    0.38
   4   8  12    1.61    0.51
  -4   8 -12    2.00    0.53
   4  -8  12    1.66    0.52
  -4   8 -13    0.35    0.37
   4   8  13    0.03    0.34
   4  -8  13    0.14    0.35
   4   9 -13   16.27    1.35
  -4  -9  13   13.35    1.29
   4  -9 -13   13.63    1.27
   4   9 -12   12.82    1.34
  -4   9  12   12.82    1.11
  -4  -9  12   13.31    1.23
   4  -9 -12   13.15    1.20
   4   9 -11    0.36    0.37
  -4   9  11    0.25    0.30
  -4  -9  11    0.28    0.34
   4  -9 -11    0.02    0.29
   4   9 -10    1.45    0.44
  -4   9  10    2.34    0.49
   4  -9 -10    1.41    0.44
  -4  -9  10    1.76    0.48
  -4   9   9   -0.13    0.23
   4   9  -9   -0.05    0.26
   4  -9  -9   -0.08    0.24
  -4  -9   9    0.13    0.27
   4   9  -8   28.00    1.80
  -4   9   8   26.84    1.75
  -4  -9   8   27.76    1.79
   4  -9  -8   26.06    1.76
  -4   9   7   -0.04    0.23
   4   9  -7    0.00    0.24
   4  -9  -7    0.14    0.23
  -4  -9   7    0.24    0.28
  -4   9   6    8.16    0.89
   4   9  -6    9.24    0.86
  -4  -9   6    8.74    0.94
   4  -9  -6    8.76    0.94
   4   9  -5    7.32    0.85
  -4   9   5    8.56    0.89
   4  -9  -5    7.50    0.82
  -4  -9   5    6.23    0.78
   4   9  -4   19.16    1.39
  -4   9   4   21.14    1.41
   4  -9  -4   20.39    1.37
  -4  -9   4   21.39    1.40
  -4   9   3    9.17    0.94
   4   9  -3    7.21    0.84
   4  -9  -3    9.22    0.80
  -4  -9   3    8.39    0.77
  -4   9   2    0.84    0.32
   4   9  -2    0.77    0.32
  -4  -9   2    0.65    0.27
   4  -9  -2    0.92    0.32
   4   9  -1    2.99    0.50
  -4   9   1    1.98    0.43
   4  -9  -1    2.13    0.41
  -4  -9   1    1.32    0.38
   4   9   0   -0.14    0.17
  -4   9   0    0.26    0.24
   4  -9   0    0.24    0.22
  -4  -9   0   -0.08    0.18
   4   9   1    5.08    0.64
  -4   9  -1    4.56    0.63
  -4  -9  -1    3.45    0.55
   4  -9   1    5.63    0.66
   4   9   2    1.02    0.33
  -4   9  -2    1.11    0.36
   4  -9   2    0.50    0.24
  -4  -9  -2    0.62    0.25
   4   9   3    0.45    0.27
  -4   9  -3    0.63    0.29
  -4  -9  -3    0.86    0.30
   4  -9   3    1.32    0.34
  -4   9  -4   -0.16    0.18
   4   9   4   -0.17    0.18
  -4  -9  -4    0.08    0.25
   4  -9   4    0.11    0.22
   4   9   5    8.54    0.79
  -4   9  -5    8.91    0.84
   4  -9   5    8.86    0.78
  -4  -9  -5    9.59    0.83
  -4   9  -6    0.21    0.26
   4   9   6    0.25    0.24
  -4  -9  -6    0.26    0.28
  -4   9  -7   -0.03    0.24
  -4  -9  -7    0.06    0.25
  -4   9  -8    2.36    0.53
  -4  -9  -8    2.98    0.56
  -4  -9  -9    1.89    0.49
   4  -9   9    0.87    0.39
  -4  -9 -10   -0.31    0.26
   4  -9  10    0.05    0.29
   4   9  11    4.24    0.72
  -4  -9 -11    3.64    0.69
   4  -9  11    3.36    0.65
   4   9  12    3.82    0.73
   4  -9  12    3.30    0.70
   4  10 -11    0.54    0.40
  -4  10  11    0.00    0.31
   4 -10 -11    0.10    0.34
  -4 -10  11    0.15    0.36
  -4  10  10    4.32    0.69
   4  10 -10    2.60    0.60
   4 -10 -10    2.45    0.59
  -4 -10  10    4.24    0.72
   4  10  -9   -0.17    0.28
  -4  10   9    0.06    0.29
  -4 -10   9    0.61    0.36
   4 -10  -9   -0.02    0.28
   4  10  -8   -0.20    0.25
  -4  10   8    0.01    0.28
  -4 -10   8   -0.13    0.25
   4 -10  -8   -0.13    0.25
   4  10  -7    0.59    0.33
  -4  10   7    0.40    0.32
   4 -10  -7    0.29    0.27
  -4 -10   7    1.07    0.39
  -4  10   6   -0.02    0.21
   4  10  -6    0.10    0.24
  -4 -10   6    0.48    0.32
   4 -10  -6   -0.24    0.20
  -4  10   5   10.33    0.97
   4  10  -5   12.48    1.04
  -4 -10   5   11.12    0.98
   4 -10  -5   11.99    1.00
  -4  10   4    4.14    0.63
   4  10  -4    2.91    0.55
   4 -10  -4    2.27    0.48
  -4 -10   4    1.52    0.41
  -4  10   3    5.13    0.72
   4  10  -3    6.42    0.79
   4 -10  -3    4.96    0.67
  -4 -10   3    4.66    0.67
   4  10  -2    0.07    0.21
  -4  10   2    0.07    0.24
  -4 -10   2   -0.20    0.20
   4 -10  -2    0.00    0.21
   4  10  -1   -0.18    0.20
  -4  10   1   -0.01    0.20
   4 -10  -1    0.00    0.22
   4  10   0    3.41    0.58
  -4  10   0    3.77    0.61
   4 -10   0    3.83    0.59
  -4  10  -1   12.79    1.06
   4  10   1   12.07    1.02
   4 -10   1   13.38    1.00
  -4  10  -2    7.29    0.87
   4  10   2    8.46    0.91
   4 -10   2    8.50    0.78
   4  10   3    9.67    0.89
  -4  10  -3    9.91    0.91
   4 -10   3   10.06    0.86
   4  10   4   -0.20    0.22
  -4  10  -4   -0.21    0.21
  -4 -10  -4    0.02    0.23
  -4  10  -5    0.96    0.36
   4  10   5    0.33    0.28
  -4 -10  -5    0.60    0.33
  -4  10  -6    0.43    0.33
   4  10   6    0.04    0.25
  -4 -10  -6    0.39    0.33
  -4  10  -7   10.23    1.14
  -4 -10  -7   13.69    1.10
  -4  10  -8    0.89    0.40
  -4 -10  -8    1.07    0.42
  -4  10  -9    5.64    0.84
  -4 -10 -10   -0.16    0.32
  -4  11   9   -0.27    0.26
   4  11  -9    0.33    0.35
   4 -11  -9   -0.11    0.30
  -4 -11   9    0.14    0.34
  -4  11   8    0.18    0.32
   4  11  -8   -0.07    0.29
   4 -11  -8   -0.20    0.27
  -4 -11   8    0.18    0.32
  -4  11   7    2.87    0.60
   4  11  -7    3.01    0.62
   4 -11  -7    2.81    0.61
  -4 -11   7    2.54    0.57
   4  11  -6    3.51    0.67
  -4  11   6    3.83    0.67
   4 -11  -6    3.97    0.65
  -4 -11   6    3.12    0.60
   4  11  -5    1.93    0.49
  -4  11   5    1.07    0.41
   4 -11  -5    1.93    0.49
  -4 -11   5    0.53    0.35
   4  11  -4    6.09    0.85
  -4  11   4    6.73    0.86
   4 -11  -4    7.04    0.85
  -4  11   3    0.67    0.35
   4  11  -3    0.09    0.28
   4 -11  -3    0.39    0.31
  -4  11   2    2.20    0.51
   4  11  -2    1.94    0.51
   4 -11  -2    3.14    0.56
   4  11  -1    0.21    0.28
  -4  11   1    0.09    0.26
   4 -11  -1    0.40    0.29
   4  11   0    3.92    0.65
  -4  11   0    3.88    0.67
   4 -11   0    4.72    0.67
   4  11   1    6.64    0.84
  -4  11  -1    5.95    0.82
   4  11   2    1.81    0.48
  -4  11  -2    1.58    0.47
   4  11   3    4.88    0.74
  -4  11  -3    5.98    0.81
  -4  11  -4    1.95    0.50
   4  11   4    1.11    0.39
   4  11   5    4.71    0.68
  -4  11  -5    4.68    0.72
  -4  11  -6    0.04    0.30
  -4  11  -7    1.97    0.55
  -4 -11  -7    0.65    0.40
  -4  11  -8    0.40    0.37
  -4 -11  -8    0.73    0.45
  -4  12   6    0.47    0.37
   4  12  -6    0.69    0.43
   4 -12  -6    1.23    0.49
  -4  12   5    3.78    0.70
   4  12  -5    3.40    0.67
   4 -12  -5    3.50    0.65
   4  12  -4    0.02    0.30
  -4  12   4    0.03    0.30
   4 -12  -4    0.34    0.34
   4  12  -3    6.51    0.89
  -4  12   3    3.97    0.71
   4 -12  -3    5.85    0.80
   4  12  -2    0.21    0.31
  -4  12   2    0.30    0.34
   4 -12  -2    1.21    0.43
   4  12  -1    8.58    1.04
  -4  12   1    7.94    1.00
   4  12   0    1.41    0.46
  -4  12   0    1.44    0.46
   4  12   1    0.07    0.30
  -4  12  -1   -0.01    0.31
   4  12   2    0.17    0.30
  -4  12  -2   -0.10    0.30
  -4  12  -3    3.04    0.65
   4  12   3    3.52    0.66
  -4  12  -4    2.56    0.60
   4  12   4    2.11    0.54
   4  12   5    0.37    0.36
  -4  12  -5    0.04    0.36
   5   0 -18    1.80    0.53
   5   0 -17    0.37    0.32
   5   0 -16    5.03    0.72
   5   0 -15    0.07    0.23
   5   0 -14    2.68    0.48
   5   0 -14    1.64    0.39
  -5   0  14    2.56    0.41
   5   0 -13   -0.09    0.17
   5   0 -13    0.00    0.18
  -5   0  13    0.11    0.16
   5   0 -13   -0.02    0.15
   5   0 -12    4.19    0.53
   5   0 -12    2.55    0.39
   5   0 -12    3.20    0.47
   5   0 -11   -0.08    0.14
   5   0 -11    0.04    0.13
   5   0 -11   -0.10    0.13
   5   0 -10   56.20    2.87
   5   0 -10   58.08    2.97
   5   0 -10   60.71    2.98
   5   0  -9   -0.06    0.11
   5   0  -9    0.05    0.12
   5   0  -9   -0.18    0.09
  -5   0   8    2.04    0.30
   5   0  -8    2.40    0.32
   5   0  -8    2.76    0.31
   5   0  -8    2.42    0.35
   5   0  -7   -0.02    0.10
  -5   0   7    0.09    0.10
   5   0  -7   -0.01    0.08
   5   0  -6  132.66    6.20
  -5   0   6  134.50    6.34
   5   0  -6  135.84    6.32
   5   0  -5    0.09    0.11
   5   0  -5   -0.06    0.07
  -5   0   5   -0.06    0.08
   5   0  -4  112.80    4.75
   5   0  -4  109.91    5.16
  -5   0   4  113.52    5.27
   5   0  -4  111.40    5.26
   5   0  -3   -0.16    0.06
   5   0  -3   -0.04    0.10
   5   0  -3   -0.16    0.06
  -5   0   3   -0.18    0.08
   5   0  -2  132.76    6.13
   5   0  -2  132.55    6.07
   5   0  -2  129.60    5.62
  -5   0   2  133.57    6.18
   5   0  -1   -0.16    0.05
  -5   0   1   -0.13    0.08
   5   0  -1   -0.05    0.07
   5   0  -1    0.07    0.08
  -5   0   0   22.79    1.23
   5   0   0   24.19    1.13
   5   0   0   24.05    1.19
   5   0   0   24.32    1.22
   5   0   1   -0.11    0.09
  -5   0  -1   -0.08    0.09
   5   0   1   -0.12    0.06
   5   0   1   -0.16    0.07
  -5   0  -2   32.79    1.70
   5   0   2   33.47    1.57
  -5   0  -2   33.28    1.57
   5   0   2   32.86    1.68
   5   0   3    0.09    0.11
  -5   0  -3    0.07    0.10
  -5   0  -3    0.00    0.04
   5   0   4   32.22    1.64
  -5   0  -4   30.33    1.66
   5   0   5    0.05    0.11
  -5   0  -5    0.10    0.13
   5   0   6   65.96    3.30
  -5   0  -6   67.44    3.36
  -5   0  -7   -0.05    0.13
   5   0   7    0.09    0.15
  -5   0  -8    2.87    0.44
   5   0   8    3.18    0.45
  -5   0  -9    0.12    0.16
   5   0   9    0.05    0.16
  -5   0 -10    7.06    0.78
   5   0  10    6.89    0.75
   5   0  11   -0.20    0.15
  -5   0 -11    0.33    0.23
  -5   0 -12    8.84    0.84
   5   0  12    9.00    0.82
   5   0  13   -0.06    0.22
  -5   0 -13   -0.14    0.24
  -5   0 -14   30.73    2.00
   5   0  14   30.84    1.95
   5   0  15    0.25    0.30
  -5   0 -15   -0.09    0.27
   5   0  16    1.61    0.48
  -5   0 -16    1.84    0.54
  -5   0 -17    0.21    0.37
   5   1 -18    5.24    0.81
  -5  -1  18    5.60    0.84
   5   1 -17    2.08    0.52
   5  -1 -17    0.08    0.27
  -5   1  16   19.92    1.34
   5   1 -16   19.50    1.43
   5   1 -15   -0.04    0.23
  -5   1  15    0.05    0.20
   5  -1 -15    0.06    0.18
   5  -1 -15   -0.07    0.22
   5   1 -14   12.14    0.90
   5   1 -14    8.10    0.85
   5  -1 -14    7.85    0.83
   5  -1 -14    7.89    0.75
   5  -1 -14    7.56    0.72
   5   1 -13    0.15    0.21
   5   1 -13    0.09    0.20
   5  -1 -13    0.21    0.20
   5  -1 -13    0.24    0.22
   5  -1 -13    0.37    0.20
   5   1 -12    7.79    0.70
   5   1 -12    7.58    0.71
   5  -1 -12    8.37    0.70
  -5  -1  12    8.04    0.63
   5  -1 -12    7.49    0.66
   5  -1 -12   10.26    0.75
   5   1 -11    2.22    0.39
   5   1 -11    2.37    0.39
   5  -1 -11    2.29    0.39
   5  -1 -11    1.41    0.30
   5  -1 -11    2.27    0.37
  -5  -1  11    2.40    0.33
   5   1 -10    2.60    0.40
   5   1 -10    1.81    0.34
   5   1 -10    1.99    0.29
   5  -1 -10    2.12    0.35
   5  -1 -10    1.85    0.32
   5  -1 -10    2.04    0.33
   5   1  -9    0.16    0.11
   5   1  -9   -0.01    0.13
   5   1  -9   -0.04    0.13
   5  -1  -9    0.28    0.16
   5  -1  -9    0.19    0.15
  -5  -1   9    0.03    0.14
   5  -1  -9   -0.08    0.10
   5   1  -8   22.07    1.22
   5   1  -8   24.50    1.36
   5  -1  -8   23.70    1.35
   5  -1  -8   25.04    1.31
  -5  -1   8   23.78    1.35
   5  -1  -8   24.08    1.30
  -5   1   7    5.62    0.42
   5   1  -7    5.56    0.48
   5   1  -7    5.75    0.38
  -5  -1   7    5.04    0.45
   5  -1  -7    5.54    0.47
   5  -1  -7    5.25    0.40
   5  -1  -7    5.30    0.42
  -5   1   6    4.95    0.37
   5   1  -6    5.18    0.34
   5   1  -6    5.58    0.45
   5  -1  -6    6.44    0.47
  -5  -1   6    5.24    0.43
   5  -1  -6    4.83    0.28
   5  -1  -6    5.01    0.39
   5   1  -5  166.48    7.78
   5   1  -5  165.67    7.61
  -5   1   5  166.84    7.78
  -5  -1   5  167.74    7.84
   5  -1  -5  169.44    7.04
   5  -1  -5  168.86    7.79
   5  -1  -5  163.22    7.69
  -5   1   4    3.53    0.28
   5   1  -4    3.98    0.34
   5   1  -4    3.40    0.24
   5  -1  -4    3.56    0.24
   5  -1  -4    3.87    0.34
   5  -1  -4    3.82    0.30
  -5  -1   4    3.67    0.33
   5   1  -3    9.09    0.47
  -5   1   3    9.02    0.50
   5   1  -3    8.62    0.56
   5  -1  -3    8.56    0.53
   5  -1  -3    9.11    0.47
   5  -1  -3    8.59    0.56
  -5  -1   3    8.84    0.56
  -5   1   2   80.51    3.61
   5   1  -2   76.14    3.31
   5   1  -2   78.37    3.54
   5   1  -2   75.81    3.62
   5  -1  -2   73.49    3.62
  -5  -1   2   76.90    3.66
   5  -1  -2   74.39    3.59
   5  -1  -2   76.34    3.31
   5   1  -1    7.01    0.43
  -5   1   1    7.21    0.43
   5   1  -1    6.84    0.45
   5   1  -1    6.96    0.43
   5  -1  -1    7.33    0.46
   5  -1  -1    6.89    0.46
   5  -1  -1    7.96    0.43
  -5  -1   1    7.33    0.48
   5   1   0  142.36    6.56
   5   1   0  143.87    6.58
  -5   1   0  140.38    6.66
   5   1   0  142.18    6.10
  -5   1   0  143.02    6.59
   5  -1   0  139.15    6.59
   5  -1   0  144.50    6.59
  -5  -1   0  146.23    6.71
   5   1   1   10.82    0.58
   5   1   1   10.76    0.64
   5   1   1   10.19    0.58
  -5   1  -1   10.82    0.64
  -5   1  -1   11.07    0.60
   5  -1   1   11.10    0.66
  -5  -1  -1   11.46    0.68
   5   1   2   52.96    2.37
   5   1   2   54.31    2.48
  -5   1  -2   51.08    2.60
  -5   1  -2   56.21    2.51
   5   1   2   55.03    2.59
  -5  -1  -2   52.71    2.64
   5  -1   2   50.11    2.58
  -5   1  -3   24.13    1.12
   5   1   3   22.91    1.10
   5   1   3   23.35    1.23
  -5   1  -3   21.52    1.23
   5   1   3   23.56    1.08
   5  -1   3   21.53    1.23
  -5  -1  -3   21.77    1.25
   5   1   4  128.80    6.19
  -5   1  -4  128.31    6.28
  -5   1  -4  140.28    6.06
  -5  -1  -4  127.42    6.30
   5  -1   4  134.77    6.21
  -5   1  -5    5.60    0.33
   5   1   5    7.63    0.54
  -5   1  -5    7.25    0.53
   5  -1   5    6.23    0.51
  -5  -1  -5    5.93    0.51
   5   1   6   14.51    0.93
  -5   1  -6   15.24    0.96
  -5  -1  -6   15.08    0.96
   5  -1   6   14.44    0.93
   5   1   7   -0.04    0.13
  -5   1  -7    0.04    0.14
  -5  -1  -7   -0.02    0.15
   5  -1   7    0.16    0.16
   5   1   8   31.19    1.72
  -5   1  -8   29.29    1.73
   5  -1   8   29.88    1.70
  -5  -1  -8   30.26    1.74
   5   1   9    1.83    0.36
  -5   1  -9    1.36    0.33
   5  -1   9    1.65    0.34
  -5  -1  -9    1.06    0.32
  -5   1 -10    4.97    0.64
   5   1  10    5.24    0.65
   5  -1  10    5.13    0.62
  -5  -1 -10    6.18    0.70
  -5   1 -11    0.12    0.20
   5   1  11    0.02    0.19
   5  -1  11    0.05    0.19
  -5  -1 -11    0.07    0.21
  -5   1 -12    4.45    0.67
   5   1  12    4.49    0.63
  -5  -1 -12    4.31    0.65
   5  -1  12    4.73    0.64
  -5   1 -13    5.17    0.72
   5   1  13    3.22    0.57
  -5  -1 -13    4.40    0.68
   5  -1  13    4.83    0.66
   5   1  14    1.79    0.47
  -5   1 -14    1.78    0.46
  -5  -1 -14    1.21    0.40
   5  -1  14    1.15    0.39
   5   1  15    9.23    1.05
  -5   1 -15    9.83    1.10
  -5  -1 -15    8.93    1.07
   5  -1  15   10.34    1.07
  -5   1 -16    2.13    0.60
   5   1  16    1.98    0.53
   5  -1  16    3.46    0.65
  -5  -1 -16    3.09    0.65
  -5  -2  18    6.55    0.94
  -5   2  17   -0.05    0.23
  -5  -2  17   -0.15    0.26
  -5   2  16    0.58    0.30
   5   2 -16    0.15    0.29
   5  -2 -16    0.09    0.26
  -5  -2  16    0.29    0.31
   5   2 -15   11.02    0.96
  -5  -2  15   10.77    0.95
   5  -2 -15    9.90    0.89
   5   2 -14    4.50    0.64
   5   2 -14    3.03    0.51
  -5   2  14    4.45    0.58
  -5  -2  14    4.43    0.63
   5  -2 -14    4.96    0.63
   5  -2 -14    2.40    0.47
  -5   2  13    0.02    0.17
   5   2 -13   -0.03    0.18
   5   2 -13    0.04    0.20
  -5  -2  13    0.17    0.23
   5  -2 -13    0.11    0.17
   5  -2 -13   -0.07    0.16
   5  -2 -13    0.24    0.21
   5   2 -12   23.39    1.36
   5   2 -12   21.31    1.35
   5  -2 -12   21.06    1.30
  -5  -2  12   20.72    1.35
   5  -2 -12   21.22    1.31
   5  -2 -12   17.08    1.22
   5   2 -11   12.25    0.90
   5   2 -11   14.39    0.94
   5  -2 -11   10.01    0.79
   5  -2 -11   12.98    0.89
   5  -2 -11   12.70    0.89
  -5  -2  11   10.74    0.87
   5   2 -10   42.09    2.12
   5  -2 -10   39.40    2.08
  -5  -2  10   40.03    2.12
  -5  -2  10   39.14    1.91
   5  -2 -10   31.53    1.97
   5  -2 -10   38.57    2.05
   5   2  -9    2.08    0.36
   5  -2  -9    2.45    0.16
   5  -2  -9    2.10    0.35
  -5  -2   9    2.30    0.37
   5  -2  -9    2.26    0.31
  -5  -2   9    2.69    0.28
   5  -2  -9    2.42    0.36
   5   2  -8   13.43    0.86
  -5  -2   8   12.90    0.85
   5  -2  -8   12.28    0.80
   5  -2  -8   12.32    0.84
  -5  -2   8   12.19    0.68
   5  -2  -8   12.27    0.59
   5  -2  -8   12.48    0.75
   5   2  -7   23.62    1.31
   5  -2  -7   21.75    1.29
  -5  -2   7   22.73    1.31
   5  -2  -7   22.58    1.03
   5  -2  -7   23.58    1.21
   5  -2  -7   22.70    1.26
  -5  -2   7   22.88    1.12
   5   2  -6   22.78    1.27
   5   2  -6   23.70    1.09
  -5   2   6   22.95    1.16
   5  -2  -6   21.52    1.22
   5  -2  -6   22.22    1.27
  -5  -2   6   21.90    1.27
   5  -2  -6   22.80    1.04
   5   2  -5   35.13    1.85
   5   2  -5   37.21    1.66
  -5   2   5   35.40    1.73
   5  -2  -5   34.71    1.81
   5  -2  -5   35.88    1.85
  -5  -2   5   35.67    1.86
   5   2  -4   34.06    1.57
   5   2  -4   34.92    1.77
  -5   2   4   34.58    1.64
  -5   2   4   32.75    1.75
  -5  -2   4   33.56    1.77
   5  -2  -4   34.99    1.73
   5  -2  -4   35.24    1.77
   5   2  -3    6.83    0.37
  -5   2   3    7.42    0.40
  -5   2   3    7.61    0.52
   5  -2  -3    7.06    0.51
   5  -2  -3    7.15    0.49
  -5  -2   3    7.44    0.52
   5   2  -2   19.71    0.93
   5   2  -2   18.21    1.02
  -5   2   2   18.32    0.93
  -5   2   2   18.90    1.03
   5  -2  -2   18.66    1.02
  -5  -2   2   19.63    1.06
   5   2  -1   48.66    2.43
  -5   2   1   50.55    2.38
   5   2  -1   50.95    2.36
  -5   2   1   50.89    2.45
   5  -2  -1   51.12    2.45
  -5  -2   1   49.57    2.49
   5   2   0   67.95    3.18
  -5   2   0   68.42    3.23
   5   2   0   66.35    2.98
  -5   2   0   66.84    3.21
   5   2   0   67.74    3.20
   5  -2   0   67.85    3.24
  -5  -2   0   69.47    3.31
  -5   2  -1   10.64    0.58
   5   2   1    8.91    0.54
  -5   2  -1    9.51    0.56
   5   2   1    8.39    0.55
   5   2   1    8.77    0.53
  -5  -2  -1    9.12    0.62
   5  -2   1   10.04    0.61
   5   2   2  127.83    5.72
  -5   2  -2  123.17    5.78
  -5   2  -2  123.08    5.69
   5   2   2  119.59    5.65
   5   2   2  126.73    5.29
  -5  -2  -2  120.24    5.84
   5  -2   2  117.95    5.73
  -5   2  -3   19.97    1.02
   5   2   3   20.15    1.09
   5   2   3   19.20    0.97
   5   2   3   19.56    0.98
  -5   2  -3   19.39    1.08
   5  -2   3   19.88    1.11
  -5  -2  -3   19.20    1.12
  -5   2  -4    1.81    0.21
   5   2   4    1.53    0.26
   5   2   4    1.53    0.14
  -5   2  -4    1.56    0.26
  -5  -2  -4    1.83    0.29
   5  -2   4    1.41    0.25
  -5   2  -5    0.31    0.16
  -5   2  -5    0.58    0.13
   5   2   5    0.57    0.08
   5   2   5    0.70    0.19
   5  -2   5    0.42    0.16
  -5  -2  -5    0.68    0.21
  -5   2  -6   16.91    1.08
   5   2   6   17.62    1.08
   5  -2   6   17.46    1.08
  -5  -2  -6   18.77    1.12
   5   2   7   15.63    1.00
  -5   2  -7   13.76    0.99
  -5  -2  -7   15.63    1.02
   5  -2   7   15.81    0.99
   5   2   8    0.89    0.27
  -5   2  -8    1.05    0.30
  -5  -2  -8    1.13    0.29
   5  -2   8    1.34    0.30
   5   2   9   11.47    0.86
  -5   2  -9   11.88    0.89
   5  -2   9    9.86    0.80
  -5  -2  -9   11.03    0.87
   5   2  10    0.43    0.24
  -5   2 -10    0.49    0.24
  -5  -2 -10    0.14    0.19
   5  -2  10    0.24    0.21
   5   2  11    1.12    0.35
  -5   2 -11    0.78    0.31
  -5  -2 -11    0.65    0.29
   5  -2  11    1.20    0.35
  -5   2 -12   -0.12    0.18
   5   2  12    0.15    0.23
   5  -2  12    0.27    0.25
  -5  -2 -12    0.35    0.29
   5   2  13    0.22    0.25
  -5   2 -13    0.22    0.29
   5  -2  13    0.43    0.29
  -5  -2 -13    0.43    0.30
  -5   2 -14    0.38    0.33
   5   2  14    0.60    0.33
   5  -2  14    0.43    0.30
  -5  -2 -14    0.41    0.35
  -5   2 -15    0.04    0.30
   5   2  15   -0.07    0.27
   5  -2  15    0.48    0.32
  -5  -2 -15    0.06    0.29
  -5   2 -16    0.04    0.33
   5   2  16   -0.16    0.28
   5  -2  16    0.12    0.31
  -5  -2 -16    0.06    0.32
  -5   3  18    0.45    0.35
  -5  -3  18    1.17    0.45
  -5   3  17    2.17    0.51
  -5  -3  17    1.64    0.49
   5  -3 -17    1.04    0.43
  -5  -3  16   -0.29    0.25
   5  -3 -16    0.39    0.31
   5   3 -15    1.02    0.35
  -5  -3  15    2.07    0.50
   5  -3 -15    2.56    0.50
   5   3 -14    0.79    0.31
  -5   3  14    1.62    0.37
   5  -3 -14    1.05    0.33
  -5  -3  14    1.08    0.36
   5   3 -13    6.98    0.77
  -5   3  13    5.79    0.67
  -5  -3  13    6.22    0.77
   5  -3 -13    6.56    0.76
  -5   3  12    1.95    0.38
   5   3 -12    1.62    0.37
   5  -3 -12    2.64    0.46
  -5  -3  12    2.02    0.41
  -5   3  11   23.89    1.46
   5   3 -11   25.80    1.52
   5  -3 -11   25.50    1.50
  -5  -3  11   22.98    1.50
   5   3 -10   25.70    1.53
  -5   3  10   24.61    1.49
  -5  -3  10   27.53    1.57
   5  -3 -10   24.83    1.50
   5   3  -9    0.02    0.15
  -5   3   9   -0.04    0.13
   5  -3  -9    0.28    0.19
   5  -3  -9    0.00    0.11
  -5  -3   9   -0.03    0.17
  -5   3   8    0.14    0.14
   5   3  -8    0.00    0.13
   5  -3  -8    0.14    0.11
  -5  -3   8    0.18    0.17
   5  -3  -8    0.27    0.17
   5   3  -7    7.75    0.61
  -5   3   7    7.54    0.60
   5  -3  -7    6.01    0.45
  -5  -3   7    8.03    0.38
   5  -3  -7    7.79    0.59
  -5  -3   7    7.60    0.61
   5   3  -6   27.31    1.50
  -5   3   6   27.55    1.50
  -5   3   6   27.39    1.33
   5  -3  -6   28.05    1.49
  -5  -3   6   25.32    1.50
  -5   3   5   39.67    2.04
  -5   3   5   40.21    1.86
   5   3  -5   38.40    2.03
   5  -3  -5   40.78    2.02
  -5  -3   5   37.44    2.05
  -5   3   4   12.28    0.79
   5   3  -4   12.32    0.79
  -5  -3   4   13.23    0.81
  -5   3   3   97.68    4.49
   5   3  -3   92.29    4.47
   5  -3  -3   92.84    4.45
  -5  -3   3   92.66    4.53
  -5   3   2    8.37    0.58
   5   3  -2    8.79    0.45
   5   3  -2    8.71    0.57
  -5  -3   2    8.22    0.59
   5  -3  -2    8.17    0.57
   5   3  -1   21.58    1.06
  -5   3   1   20.17    1.15
   5   3  -1   21.51    1.14
  -5   3   1   21.10    1.04
  -5  -3   1   21.52    1.19
   5  -3  -1   21.34    1.16
  -5   3   0   16.70    0.92
  -5   3   0   15.42    0.83
   5   3   0   16.31    0.89
   5   3   0   15.61    0.85
   5  -3   0   15.59    0.92
  -5  -3   0   16.34    0.95
   5   3   1  250.21   10.69
  -5   3  -1  252.22   11.67
   5   3   1  255.47   11.52
   5   3   1  250.21   11.56
  -5   3  -1  254.74   11.59
  -5  -3  -1  249.75   11.78
   5  -3   1  249.55   11.58
   5   3   2    2.58    0.26
  -5   3  -2    2.29    0.28
  -5   3  -2    2.48    0.28
   5   3   2    2.19    0.26
   5   3   2    2.10    0.28
  -5  -3  -2    2.19    0.32
   5  -3   2    2.99    0.35
  -5   3  -3    5.35    0.42
   5   3   3    5.28    0.36
  -5   3  -3    5.02    0.39
   5   3   3    5.36    0.44
   5   3   3    4.04    0.37
  -5  -3  -3    5.41    0.46
   5  -3   3    4.74    0.43
   5   3   4    0.10    0.09
  -5   3  -4    0.00    0.10
   5   3   4   -0.02    0.11
  -5   3  -4    0.07    0.10
   5  -3   4   -0.12    0.10
  -5  -3  -4    0.27    0.15
  -5   3  -5   47.99    2.45
  -5   3  -5   50.08    2.35
   5   3   5   48.12    2.44
   5   3   5   47.20    2.27
   5  -3   5   45.78    2.42
  -5  -3  -5   46.59    2.48
  -5   3  -6    3.97    0.38
   5   3   6    5.83    0.34
   5   3   6    4.99    0.55
  -5   3  -6    5.74    0.58
   5  -3   6    5.33    0.56
  -5  -3  -6    5.87    0.53
  -5   3  -7    4.48    0.54
   5   3   7    3.98    0.52
   5  -3   7    5.77    0.60
  -5  -3  -7    6.39    0.56
  -5   3  -8    5.92    0.66
   5   3   8    5.71    0.64
   5  -3   8    5.36    0.60
  -5  -3  -8    6.04    0.66
   5   3   9   13.19    0.95
  -5   3  -9   11.34    0.90
  -5  -3  -9   13.22    0.95
   5  -3   9   10.77    0.86
  -5   3 -10    4.60    0.62
   5   3  10    4.90    0.63
  -5  -3 -10    4.67    0.62
   5  -3  10    3.87    0.55
  -5   3 -11    8.49    0.80
   5   3  11    8.80    0.93
   5  -3  11    8.83    0.77
  -5  -3 -11    7.78    0.87
  -5   3 -12   -0.13    0.22
   5   3  12   -0.35    0.19
  -5  -3 -12   -0.25    0.22
   5  -3  12    0.04    0.23
   5   3  13    4.65    0.70
  -5   3 -13    4.50    0.71
   5  -3  13    4.38    0.63
  -5  -3 -13    3.69    0.64
  -5   3 -14   -0.28    0.22
   5   3  14    0.33    0.30
   5  -3  14   -0.02    0.25
  -5  -3 -14   -0.02    0.29
  -5   3 -15    0.19    0.32
   5   3  15    0.00    0.26
   5  -3  15   -0.03    0.30
  -5  -3 -15    0.05    0.31
  -5   3 -16    0.84    0.42
   5   3  16    0.54    0.37
  -5  -3 -16    0.02    0.33
   5  -3  16    0.32    0.37
   5  -4 -18   -0.07    0.32
  -5  -4  17    2.59    0.58
   5  -4 -17    4.22    0.70
   5  -4 -16    2.42    0.54
  -5  -4  16    1.57    0.49
   5   4 -15    1.46    0.43
   5  -4 -15    1.66    0.47
  -5  -4  15    1.50    0.41
   5   4 -14    6.29    0.80
  -5   4  14    7.66    0.80
   5  -4 -14    9.11    0.95
  -5  -4  14    7.39    0.86
   5   4 -13   34.21    1.93
  -5   4  13   29.94    1.83
   5  -4 -13   32.22    1.92
  -5  -4  13   30.05    1.93
   5   4 -12    2.25    0.45
  -5   4  12    1.67    0.37
  -5  -4  12    1.07    0.36
   5  -4 -12    1.74    0.40
  -5   4  11    0.31    0.22
   5   4 -11   -0.06    0.18
  -5  -4  11   -0.16    0.17
   5  -4 -11    0.08    0.19
  -5   4  10    6.71    0.60
   5   4 -10    7.70    0.67
  -5  -4  10    6.07    0.69
   5  -4 -10    6.15    0.69
  -5   4   9   50.73    2.71
   5   4  -9   52.12    2.74
  -5  -4   9   51.38    2.77
   5  -4  -9   53.92    2.74
  -5   4   8    1.22    0.29
   5   4  -8    1.30    0.31
  -5  -4   8    1.11    0.29
   5  -4  -8    0.97    0.28
  -5   4   7   25.47    1.43
   5   4  -7   22.94    1.40
  -5  -4   7   24.51    1.44
   5  -4  -7   24.48    1.41
   5   4  -6    5.50    0.52
  -5   4   6    6.61    0.35
  -5   4   6    5.84    0.53
   5  -4  -6    5.97    0.52
  -5  -4   6    5.99    0.53
   5   4  -5   17.09    1.05
  -5   4   5   17.35    1.06
  -5  -4   5   18.19    1.08
   5  -4  -5   15.92    1.02
  -5   4   4   24.79    1.40
   5   4  -4   25.52    1.41
  -5  -4   4   25.37    1.43
  -5   4   3   12.14    0.72
   5   4  -3   12.34    0.71
   5   4  -3    8.40    0.47
   5   4  -2   37.38    1.74
   5   4  -2   38.23    1.91
  -5   4   2   36.53    1.92
   5  -4  -2   34.74    1.89
  -5  -4   2   36.90    1.94
   5   4  -1    0.00    0.07
  -5   4   1    0.00    0.06
  -5   4   1    0.13    0.13
   5   4  -1   -0.13    0.09
   5  -4  -1   -0.06    0.09
  -5  -4   1   -0.09    0.10
  -5   4   0    4.85    0.32
   5   4   0    4.05    0.39
  -5   4   0    4.45    0.40
   5   4   0    4.55    0.35
  -5  -4   0    4.62    0.43
   5  -4   0    5.14    0.44
   5   4   1   57.60    2.83
  -5   4  -1   57.37    2.79
   5   4   1   58.09    2.79
  -5   4  -1   58.84    2.86
   5   4   1   55.76    2.62
  -5  -4  -1   58.23    2.92
   5  -4   1   59.48    2.87
  -5   4  -2    3.97    0.37
   5   4   2    3.38    0.37
  -5   4  -2    4.05    0.34
   5   4   2    3.97    0.35
   5   4   2    4.35    0.40
  -5  -4  -2    4.05    0.36
   5  -4   2    3.82    0.43
  -5  -4  -2    3.43    0.42
   5   4   3    1.33    0.25
  -5   4  -3    1.12    0.22
   5   4   3    1.26    0.23
   5   4   3    1.06    0.20
  -5   4  -3    1.34    0.24
   5  -4   3    1.02    0.23
  -5  -4  -3    1.05    0.25
   5   4   4    5.09    0.40
   5   4   4    5.31    0.47
  -5   4  -4    5.43    0.45
  -5   4  -4    4.90    0.44
   5  -4   4    5.24    0.48
  -5  -4  -4    6.19    0.52
   5   4   5   14.26    0.96
   5   4   5   14.80    0.84
  -5   4  -5   14.66    0.95
  -5   4  -5   17.70    0.94
  -5  -4  -5   15.97    1.00
   5  -4   5   13.76    0.95
  -5   4  -6    8.35    0.67
  -5   4  -6   10.38    0.76
   5   4   6   12.23    0.82
   5   4   6   11.18    0.64
  -5  -4  -6   10.98    0.81
   5  -4   6   10.34    0.75
  -5   4  -7   22.91    1.37
   5   4   7   23.24    1.39
  -5  -4  -7   21.96    1.38
   5  -4   7   21.52    1.33
   5   4   8    1.62    0.37
  -5   4  -8    1.65    0.38
   5  -4   8    1.50    0.34
  -5  -4  -8    1.51    0.37
  -5   4  -9    1.91    0.40
   5   4   9    1.21    0.34
  -5  -4  -9    1.65    0.37
   5  -4   9    1.37    0.36
   5   4  10   13.10    1.05
  -5   4 -10   13.81    1.06
  -5  -4 -10   14.74    1.08
   5  -4  10   13.57    1.01
   5   4  11    9.82    0.91
  -5   4 -11   10.67    0.93
   5  -4  11   10.95    0.90
  -5  -4 -11   10.98    0.93
  -5   4 -12    0.41    0.31
   5   4  12    0.52    0.31
  -5  -4 -12    0.51    0.32
   5  -4  12    1.11    0.36
   5   4  13    4.17    0.68
  -5   4 -13    3.79    0.67
   5  -4  13    4.94    0.69
  -5  -4 -13    3.92    0.67
  -5   4 -14   -0.15    0.30
   5   4  14   -0.17    0.25
  -5  -4 -14    0.01    0.30
   5  -4  14    0.26    0.28
   5   4  15    1.71    0.52
  -5   4 -15    0.88    0.45
  -5  -4 -15    2.68    0.60
  -5   4 -16    1.25    0.51
   5   4  16    1.35    0.49
  -5  -4 -16    1.04    0.49
  -5  -5  17    0.47    0.38
   5  -5 -17   -0.09    0.33
  -5  -5  16   -0.10    0.26
   5  -5 -16    0.09    0.30
   5   5 -15    0.36    0.29
   5  -5 -15    0.53    0.35
  -5  -5  15    0.19    0.30
   5   5 -14    5.08    0.71
  -5   5  14    5.90    0.71
   5  -5 -14    5.98    0.80
  -5  -5  14    5.43    0.77
   5   5 -13    0.35    0.29
  -5   5  13    0.62    0.28
   5  -5 -13    0.50    0.30
  -5  -5  13    0.29    0.28
   5   5 -12    4.32    0.61
  -5   5  12    3.36    0.52
  -5  -5  12    3.68    0.58
   5  -5 -12    4.27    0.63
  -5   5  11    0.18    0.19
   5   5 -11   -0.13    0.18
  -5  -5  11    0.10    0.22
   5  -5 -11    0.05    0.20
  -5   5  10    0.39    0.22
   5   5 -10    0.29    0.23
  -5  -5  10    0.49    0.26
   5  -5 -10    0.36    0.25
   5   5  -9   26.48    1.59
  -5   5   9   26.53    1.57
   5  -5  -9   25.89    1.59
  -5  -5   9   26.79    1.63
   5   5  -8   10.45    0.79
  -5   5   8    9.82    0.77
   5  -5  -8    9.41    0.77
  -5  -5   8    8.39    0.76
  -5   5   7    2.28    0.39
   5   5  -7    1.77    0.36
   5  -5  -7    2.13    0.38
  -5  -5   7    2.04    0.39
  -5   5   6    1.39    0.31
   5   5  -6    1.25    0.29
  -5  -5   6    1.42    0.31
   5  -5  -6    1.24    0.29
   5   5  -5   25.05    1.49
  -5   5   5   24.97    1.50
   5  -5  -5   27.48    1.50
  -5  -5   5   27.38    1.53
   5   5  -4    2.03    0.34
  -5   5   4    1.80    0.32
   5  -5  -4    2.09    0.34
  -5  -5   4    2.35    0.36
   5   5  -3   -0.05    0.12
  -5   5   3   -0.09    0.11
   5  -5  -3    0.11    0.13
  -5  -5   3    0.11    0.13
   5   5  -2    0.80    0.22
  -5   5   2    0.34    0.19
  -5  -5   2    1.01    0.25
  -5  -5   2    0.91    0.15
   5  -5  -2    0.57    0.18
   5   5  -1    4.82    0.45
  -5   5   1    5.22    0.47
  -5  -5   1    4.44    0.50
   5  -5  -1    5.37    0.48
  -5  -5   1    4.88    0.36
   5   5   0    1.98    0.32
  -5   5   0    2.37    0.35
  -5   5   0    2.10    0.23
  -5  -5   0    2.14    0.33
  -5  -5   0    2.23    0.27
   5  -5   0    2.57    0.36
  -5   5  -1   14.85    0.85
  -5   5  -1   16.02    0.97
   5   5   1   15.23    0.93
  -5  -5  -1   14.42    0.88
  -5  -5  -1   15.55    0.99
   5  -5   1   16.59    0.97
  -5   5  -2    0.09    0.11
   5   5   2    0.02    0.12
  -5   5  -2   -0.01    0.11
   5   5   2    0.04    0.11
  -5  -5  -2   -0.05    0.13
  -5  -5  -2    0.12    0.13
   5  -5   2    0.16    0.15
   5   5   3    2.22    0.31
  -5   5  -3    2.53    0.33
  -5   5  -3    3.24    0.41
   5  -5   3    2.61    0.37
  -5  -5  -3    2.57    0.36
  -5  -5  -3    2.11    0.35
   5   5   4   35.06    1.82
  -5   5  -4   36.05    1.88
  -5   5  -4   34.73    1.87
  -5  -5  -4   35.93    1.94
  -5  -5  -4   34.15    1.87
   5  -5   4   34.72    1.89
  -5   5  -5    5.03    0.54
  -5   5  -5    4.95    0.53
   5   5   5    4.70    0.42
  -5  -5  -5    5.38    0.60
   5  -5   5    4.73    0.55
  -5  -5  -5    4.55    0.54
  -5   5  -6    1.39    0.31
   5   5   6    1.56    0.25
   5   5   6    1.31    0.31
  -5   5  -6    1.03    0.27
   5  -5   6    1.14    0.28
  -5  -5  -6    1.67    0.37
  -5  -5  -6    1.19    0.30
  -5   5  -7   11.03    0.82
   5   5   7   11.38    0.84
  -5   5  -7    7.44    0.69
   5  -5   7   10.21    0.78
  -5  -5  -7   11.86    0.85
  -5   5  -8    0.72    0.28
   5   5   8    1.07    0.32
   5  -5   8    1.02    0.29
  -5  -5  -8    0.21    0.24
  -5   5  -9    1.09    0.34
   5   5   9    0.51    0.30
   5  -5   9    1.05    0.32
  -5  -5  -9    1.24    0.37
   5   5  10    4.27    0.62
  -5   5 -10    2.31    0.51
  -5  -5 -10    2.85    0.51
   5  -5  10    3.19    0.50
   5   5  11    0.54    0.30
  -5   5 -11    0.93    0.36
  -5  -5 -11    0.67    0.32
   5  -5  11    0.69    0.30
  -5   5 -12   10.02    1.09
   5   5  12    8.32    1.00
  -5  -5 -12   13.82    1.06
   5  -5  12   10.44    0.91
  -5   5 -13    0.47    0.36
   5   5  13    0.82    0.37
  -5  -5 -13    0.42    0.35
   5  -5  13    0.08    0.25
  -5   5 -14    2.12    0.57
   5   5  14    0.76    0.37
  -5  -5 -14    2.56    0.56
  -5   5 -15    1.53    0.52
   5   5  15    1.52    0.52
  -5  -5 -15    1.78    0.53
   5  -6 -16    0.47    0.36
  -5  -6  16    0.31    0.35
   5   6 -15    3.07    0.61
   5  -6 -15    3.88    0.68
  -5  -6  15    3.19    0.63
   5   6 -14    1.24    0.40
  -5   6  14    1.31    0.42
   5  -6 -14    1.15    0.40
  -5  -6  14    0.51    0.36
  -5   6  13   -0.10    0.18
   5   6 -13    0.09    0.27
   5  -6 -13    0.13    0.26
  -5  -6  13   -0.23    0.21
   5   6 -12    0.07    0.24
  -5   6  12    0.14    0.23
  -5  -6  12   -0.03    0.22
   5  -6 -12    0.12    0.24
  -5   6  11    2.09    0.42
   5   6 -11    1.83    0.43
   5  -6 -11    1.43    0.39
  -5  -6  11    0.93    0.35
  -5   6  10    8.72    0.80
   5   6 -10   10.34    0.85
   5  -6 -10    9.11    0.85
  -5  -6  10   10.11    0.88
  -5   6   9    3.05    0.48
   5   6  -9    3.78    0.55
  -5  -6   9    2.64    0.48
   5  -6  -9    2.66    0.47
  -5   6   8    2.32    0.43
   5   6  -8    1.54    0.36
  -5  -6   8    2.25    0.45
   5  -6  -8    1.41    0.35
  -5   6   7    7.10    0.65
   5   6  -7    5.65    0.67
  -5  -6   7    7.34    0.68
   5  -6  -7    7.25    0.65
  -5   6   6   43.23    2.34
   5   6  -6   42.35    2.35
  -5  -6   6   43.38    2.38
   5  -6  -6   44.65    2.35
   5   6  -5    3.36    0.48
  -5   6   5    2.71    0.43
  -5  -6   5    2.26    0.40
   5  -6  -5    3.17    0.46
  -5   6   4   24.32    1.46
   5   6  -4   23.08    1.44
  -5  -6   4   24.86    1.48
   5  -6  -4   26.36    1.46
  -5   6   3    0.83    0.24
   5   6  -3    0.89    0.25
  -5  -6   3    0.59    0.22
   5  -6  -3    0.97    0.26
   5   6  -2    4.31    0.55
  -5   6   2    5.51    0.60
   5  -6  -2    7.25    0.58
  -5  -6   2    7.40    0.61
  -5  -6   2    6.42    0.42
  -5   6   1   12.43    0.87
   5   6  -1   12.02    0.86
  -5  -6   1   12.59    0.87
   5  -6  -1   12.69    0.87
  -5  -6   1   12.28    0.72
   5   6   0   24.09    1.35
  -5   6   0   21.78    1.34
  -5  -6   0   21.60    1.34
  -5  -6   0   23.84    1.23
   5  -6   0   22.17    1.33
   5   6   1    2.89    0.41
  -5   6  -1    3.42    0.45
  -5  -6  -1    3.33    0.45
  -5  -6  -1    3.30    0.38
   5  -6   1    3.36    0.44
  -5   6  -2   10.17    0.66
   5   6   2    9.20    0.71
  -5   6  -2    9.57    0.75
   5  -6   2   10.54    0.76
  -5  -6  -2   10.03    0.69
  -5  -6  -2   11.87    0.81
   5   6   3   19.29    1.16
  -5   6  -3   19.36    1.12
  -5   6  -3   19.54    1.19
  -5  -6  -3   19.81    1.23
  -5  -6  -3   19.48    1.16
   5  -6   3   18.93    1.19
   5   6   4    2.88    0.39
  -5   6  -4    3.15    0.43
  -5   6  -4    2.84    0.40
  -5  -6  -4    2.95    0.44
  -5  -6  -4    2.18    0.37
   5  -6   4    3.42    0.46
   5   6   5   17.95    1.10
  -5   6  -5   16.02    1.11
  -5   6  -5   19.57    1.18
   5  -6   5   19.19    1.18
  -5  -6  -5   19.48    1.22
  -5  -6  -5   18.92    1.18
   5   6   6   15.87    0.93
  -5   6  -6   12.67    0.96
  -5   6  -6   14.03    0.97
   5  -6   6   14.13    0.97
  -5  -6  -6   14.59    1.03
  -5  -6  -6   12.62    0.97
  -5   6  -7    3.02    0.47
  -5   6  -7    1.68    0.38
   5   6   7    3.18    0.50
   5  -6   7    3.16    0.48
  -5  -6  -7    3.51    0.53
  -5  -6  -7    4.03    0.55
   5   6   8   17.82    1.24
  -5   6  -8   17.08    1.21
  -5  -6  -8   20.82    1.30
   5  -6   8   16.52    1.16
   5   6   9    0.65    0.31
  -5   6  -9    0.92    0.34
   5  -6   9    1.02    0.31
  -5  -6  -9    0.94    0.35
  -5   6 -10   -0.15    0.21
   5   6  10    0.15    0.24
  -5  -6 -10    0.25    0.26
   5  -6  10    0.08    0.22
   5   6  11    1.16    0.38
  -5   6 -11    0.58    0.33
  -5  -6 -11    0.59    0.34
   5  -6  11    0.80    0.30
   5   6  12    0.09    0.28
  -5   6 -12    0.96    0.39
  -5  -6 -12    0.65    0.34
  -5   6 -13    1.45    0.48
   5   6  13    2.47    0.57
  -5  -6 -13    1.12    0.41
   5   6  14    1.40    0.50
  -5   6 -14    1.26    0.47
   5   7 -15    0.93    0.44
   5  -7 -15    0.66    0.38
  -5  -7  15    0.56    0.39
   5   7 -14    1.36    0.46
  -5  -7  14    0.96    0.43
   5  -7 -14    2.15    0.55
  -5   7  13    0.28    0.28
   5   7 -13    0.03    0.31
   5  -7 -13   -0.15    0.24
  -5  -7  13    0.33    0.32
  -5   7  12    9.50    1.00
   5   7 -12   11.16    0.97
   5  -7 -12    9.39    1.03
  -5  -7  12    8.71    1.02
  -5   7  11   -0.24    0.21
   5   7 -11   -0.12    0.22
   5  -7 -11   -0.16    0.21
  -5  -7  11   -0.16    0.20
   5   7 -10    1.83    0.43
  -5   7  10    1.49    0.38
   5  -7 -10    0.90    0.35
  -5  -7  10    1.30    0.39
   5   7  -9    7.87    0.87
  -5   7   9    7.79    0.85
   5  -7  -9    9.20    0.82
  -5  -7   9    9.09    0.83
   5   7  -8   13.92    1.07
  -5   7   8   14.38    1.06
   5  -7  -8   16.37    1.12
  -5  -7   8   13.81    1.09
   5   7  -7    4.73    0.62
  -5   7   7    4.48    0.60
   5  -7  -7    4.82    0.62
  -5  -7   7    3.80    0.56
   5   7  -6    0.01    0.19
  -5   7   6    0.00    0.17
  -5  -7   6    0.07    0.19
   5  -7  -6   -0.06    0.17
  -5   7   5    0.11    0.19
   5   7  -5    0.10    0.18
  -5  -7   5   -0.10    0.17
   5  -7  -5    0.57    0.24
   5   7  -4    1.52    0.34
  -5   7   4    1.69    0.35
   5  -7  -4    0.95    0.29
  -5  -7   4    2.19    0.41
  -5   7   3    2.58    0.43
   5   7  -3    2.03    0.39
   5  -7  -3    2.18    0.39
  -5  -7   3    1.96    0.39
   5   7  -2    0.13    0.18
  -5   7   2    0.40    0.21
   5  -7  -2    0.26    0.20
  -5  -7   2   -0.05    0.17
  -5   7   1   -0.12    0.14
   5   7  -1   -0.04    0.16
   5  -7  -1    0.06    0.16
  -5  -7   1    0.01    0.18
  -5  -7   1    0.11    0.14
  -5   7   0    7.10    0.74
   5   7   0    5.37    0.63
  -5  -7   0    6.98    0.52
  -5  -7   0    6.98    0.71
   5  -7   0    6.79    0.62
   5   7   1    9.52    0.78
  -5   7  -1   10.61    0.82
  -5  -7  -1   11.55    0.83
   5  -7   1   10.42    0.80
  -5  -7  -1   10.65    0.73
   5   7   2    4.89    0.56
  -5   7  -2    3.51    0.50
  -5  -7  -2    3.99    0.46
  -5  -7  -2    3.84    0.52
   5  -7   2    2.80    0.44
  -5   7  -3    1.08    0.31
   5   7   3    1.35    0.30
  -5  -7  -3    1.31    0.29
   5  -7   3    1.12    0.30
  -5  -7  -3    1.35    0.34
  -5   7  -4    7.44    0.66
  -5   7  -4    7.81    0.62
   5   7   4    7.15    0.64
  -5  -7  -4    7.08    0.65
  -5  -7  -4    7.17    0.68
   5  -7   4    7.71    0.68
  -5   7  -5   17.03    1.11
   5   7   5   17.75    1.12
  -5   7  -5   17.32    1.17
   5  -7   5   19.02    1.17
  -5  -7  -5   17.54    1.20
  -5  -7  -5   16.77    1.15
  -5   7  -6    0.30    0.24
   5   7   6    1.07    0.28
  -5   7  -6    1.26    0.33
   5  -7   6    0.88    0.29
  -5  -7  -6    0.66    0.30
  -5  -7  -6    0.86    0.30
  -5   7  -7   -0.08    0.19
  -5   7  -7   -0.12    0.17
  -5  -7  -7    0.13    0.22
  -5  -7  -7    0.11    0.22
   5  -7   7   -0.19    0.18
  -5   7  -8    0.40    0.26
   5   7   8    0.67    0.30
  -5  -7  -8    0.23    0.25
   5  -7   8    0.55    0.28
  -5  -7  -8   -0.17    0.21
   5   7   9    0.05    0.22
  -5   7  -9    0.33    0.26
  -5  -7  -9    0.36    0.27
   5  -7   9    0.27    0.23
   5   7  10    8.78    0.94
  -5   7 -10    9.40    0.98
  -5  -7 -10    5.50    0.80
  -5   7 -11    0.13    0.28
   5   7  11   -0.20    0.26
  -5  -7 -11   -0.04    0.23
  -5   7 -12    9.19    1.05
   5   7  12    7.27    0.96
  -5   7 -13    1.42    0.47
   5   7  13    1.29    0.47
   5   8 -14    5.69    0.88
   5  -8 -14    4.70    0.80
  -5  -8  14    3.28    0.70
   5   8 -13    0.20    0.35
  -5   8  13    0.51    0.35
  -5  -8  13   -0.14    0.28
   5  -8 -13    0.08    0.30
   5   8 -12    1.01    0.43
  -5   8  12    1.12    0.37
  -5  -8  12    0.85    0.42
   5  -8 -12    0.37    0.33
   5   8 -11    0.01    0.27
  -5   8  11    0.28    0.28
  -5  -8  11   -0.33    0.24
   5  -8 -11    0.22    0.30
  -5   8  10    0.96    0.35
   5   8 -10    1.04    0.39
  -5  -8  10    0.62    0.34
   5  -8 -10    0.86    0.34
   5   8  -9    0.25    0.25
  -5   8   9    0.45    0.27
  -5  -8   9    0.18    0.25
   5  -8  -9    0.39    0.28
   5   8  -8    0.59    0.28
  -5   8   8    0.94    0.34
  -5  -8   8    0.22    0.24
   5  -8  -8    0.09    0.22
   5   8  -7    7.71    0.86
  -5   8   7    6.86    0.78
   5  -8  -7    8.29    0.86
  -5  -8   7    6.55    0.78
  -5   8   6    8.47    0.78
   5   8  -6    6.73    0.80
  -5  -8   6    8.04    0.77
   5  -8  -6   10.34    0.84
   5   8  -5    0.16    0.21
  -5   8   5   -0.14    0.17
   5  -8  -5   -0.13    0.17
  -5  -8   5    0.38    0.25
   5   8  -4    0.13    0.20
  -5   8   4    0.02    0.19
   5  -8  -4   -0.07    0.18
  -5  -8   4    0.07    0.22
  -5   8   3   -0.09    0.17
   5   8  -3   -0.15    0.15
  -5  -8   3    0.02    0.19
   5  -8  -3    0.17    0.20
   5   8  -2    0.55    0.25
  -5   8   2    1.24    0.32
  -5  -8   2    0.48    0.24
   5  -8  -2    0.43    0.24
   5   8  -1    7.97    0.75
  -5   8   1    8.43    0.75
  -5  -8   1    8.15    0.73
   5  -8  -1    8.26    0.73
  -5   8   0   23.99    1.50
   5   8   0   23.36    1.48
  -5  -8   0   23.25    1.47
   5  -8   0   23.94    1.45
   5   8   1   23.08    1.42
  -5   8  -1   23.98    1.46
   5  -8   1   20.84    1.38
  -5  -8  -1   22.80    1.42
  -5  -8  -1   22.03    1.30
   5   8   2   15.92    1.08
  -5   8  -2   14.24    1.07
   5  -8   2   15.69    1.06
  -5  -8  -2   13.58    1.04
  -5  -8  -2   15.35    1.00
   5   8   3    1.20    0.32
  -5   8  -3    0.82    0.29
  -5  -8  -3    0.75    0.27
  -5  -8  -3    0.32    0.23
   5  -8   3    1.51    0.34
   5   8   4    0.68    0.26
  -5   8  -4    0.28    0.25
  -5  -8  -4    0.31    0.22
   5  -8   4    0.48    0.26
  -5  -8  -4    0.67    0.28
   5   8   5    1.27    0.33
  -5   8  -5    1.70    0.40
  -5  -8  -5    1.19    0.36
   5  -8   5    1.98    0.40
  -5  -8  -5    2.18    0.42
  -5   8  -6    2.97    0.52
  -5  -8  -6    1.52    0.41
  -5  -8  -6    3.04    0.51
   5  -8   6    3.35    0.51
  -5   8  -7    7.34    0.86
  -5   8  -7    9.88    0.82
   5  -8   7   10.27    0.82
  -5  -8  -7    7.17    0.84
  -5   8  -8    0.76    0.34
  -5  -8  -8    0.94    0.38
  -5   8  -9    0.85    0.35
   5   8   9    0.80    0.36
  -5   8 -10   -0.19    0.24
   5   8  10    0.58    0.34
   5   8  11    1.34    0.46
  -5   8 -11    1.27    0.44
  -5   8 -12    6.90    0.93
   5   8  12    6.89    0.97
   5   9 -13    1.53    0.53
   5  -9 -13    2.18    0.56
  -5  -9  13    0.69    0.43
  -5   9  12    7.11    0.89
   5   9 -12    7.63    0.99
   5  -9 -12    5.87    0.89
  -5  -9  12    6.56    0.94
   5   9 -11    4.45    0.76
  -5   9  11    5.89    0.79
  -5  -9  11    5.33    0.82
   5  -9 -11    5.26    0.80
   5   9 -10    2.71    0.57
  -5   9  10    2.11    0.49
   5  -9 -10    2.32    0.56
  -5  -9  10    2.46    0.55
   5   9  -9    1.36    0.46
  -5   9   9    2.60    0.52
  -5  -9   9    2.87    0.58
   5  -9  -9    2.35    0.51
  -5   9   8    4.13    0.64
   5   9  -8    4.84    0.72
  -5  -9   8    4.41    0.68
   5  -9  -8    6.05    0.78
  -5   9   7    4.54    0.67
   5   9  -7    6.16    0.79
   5  -9  -7    5.33    0.72
  -5  -9   7    4.52    0.68
   5   9  -6    1.37    0.39
  -5   9   6    1.22    0.37
   5  -9  -6    0.98    0.36
  -5  -9   6    1.28    0.40
   5   9  -5    5.22    0.70
  -5   9   5    4.81    0.67
  -5  -9   5    5.30    0.70
   5  -9  -5    5.21    0.68
  -5   9   4    2.16    0.46
   5   9  -4    1.88    0.44
  -5  -9   4    1.82    0.43
   5  -9  -4    1.24    0.38
   5   9  -3    5.49    0.70
  -5   9   3    4.55    0.65
   5  -9  -3    5.60    0.70
  -5  -9   3    4.38    0.62
   5   9  -2    2.81    0.52
  -5   9   2    1.94    0.43
  -5  -9   2    1.84    0.42
   5  -9  -2    1.76    0.40
  -5   9   1   48.25    2.69
   5   9  -1   46.48    2.66
  -5  -9   1   49.34    2.67
   5  -9  -1   48.14    2.62
   5   9   0    0.32    0.26
  -5   9   0    0.38    0.28
  -5  -9   0    0.68    0.29
   5  -9   0    0.87    0.32
   5   9   1   28.62    1.69
  -5   9  -1   26.12    1.67
   5  -9   1   29.30    1.66
  -5  -9  -1   22.62    1.59
  -5   9  -2    0.36    0.26
   5   9   2   -0.10    0.20
   5  -9   2   -0.01    0.19
  -5  -9  -2    0.08    0.23
   5   9   3   12.11    0.91
  -5   9  -3    9.53    0.88
  -5  -9  -3   10.69    0.85
   5  -9   3   10.70    0.87
  -5   9  -4    5.33    0.71
   5   9   4    5.46    0.67
   5  -9   4    6.19    0.70
  -5  -9  -4    5.46    0.65
  -5   9  -5    3.13    0.56
   5   9   5    2.65    0.48
   5  -9   5    3.44    0.54
  -5  -9  -5    4.13    0.59
  -5   9  -6    3.18    0.55
  -5  -9  -6    2.07    0.46
  -5   9  -7    0.20    0.27
  -5  -9  -7    0.27    0.29
  -5  -9  -8    1.43    0.45
   5   9   9    2.59    0.55
  -5  -9  -9    2.20    0.53
   5   9  10    1.75    0.47
   5  -9  10    0.67    0.36
   5   9  11    0.16    0.33
   5  -9  11    0.19    0.37
  -5  10  11    5.81    0.82
   5  10 -11    6.27    0.93
   5 -10 -11    5.53    0.87
  -5 -10  11    5.76    0.88
  -5  10  10    0.70    0.39
   5  10 -10    0.12    0.34
  -5 -10  10    0.28    0.34
   5 -10 -10    0.04    0.26
   5  10  -9    2.75    0.60
  -5  10   9    3.01    0.58
  -5 -10   9    1.69    0.50
   5 -10  -9    1.52    0.50
  -5  10   8   -0.15    0.24
   5  10  -8   -0.06    0.25
  -5 -10   8    0.22    0.32
   5 -10  -8   -0.17    0.25
   5  10  -7   -0.15    0.24
  -5  10   7    0.07    0.26
  -5 -10   7    0.56    0.37
   5 -10  -7    0.04    0.27
   5  10  -6    0.22    0.29
  -5  10   6   -0.13    0.25
   5 -10  -6    0.93    0.37
  -5 -10   6    0.43    0.33
  -5  10   5    3.71    0.62
   5  10  -5    2.03    0.49
   5 -10  -5    3.56    0.59
  -5 -10   5    3.25    0.58
   5  10  -4    5.32    0.75
  -5  10   4    6.13    0.78
   5 -10  -4    5.14    0.71
  -5 -10   4    6.25    0.79
  -5  10   3    1.11    0.36
   5  10  -3    0.84    0.35
   5 -10  -3    0.86    0.34
  -5 -10   3    0.64    0.35
   5  10  -2    4.93    0.73
  -5  10   2    5.69    0.76
   5 -10  -2    5.05    0.69
  -5 -10   2    4.38    0.66
   5  10  -1    0.05    0.26
  -5  10   1    0.23    0.26
   5 -10  -1   -0.01    0.22
  -5 -10   1    0.37    0.29
  -5  10   0   -0.10    0.20
   5  10   0    0.47    0.30
  -5 -10   0   -0.04    0.21
   5 -10   0    0.25    0.27
  -5  10  -1    0.07    0.24
   5  10   1    0.72    0.33
   5 -10   1    0.31    0.28
   5  10   2    0.39    0.27
  -5  10  -2    0.91    0.38
   5 -10   2    1.12    0.35
   5  10   3    0.29    0.29
  -5  10  -3   -0.32    0.23
   5 -10   3    0.58    0.30
   5  10   4   -0.22    0.23
  -5  10  -4    0.37    0.29
  -5  10  -5    0.04    0.30
   5  10   5    0.30    0.28
  -5 -10  -5    0.25    0.28
  -5  10  -6    0.62    0.36
  -5 -10  -6    0.82    0.37
  -5  10  -7    4.47    0.70
  -5 -10  -7    3.53    0.62
  -5  10  -8   -0.05    0.31
  -5 -10  -8    0.86    0.41
   5  10   9   -0.01    0.31
  -5 -10  -9   -0.32    0.28
  -5  11   9    5.52    0.82
   5  11  -9    3.78    0.75
   5 -11  -9    3.82    0.71
  -5 -11   9    4.69    0.80
  -5  11   8   -0.24    0.24
   5  11  -8   -0.29    0.28
   5 -11  -8   -0.19    0.28
  -5 -11   8    0.18    0.33
  -5  11   7    9.78    1.11
   5  11  -7   12.43    1.14
  -5 -11   7   11.14    1.06
   5 -11  -7   12.30    1.11
   5  11  -6    1.19    0.43
  -5  11   6    0.39    0.33
  -5 -11   6    0.52    0.34
   5 -11  -6    0.87    0.38
   5  11  -5    2.41    0.56
  -5  11   5    3.52    0.63
  -5 -11   5    1.50    0.46
   5 -11  -5    3.41    0.60
  -5  11   4    0.74    0.35
   5  11  -4    1.00    0.41
  -5 -11   4    0.34    0.31
   5 -11  -4    0.67    0.34
  -5  11   3    4.50    0.73
   5  11  -3    5.26    0.78
   5 -11  -3    6.76    0.83
   5  11  -2    2.34    0.53
  -5  11   2    2.16    0.51
   5 -11  -2    2.27    0.50
  -5  11   1    1.50    0.45
   5  11  -1    1.82    0.49
   5 -11  -1    1.36    0.42
  -5  11   0    0.02    0.26
   5  11   0   -0.28    0.22
   5 -11   0    0.03    0.26
  -5  11  -1    2.04    0.51
   5  11   1    2.47    0.54
   5 -11   1    2.54    0.53
  -5  11  -2    7.52    0.93
   5  11   2    8.77    0.97
   5  11   3    0.25    0.28
  -5  11  -3    0.07    0.25
   5  11   4    0.69    0.35
  -5  11  -4    0.33    0.32
  -5  11  -5    6.01    0.84
  -5  11  -6    2.07    0.56
  -5  11  -7    0.44    0.38
   5  12  -6    4.69    0.79
  -5  12   6    5.05    0.81
   5 -12  -6    2.90    0.64
  -5  12   5    7.40    0.99
   5  12  -5    8.83    1.08
   5 -12  -5    8.30    1.00
  -5  12   4   -0.14    0.27
   5  12  -4   -0.13    0.29
   5 -12  -4    0.45    0.37
   5  12  -3    2.26    0.55
  -5  12   3    2.13    0.53
   5 -12  -3    1.89    0.53
   5  12  -2   -0.02    0.29
  -5  12   2   -0.22    0.26
   5 -12  -2   -0.07    0.29
  -5  12   1    0.12    0.32
   5  12  -1    0.20    0.32
   5 -12  -1    0.24    0.32
  -5  12   0    1.91    0.52
   5  12   0    2.12    0.55
  -5  12  -1    0.10    0.30
   5  12   1    0.52    0.39
   5  12   2    0.04    0.30
  -5  12  -2    0.15    0.32
  -5  12  -3    1.04    0.47
   5  12   3    0.90    0.43
   5  12   4   -0.03    0.31
  -5  12  -4    0.28    0.37
  -6   0  18    7.37    0.94
  -6   0  17   -0.18    0.26
   6   0 -16    3.26    0.62
  -6   0  16    5.07    0.71
   6   0 -15    0.06    0.24
  -6   0  15   -0.20    0.22
   6   0 -15   -0.11    0.19
  -6   0  14   28.16    1.70
   6   0 -14   31.35    1.74
   6   0 -14   23.36    1.64
   6   0 -13   -0.09    0.17
  -6   0  13    0.12    0.21
   6   0 -13    0.19    0.20
   6   0 -12    0.20    0.21
   6   0 -12    0.01    0.17
  -6   0  12   -0.07    0.16
   6   0 -12    0.07    0.15
   6   0 -11    0.05    0.17
  -6   0  11    0.23    0.18
   6   0 -11   -0.06    0.11
   6   0 -11    0.00    0.15
  -6   0  10   12.25    0.80
   6   0 -10    8.92    0.69
   6   0 -10   12.44    0.85
   6   0  -9   -0.01    0.10
   6   0  -9    0.06    0.14
  -6   0   9   -0.14    0.11
  -6   0   8    2.63    0.35
   6   0  -8    2.44    0.36
   6   0  -8    2.18    0.29
   6   0  -7   -0.04    0.08
  -6   0   7   -0.03    0.11
   6   0  -7    0.05    0.11
   6   0  -6    0.01    0.10
  -6   0   6    0.10    0.10
   6   0  -6    0.15    0.09
   6   0  -5   -0.02    0.06
  -6   0   5   -0.13    0.08
   6   0  -5   -0.07    0.06
   6   0  -5    0.08    0.10
  -6   0   4  422.74   19.51
   6   0  -4  422.93   19.17
   6   0  -4  426.13   17.75
   6   0  -4  417.39   19.34
   6   0  -3   -0.07    0.06
   6   0  -3   -0.09    0.06
   6   0  -3   -0.14    0.07
  -6   0   3   -0.01    0.08
   6   0  -2    0.22    0.12
   6   0  -2    0.35    0.12
   6   0  -2    0.46    0.12
  -6   0   2    0.36    0.13
   6   0  -1    0.00    0.08
   6   0  -1    0.21    0.10
  -6   0   1    0.19    0.12
   6   0  -1   -0.09    0.06
   6   0   0    1.94    0.22
   6   0   0    2.10    0.24
  -6   0   0    1.53    0.23
   6   0   0    2.17    0.25
  -6   0  -1    0.18    0.11
   6   0   1   -0.08    0.07
   6   0   1    0.03    0.09
   6   0   1    0.00    0.07
   6   0   2   10.59    0.55
   6   0   2    9.92    0.65
  -6   0  -2    9.61    0.66
   6   0   3    0.02    0.11
  -6   0  -3   -0.01    0.05
  -6   0  -3   -0.04    0.10
  -6   0  -4   32.57    1.78
   6   0   4   33.69    1.75
   6   0   5   -0.17    0.09
  -6   0  -5   -0.14    0.11
  -6   0  -6   21.40    1.30
   6   0   6   21.93    1.28
  -6   0  -7   -0.17    0.14
   6   0   7   -0.18    0.12
  -6   0  -8    0.85    0.28
   6   0   8    1.37    0.32
   6   0   9    0.03    0.17
  -6   0  -9   -0.02    0.17
  -6   0 -10    3.23    0.54
   6   0  10    4.99    0.62
   6   0  11   -0.04    0.18
  -6   0 -11    0.02    0.21
   6   0  12    0.06    0.22
  -6   0 -12   -0.15    0.20
   6   0  13   -0.24    0.19
  -6   0 -13    0.11    0.26
  -6   0 -14    2.49    0.56
   6   0  14    1.81    0.47
  -6   0 -15    0.44    0.34
   6   0  15   -0.02    0.28
  -6   0 -16    0.16    0.35
   6   0  16    0.75    0.38
  -6  -1  18    1.67    0.52
  -6  -1  17    5.56    0.80
  -6  -1  16    6.37    0.82
   6   1 -15    5.34    0.70
   6  -1 -15    2.73    0.50
  -6  -1  15    5.67    0.69
   6  -1 -15    1.76    0.43
   6   1 -14    0.25    0.22
  -6  -1  14    0.00    0.24
   6  -1 -14    0.16    0.20
   6  -1 -14   -0.18    0.20
   6  -1 -14    0.19    0.22
   6   1 -13    0.64    0.26
   6  -1 -13    0.24    0.21
  -6  -1  13    0.06    0.19
   6  -1 -13   -0.06    0.15
   6  -1 -13    0.34    0.24
   6   1 -12   -0.13    0.16
  -6  -1  12    0.09    0.20
   6  -1 -12   -0.19    0.14
   6  -1 -12    0.08    0.16
   6  -1 -12    0.01    0.17
   6   1 -11    1.55    0.34
   6  -1 -11    1.37    0.32
   6  -1 -11    1.62    0.31
  -6  -1  11    0.61    0.25
   6  -1 -11    1.11    0.27
  -6   1  10    6.71    0.55
   6   1 -10    4.46    0.44
   6   1 -10    7.50    0.62
   6  -1 -10    6.53    0.54
   6  -1 -10    7.14    0.61
  -6  -1  10    6.23    0.56
   6  -1 -10    7.82    0.56
   6   1  -9    1.03    0.20
  -6   1   9    1.74    0.27
   6   1  -9    1.20    0.28
  -6  -1   9    1.83    0.32
   6  -1  -9    1.70    0.29
   6  -1  -9    1.29    0.29
  -6   1   8   12.12    0.74
   6   1  -8   12.10    0.82
   6   1  -8    9.89    0.67
   6  -1  -8   12.05    0.56
  -6  -1   8   12.77    0.81
   6  -1  -8   12.19    0.76
   6  -1  -8   12.14    0.82
   6   1  -7   51.88    2.61
   6   1  -7   52.16    2.45
  -6   1   7   51.70    2.54
  -6  -1   7   50.51    2.59
   6  -1  -7   50.00    2.61
   6  -1  -7   51.15    2.23
   6  -1  -7   51.75    2.53
   6   1  -6   59.83    2.93
   6   1  -6   58.64    2.76
  -6   1   6   57.94    2.84
   6  -1  -6   59.29    2.92
   6  -1  -6   58.95    2.84
   6  -1  -6   58.98    2.54
  -6  -1   6   56.88    2.90
  -6   1   5    4.98    0.36
   6   1  -5    4.96    0.32
   6   1  -5    4.80    0.42
  -6  -1   5    5.07    0.42
   6  -1  -5    4.71    0.31
   6  -1  -5    4.91    0.38
   6  -1  -5    5.33    0.45
   6   1  -4    0.16    0.12
   6   1  -4    0.03    0.06
  -6   1   4    0.08    0.09
   6  -1  -4    0.10    0.10
   6  -1  -4    0.17    0.09
  -6  -1   4    0.11    0.11
   6  -1  -4    0.00    0.11
  -6   1   3   17.05    0.88
   6   1  -3   16.65    0.84
   6   1  -3   16.14    0.82
   6   1  -3   16.54    0.93
  -6  -1   3   16.83    0.94
   6  -1  -3   16.52    0.90
   6  -1  -3   16.11    0.82
   6  -1  -3   16.52    0.94
  -6   1   2  109.06    5.08
   6   1  -2  112.34    4.99
   6   1  -2  107.33    5.07
   6   1  -2  106.66    4.66
   6  -1  -2  106.99    4.66
  -6  -1   2  108.93    5.14
   6  -1  -2  106.58    5.04
   6  -1  -2  105.89    5.08
  -6   1   1    9.33    0.57
   6   1  -1    9.98    0.55
   6   1  -1   10.16    0.59
   6   1  -1    9.52    0.57
   6  -1  -1    9.04    0.54
  -6  -1   1   10.02    0.63
   6  -1  -1    9.67    0.59
   6  -1  -1   10.16    0.61
  -6   1   0    3.94    0.31
   6   1   0    3.80    0.30
  -6   1   0    3.96    0.32
   6   1   0    4.24    0.32
   6   1   0    3.93    0.31
  -6  -1   0    4.21    0.37
   6  -1   0    4.25    0.35
   6  -1   0    3.80    0.31
  -6   1  -1   35.20    1.80
   6   1   1   35.06    1.73
   6   1   1   35.93    1.79
   6   1   1   36.86    1.67
  -6   1  -1   36.98    1.75
   6  -1   1   34.83    1.81
  -6  -1  -1   35.18    1.84
   6   1   2   50.11    2.36
  -6   1  -2   47.11    2.37
  -6   1  -2   50.13    2.27
   6   1   2   47.68    2.25
   6   1   2   46.39    2.16
  -6  -1  -2   46.44    2.40
   6  -1   2   45.32    2.36
  -6   1  -3    8.33    0.58
  -6   1  -3    8.33    0.46
   6   1   3    7.74    0.42
   6   1   3    8.22    0.51
   6   1   3    8.39    0.58
  -6  -1  -3    7.74    0.58
   6  -1   3    8.12    0.58
  -6   1  -4   58.55    2.99
   6   1   4   61.53    2.97
  -6   1  -4   61.28    2.80
   6  -1   4   58.88    2.97
  -6  -1  -4   59.31    3.02
   6   1   5   23.17    1.38
  -6   1  -5   25.33    1.42
   6  -1   5   26.75    1.42
  -6  -1  -5   23.95    1.42
   6   1   6    0.24    0.15
  -6   1  -6    0.00    0.15
   6  -1   6    0.29    0.17
  -6  -1  -6    0.20    0.16
  -6   1  -7   12.05    0.84
   6   1   7   10.48    0.80
   6  -1   7    9.58    0.78
  -6  -1  -7   12.38    0.85
   6   1   8    0.83    0.26
  -6   1  -8    0.85    0.27
  -6  -1  -8    0.68    0.27
   6  -1   8    0.07    0.16
  -6   1  -9   13.89    1.02
   6   1   9   12.33    0.96
  -6  -1  -9   14.18    1.03
   6  -1   9   14.34    0.99
   6   1  10    8.25    0.73
  -6   1 -10    7.06    0.80
   6  -1  10    7.71    0.70
  -6  -1 -10    6.70    0.78
  -6   1 -11    9.68    0.87
   6   1  11    8.85    0.83
  -6  -1 -11    9.74    0.87
   6  -1  11    9.36    0.82
  -6   1 -12    0.93    0.35
   6   1  12    0.18    0.25
  -6  -1 -12    0.36    0.28
   6  -1  12    0.54    0.27
  -6   1 -13    2.21    0.52
   6   1  13    2.36    0.51
   6  -1  13    1.85    0.45
  -6  -1 -13    2.45    0.54
   6   1  14   17.23    1.34
  -6   1 -14   18.60    1.41
  -6  -1 -14   17.47    1.39
   6  -1  14   18.38    1.36
   6   1  15    0.26    0.33
  -6   1 -15   -0.26    0.27
  -6  -1 -15    0.01    0.29
   6  -1  15    0.17    0.30
   6   1  16    2.81    0.61
  -6   1 -16    1.50    0.54
   6  -1  16    3.89    0.68
  -6  -1 -16    3.10    0.65
  -6  -2  18    0.42    0.37
  -6  -2  17    0.63    0.39
  -6  -2  16    2.70    0.56
   6  -2 -16    1.55    0.41
  -6   2  15    1.51    0.39
   6   2 -15    1.20    0.36
  -6  -2  15    2.29    0.47
   6  -2 -15    0.44    0.27
   6  -2 -15    1.10    0.34
  -6   2  14    3.22    0.51
   6   2 -14    2.81    0.52
   6  -2 -14    2.65    0.50
   6  -2 -14    2.91    0.50
  -6  -2  14    2.86    0.53
   6   2 -13    0.05    0.21
   6  -2 -13   -0.05    0.17
   6  -2 -13    0.16    0.21
  -6  -2  13   -0.07    0.21
   6   2 -12   14.85    1.06
  -6  -2  12   13.17    1.03
   6  -2 -12   13.68    0.99
   6  -2 -12   16.40    1.07
   6   2 -11   22.50    1.37
   6  -2 -11   21.57    1.33
  -6  -2  11   21.42    1.34
   6  -2 -11   20.04    1.27
   6  -2 -11   20.98    0.95
   6   2 -10   37.54    2.08
   6  -2 -10   38.23    1.65
   6  -2 -10   36.33    2.01
  -6  -2  10   36.15    2.07
   6  -2 -10   39.57    2.09
  -6   2   9    4.88    0.43
   6   2  -9    4.78    0.56
   6  -2  -9    5.06    0.30
  -6  -2   9    4.89    0.55
   6  -2  -9    5.57    0.50
   6  -2  -9    5.52    0.60
  -6  -2   9    5.36    0.38
  -6   2   8    7.55    0.51
   6   2  -8    7.42    0.61
   6  -2  -8    8.08    0.60
  -6  -2   8    6.52    0.58
   6  -2  -8    8.50    0.64
   6  -2  -8    7.05    0.40
   6   2  -7    0.90    0.23
   6   2  -7    0.40    0.10
  -6   2   7    0.74    0.16
   6  -2  -7    1.10    0.23
   6  -2  -7    0.91    0.23
  -6  -2   7    0.96    0.23
   6  -2  -7    0.82    0.13
   6   2  -6    0.12    0.06
  -6   2   6    0.04    0.09
   6   2  -6    0.27    0.14
   6  -2  -6    0.27    0.13
   6  -2  -6    0.17    0.13
   6  -2  -6    0.07    0.07
  -6  -2   6    0.00    0.12
   6   2  -5   13.95    0.85
   6   2  -5   13.75    0.66
  -6   2   5   13.07    0.71
  -6  -2   5   12.87    0.83
   6  -2  -5   13.68    0.69
   6  -2  -5   14.22    0.85
   6  -2  -5   12.39    0.80
  -6   2   4   53.70    2.52
   6   2  -4   53.06    2.44
  -6   2   4   52.96    2.63
   6   2  -4   53.24    2.63
  -6  -2   4   55.14    2.66
   6  -2  -4   50.14    2.62
   6  -2  -4   52.54    2.59
   6   2  -3   46.68    2.14
   6   2  -3   44.97    2.28
  -6   2   3   46.96    2.19
  -6   2   3   44.96    2.29
  -6  -2   3   44.61    2.31
   6  -2  -3   46.83    2.31
   6  -2  -3   45.91    2.26
  -6   2   2    6.36    0.45
  -6   2   2    5.77    0.36
   6   2  -2    5.91    0.44
   6   2  -2    6.06    0.36
   6  -2  -2    5.79    0.44
  -6  -2   2    5.52    0.46
   6   2  -1    7.33    0.49
   6   2  -1    7.63    0.45
   6   2  -1    7.35    0.47
  -6   2   1    7.10    0.49
  -6   2   1    7.01    0.44
   6  -2  -1    6.86    0.51
  -6  -2   1    8.27    0.56
  -6   2   0  121.95    5.82
   6   2   0  122.32    5.78
   6   2   0  125.98    5.75
   6   2   0  126.22    5.37
  -6   2   0  128.97    5.81
  -6  -2   0  120.18    5.91
   6  -2   0  124.26    5.82
   6   2   1    0.70    0.14
  -6   2  -1    0.78    0.15
  -6   2  -1    0.46    0.13
   6   2   1    1.37    0.20
   6   2   1    0.74    0.16
   6  -2   1    0.61    0.17
  -6  -2  -1    0.40    0.16
   6   2   2   23.85    1.18
  -6   2  -2   22.57    1.25
   6   2   2   22.91    1.17
   6   2   2   24.71    1.27
  -6   2  -2   23.69    1.21
  -6  -2  -2   24.04    1.32
   6   2   3  184.06    8.25
  -6   2  -3  182.74    8.19
   6   2   3  175.67    7.60
   6   2   3  172.62    8.13
  -6   2  -3  176.60    8.36
   6  -2   3  178.34    8.27
  -6  -2  -3  173.43    8.41
   6   2   4   15.29    0.95
  -6   2  -4   15.39    0.83
   6   2   4   15.39    0.83
   6   2   4   15.90    0.77
  -6   2  -4   15.41    0.94
  -6  -2  -4   15.65    0.98
   6  -2   4   14.73    0.95
   6   2   5   49.83    2.47
  -6   2  -5   47.28    2.48
   6  -2   5   45.71    2.45
  -6  -2  -5   49.88    2.53
  -6   2  -6    0.41    0.19
   6   2   6    0.46    0.20
  -6  -2  -6    0.81    0.24
   6  -2   6    0.41    0.18
  -6   2  -7    6.41    0.58
   6   2   7    6.53    0.58
  -6  -2  -7    6.23    0.67
   6  -2   7    5.22    0.60
  -6   2  -8    3.15    0.48
   6   2   8    2.63    0.43
   6  -2   8    3.22    0.47
  -6  -2  -8    3.27    0.49
   6   2   9    2.96    0.48
  -6   2  -9    3.08    0.50
  -6  -2  -9    3.64    0.55
   6  -2   9    3.27    0.48
  -6   2 -10    7.00    0.77
   6   2  10    5.99    0.73
  -6  -2 -10    5.75    0.71
   6  -2  10    6.20    0.70
   6   2  11    0.43    0.26
  -6   2 -11    0.28    0.26
   6  -2  11    0.17    0.22
  -6  -2 -11    0.19    0.24
  -6   2 -12    1.34    0.41
   6   2  12    0.59    0.31
  -6  -2 -12    0.93    0.35
   6  -2  12    0.32    0.26
   6   2  13    0.53    0.31
  -6   2 -13    0.52    0.31
  -6  -2 -13    0.66    0.33
   6  -2  13    0.75    0.32
  -6   2 -14    0.69    0.38
   6   2  14    0.48    0.34
   6  -2  14    0.46    0.31
  -6  -2 -14    0.36    0.35
   6   2  15    1.95    0.53
  -6   2 -15    2.22    0.55
   6  -2  15    2.31    0.51
  -6  -2 -15    0.70    0.41
  -6   2 -16    0.19    0.34
   6   2  16   -0.12    0.32
   6  -2  16    0.01    0.30
  -6  -2 -16    0.13    0.34
  -6  -3  18    4.00    0.72
  -6  -3  17    3.11    0.63
   6  -3 -17    2.45    0.55
  -6  -3  16   -0.02    0.30
   6  -3 -16    0.53    0.34
   6   3 -15    9.33    1.01
  -6   3  15    9.90    0.86
   6  -3 -15    9.51    0.90
  -6  -3  15   11.26    0.97
  -6   3  14    0.75    0.30
   6   3 -14    0.66    0.32
  -6  -3  14    0.54    0.30
   6  -3 -14    0.37    0.25
  -6   3  13    4.27    0.58
   6   3 -13    4.73    0.66
   6  -3 -13    4.35    0.61
  -6  -3  13    2.64    0.50
   6   3 -12    0.29    0.24
  -6   3  12    0.10    0.20
   6  -3 -12   -0.04    0.20
  -6  -3  12   -0.23    0.17
  -6   3  11   19.72    1.26
   6   3 -11   20.59    1.29
  -6  -3  11   19.21    1.29
   6  -3 -11   18.52    1.23
  -6   3  10    2.98    0.46
   6   3 -10    4.71    0.56
   6  -3 -10    3.41    0.48
  -6  -3  10    3.45    0.50
  -6   3   9   26.97    1.43
   6   3  -9   27.64    1.60
  -6   3   9   28.08    1.59
   6  -3  -9   27.12    1.55
  -6  -3   9   26.43    1.59
  -6   3   8    6.09    0.54
  -6   3   8    5.68    0.41
   6   3  -8    5.32    0.59
   6  -3  -8    5.83    0.60
  -6  -3   8    4.84    0.57
  -6   3   7   39.47    2.15
  -6   3   7   41.15    1.98
  -6  -3   7   40.47    2.17
   6  -3  -7   41.16    2.12
  -6   3   6    0.01    0.07
   6   3  -6   -0.05    0.10
  -6   3   6   -0.06    0.12
   6  -3  -6   -0.04    0.11
  -6  -3   6    0.02    0.13
   6   3  -5    4.12    0.47
  -6   3   5    4.74    0.28
  -6   3   5    4.80    0.44
  -6  -3   5    4.88    0.46
   6  -3  -5    4.78    0.42
  -6   3   4   34.09    1.78
   6   3  -4   32.80    1.77
   6  -3  -4   33.30    1.75
  -6  -3   4   34.88    1.81
   6   3  -3   13.45    0.82
   6   3  -3   14.03    0.65
  -6   3   3   12.52    0.82
  -6  -3   3   12.57    0.83
   6  -3  -3   12.81    0.81
  -6   3   2   -0.02    0.05
   6   3  -2   -0.02    0.06
   6   3  -2    0.02    0.10
  -6   3   2    0.27    0.14
   6  -3  -2    0.13    0.12
  -6  -3   2   -0.15    0.10
  -6   3   1   16.91    0.86
  -6   3   1   17.08    0.98
   6   3  -1   16.13    0.94
   6   3  -1   17.12    0.88
   6  -3  -1   16.87    0.98
  -6  -3   1   17.12    1.01
   6   3   0    2.91    0.33
   6   3   0    3.23    0.29
  -6   3   0    4.03    0.29
  -6   3   0    4.16    0.35
   6   3   0    3.19    0.34
  -6  -3   0    3.84    0.42
   6  -3   0    2.83    0.36
   6   3   1  160.50    6.98
  -6   3  -1  165.64    7.55
  -6   3  -1  162.03    7.59
   6   3   1  167.15    7.51
   6   3   1  157.23    7.51
   6  -3   1  163.19    7.57
  -6  -3  -1  160.02    7.70
   6   3   2   13.08    0.76
   6   3   2   14.35    0.77
  -6   3  -2   14.56    0.81
   6   3   2   13.02    0.81
  -6   3  -2   13.63    0.80
  -6  -3  -2   13.83    0.88
   6  -3   2   13.37    0.86
  -6   3  -3   11.68    0.69
   6   3   3   10.76    0.72
  -6   3  -3   11.14    0.71
   6   3   3   10.83    0.65
   6   3   3   10.55    0.62
  -6  -3  -3    9.74    0.74
   6  -3   3   11.82    0.76
   6   3   4   -0.04    0.08
   6   3   4    0.23    0.12
  -6   3  -4   -0.05    0.12
   6   3   4    0.00    0.12
  -6   3  -4    0.74    0.18
   6  -3   4    0.07    0.13
  -6  -3  -4    0.02    0.13
  -6   3  -5    5.14    0.43
   6   3   5    6.25    0.37
  -6   3  -5    5.35    0.51
   6   3   5    6.38    0.54
   6  -3   5    6.74    0.57
  -6  -3  -5    5.87    0.55
  -6   3  -6    2.68    0.40
   6   3   6    1.98    0.37
   6  -3   6    2.72    0.41
  -6  -3  -6    2.50    0.40
   6   3   7   13.74    0.95
  -6   3  -7   12.64    0.92
   6  -3   7   12.79    0.91
  -6  -3  -7   13.61    0.96
  -6   3  -8    0.07    0.17
   6   3   8   -0.14    0.14
  -6  -3  -8    0.13    0.20
   6  -3   8    0.35    0.21
  -6   3  -9    1.56    0.37
   6   3   9    1.53    0.38
  -6  -3  -9    2.01    0.41
   6  -3   9    2.11    0.42
  -6   3 -10    0.84    0.31
   6   3  10    0.54    0.29
  -6  -3 -10    0.26    0.24
   6  -3  10    0.79    0.29
  -6   3 -11   29.97    1.87
   6   3  11   29.52    1.85
   6  -3  11   29.18    1.80
  -6  -3 -11   30.92    1.89
   6   3  12    0.09    0.24
  -6   3 -12    0.24    0.28
   6  -3  12    0.13    0.26
  -6  -3 -12    0.22    0.29
  -6   3 -13    0.76    0.36
   6   3  13    0.17    0.29
  -6  -3 -13    0.15    0.28
   6  -3  13    0.62    0.36
  -6   3 -14    0.20    0.32
   6   3  14   -0.05    0.25
   6  -3  14    0.02    0.28
  -6  -3 -14    0.00    0.32
  -6   3 -15    0.23    0.36
   6   3  15   -0.20    0.28
   6  -3  15    0.50    0.34
  -6  -3 -15    0.60    0.41
   6   3  16    0.06    0.35
  -6   3 -16    0.38    0.40
   6  -3  16    0.35    0.37
  -6  -3 -16   -0.04    0.34
  -6  -4  17    0.06    0.33
   6  -4 -17    0.34    0.34
   6   4 -16   -0.10    0.25
  -6  -4  16   -0.21    0.29
   6  -4 -16    0.21    0.28
   6   4 -15    0.12    0.27
  -6   4  15    0.00    0.22
   6  -4 -15    0.13    0.26
  -6  -4  15    0.57    0.34
  -6   4  14    0.24    0.23
   6   4 -14    0.73    0.34
   6  -4 -14    0.95    0.35
  -6  -4  14    0.12    0.26
   6   4 -13    1.60    0.40
  -6   4  13    0.81    0.30
  -6  -4  13    1.06    0.38
   6  -4 -13    1.49    0.40
  -6   4  12    0.42    0.25
   6   4 -12    0.74    0.29
   6  -4 -12    0.32    0.24
  -6  -4  12    0.25    0.24
  -6   4  11    8.03    0.70
   6   4 -11    7.71    0.81
  -6  -4  11    6.52    0.77
   6  -4 -11    5.82    0.70
   6   4 -10    1.89    0.39
  -6   4  10    1.85    0.36
   6  -4 -10    1.36    0.33
  -6  -4  10    1.16    0.33
  -6   4   9    1.36    0.33
   6   4  -9    2.48    0.42
   6  -4  -9    2.09    0.39
  -6  -4   9    2.05    0.40
   6   4  -8  111.83    5.39
  -6   4   8  108.30    5.36
  -6  -4   8  109.04    5.43
   6  -4  -8  111.78    5.34
  -6   4   7  121.30    5.87
   6   4  -7  120.29    5.87
  -6  -4   7  121.89    5.94
   6  -4  -7  123.49    5.83
  -6   4   6    3.37    0.45
   6   4  -6    4.00    0.47
  -6  -4   6    3.02    0.44
   6  -4  -6    4.25    0.48
   6   4  -5   16.30    1.05
  -6   4   5   16.84    1.05
   6  -4  -5   17.52    1.04
  -6  -4   5   16.41    1.06
  -6   4   4   20.89    1.22
   6   4  -4   21.87    1.22
   6  -4  -4   18.98    1.18
  -6  -4   4   21.00    1.23
   6   4  -3   78.40    3.84
  -6   4   3   79.55    3.86
   6  -4  -3   78.71    3.83
  -6  -4   3   78.78    3.91
   6   4  -2   35.02    1.79
  -6   4   2   35.60    1.81
   6   4  -2   30.84    1.61
   6  -4  -2   35.69    1.80
  -6  -4   2   33.41    1.83
  -6   4   1   73.00    3.57
  -6   4   1   72.84    3.42
   6   4  -1   74.00    3.43
   6   4  -1   72.91    3.55
  -6  -4   1   72.76    3.63
   6  -4  -1   72.76    3.56
  -6   4   0   11.64    0.75
   6   4   0   11.20    0.66
   6   4   0   11.00    0.71
  -6   4   0   10.72    0.62
   6  -4   0   10.59    0.74
  -6  -4   0   11.04    0.76
  -6   4  -1   32.51    1.67
   6   4   1   31.08    1.63
   6   4   1   32.48    1.62
   6   4   1   30.75    1.53
  -6   4  -1   31.54    1.59
  -6  -4  -1   30.74    1.72
   6  -4   1   30.78    1.69
  -6   4  -2   23.53    1.29
   6   4   2   23.68    1.25
   6   4   2   23.98    1.29
   6   4   2   22.82    1.20
  -6   4  -2   23.77    1.26
  -6  -4  -2   22.03    1.35
   6  -4   2   23.20    1.33
  -6   4  -3   54.76    2.69
   6   4   3   54.75    2.62
  -6   4  -3   55.58    2.68
   6   4   3   50.99    2.46
   6   4   3   56.54    2.70
  -6  -4  -3   50.53    2.76
   6  -4   3   52.68    2.72
   6   4   4    2.72    0.38
  -6   4  -4    2.89    0.37
  -6   4  -4    3.69    0.40
   6   4   4    2.82    0.31
  -6  -4  -4    2.62    0.40
   6  -4   4    2.72    0.40
  -6   4  -5   33.08    1.89
   6   4   5   38.98    1.84
  -6   4  -5   37.57    1.98
   6   4   5   37.37    2.00
   6  -4   5   37.02    1.99
  -6  -4  -5   37.08    2.03
   6   4   6   22.22    1.37
  -6   4  -6   21.58    1.35
   6  -4   6   23.31    1.37
  -6  -4  -6   23.55    1.42
   6   4   7   13.16    0.98
  -6   4  -7   13.21    0.98
   6  -4   7   14.64    0.99
  -6  -4  -7   15.83    1.06
  -6   4  -8    7.78    0.72
   6   4   8    8.31    0.73
  -6  -4  -8    9.42    0.78
   6  -4   8    7.81    0.70
  -6   4  -9   10.04    0.84
   6   4   9    8.75    0.81
  -6  -4  -9   10.48    0.86
   6  -4   9    9.03    0.80
  -6   4 -10    0.65    0.31
   6   4  10    0.44    0.28
  -6  -4 -10    1.14    0.38
   6  -4  10    0.66    0.31
   6   4  11    7.37    0.90
  -6   4 -11    9.42    0.87
   6  -4  11    9.30    0.95
  -6  -4 -11   10.67    0.92
   6   4  12    0.19    0.30
  -6   4 -12    0.43    0.33
  -6  -4 -12    0.18    0.30
   6  -4  12   -0.11    0.22
  -6   4 -13    2.41    0.55
   6   4  13    1.03    0.41
   6  -4  13    2.68    0.53
  -6  -4 -13    1.08    0.43
  -6   4 -14    2.40    0.61
   6   4  14    3.26    0.65
  -6  -4 -14    4.16    0.72
   6  -4  14    3.41    0.62
  -6   4 -15    4.61    0.82
   6   4  15    3.86    0.76
   6  -4  15    4.30    0.72
  -6  -4 -15    5.53    0.86
  -6  -5  17    7.33    0.98
   6  -5 -17    8.03    1.00
   6   5 -16    0.32    0.33
  -6  -5  16    0.30    0.32
   6  -5 -16    0.19    0.33
   6   5 -15    8.31    0.98
  -6  -5  15    8.76    1.02
   6  -5 -15   10.71    0.96
  -6   5  14   -0.10    0.23
   6   5 -14   -0.15    0.22
   6  -5 -14   -0.08    0.23
  -6  -5  14   -0.15    0.23
  -6   5  13    0.14    0.21
   6   5 -13    0.39    0.29
  -6  -5  13    0.45    0.27
   6  -5 -13    0.09    0.24
  -6   5  12    3.00    0.51
   6   5 -12    3.48    0.56
   6  -5 -12    3.04    0.55
  -6  -5  12    3.97    0.62
   6   5 -11   19.72    1.30
  -6   5  11   17.81    1.25
   6  -5 -11   19.96    1.31
  -6  -5  11   17.29    1.29
   6   5 -10   -0.16    0.17
  -6   5  10    0.11    0.20
  -6  -5  10    0.21    0.22
   6  -5 -10    0.46    0.24
  -6   5   9    2.65    0.44
   6   5  -9    2.25    0.42
   6  -5  -9    2.44    0.43
  -6  -5   9    2.69    0.47
   6   5  -8   16.50    1.10
  -6   5   8   16.08    1.09
  -6  -5   8   15.65    1.12
   6  -5  -8   15.20    1.07
  -6   5   7   18.45    1.18
   6   5  -7   18.43    1.20
  -6  -5   7   17.81    1.20
   6  -5  -7   18.70    1.19
   6   5  -6   32.92    1.88
  -6   5   6   34.05    1.89
  -6  -5   6   33.22    1.90
   6  -5  -6   34.79    1.89
  -6   5   5    2.83    0.43
   6   5  -5    3.58    0.46
   6  -5  -5    2.84    0.41
  -6  -5   5    2.93    0.43
   6   5  -4    5.72    0.53
  -6   5   4    6.03    0.62
  -6  -5   4    6.14    0.56
   6  -5  -4    4.97    0.56
  -6   5   3    2.34    0.37
   6   5  -3    3.13    0.43
   6  -5  -3    2.63    0.38
  -6  -5   3    3.31    0.43
  -6   5   2   17.71    1.12
   6   5  -2   18.48    1.12
  -6  -5   2   19.12    1.16
   6  -5  -2   18.65    1.13
   6   5  -1   28.07    1.47
  -6   5   1   27.56    1.48
   6   5  -1   22.07    1.30
   6  -5  -1   27.10    1.48
  -6  -5   1   27.39    1.51
  -6   5   0    8.14    0.47
   6   5   0    6.85    0.56
  -6   5   0    7.62    0.59
   6   5   0    6.43    0.49
  -6  -5   0    7.85    0.62
   6  -5   0    6.42    0.58
  -6   5  -1   -0.01    0.09
   6   5   1   -0.11    0.10
   6   5   1   -0.13    0.10
  -6   5  -1   -0.10    0.12
   6   5   1   -0.01    0.11
   6  -5   1    0.02    0.13
  -6  -5  -1    0.12    0.16
   6   5   2    5.76    0.47
  -6   5  -2    6.83    0.54
  -6   5  -2    5.71    0.46
   6   5   2    5.56    0.48
   6   5   2    6.14    0.50
   6  -5   2    5.81    0.54
  -6  -5  -2    5.93    0.56
  -6   5  -3   24.21    1.38
  -6   5  -3   23.87    1.33
   6   5   3   24.44    1.33
   6   5   3   23.37    1.36
  -6  -5  -3   23.71    1.43
   6  -5   3   25.07    1.42
  -6   5  -4    0.40    0.19
   6   5   4    0.59    0.18
   6   5   4    0.41    0.20
  -6   5  -4    0.62    0.22
  -6  -5  -4    0.26    0.20
   6  -5   4    0.31    0.20
  -6   5  -5   -0.10    0.14
   6   5   5   -0.12    0.16
  -6   5  -5    0.12    0.15
   6   5   5   -0.11    0.11
  -6  -5  -5   -0.04    0.16
   6  -5   5    0.02    0.16
  -6   5  -6    1.76    0.35
   6   5   6    0.95    0.29
  -6   5  -6    0.54    0.22
  -6  -5  -6    1.54    0.36
   6  -5   6    1.26    0.31
   6   5   7   15.52    1.04
  -6   5  -7   12.40    0.97
   6  -5   7   12.59    0.96
  -6  -5  -7   14.52    1.04
  -6   5  -8    0.60    0.28
   6   5   8    0.43    0.26
   6  -5   8    0.90    0.28
  -6  -5  -8    0.43    0.28
   6   5   9    0.31    0.24
  -6   5  -9    0.04    0.24
  -6  -5  -9    0.36    0.28
   6  -5   9    0.34    0.26
   6   5  10    8.20    0.89
  -6   5 -10    6.38    0.79
  -6  -5 -10    6.96    0.81
   6  -5  10    6.21    0.74
  -6   5 -11    0.89    0.37
   6   5  11    0.86    0.35
   6  -5  11    0.12    0.24
  -6  -5 -11    0.01    0.25
   6   5  12    1.70    0.47
  -6   5 -12    2.18    0.53
  -6  -5 -12    1.13    0.44
   6  -5  12    2.34    0.47
  -6   5 -13   -0.11    0.28
   6   5  13   -0.25    0.25
   6  -5  13   -0.04    0.27
  -6  -5 -13   -0.09    0.31
  -6   5 -14    2.04    0.54
   6   5  14    2.54    0.60
  -6  -5 -14    0.36    0.39
  -6   5 -15    3.74    0.76
   6   5  15    3.80    0.73
  -6  -5 -15    5.09    0.86
   6   6 -16    5.51    0.86
   6  -6 -16    7.18    0.95
  -6  -6  16    6.46    0.94
   6   6 -15    2.77    0.60
   6  -6 -15    3.59    0.65
  -6  -6  15    3.94    0.71
  -6   6  14    0.18    0.27
   6   6 -14    0.03    0.28
  -6  -6  14    0.18    0.30
   6  -6 -14   -0.26    0.26
  -6   6  13    0.41    0.28
   6   6 -13    1.05    0.40
  -6  -6  13    1.16    0.42
   6  -6 -13    1.12    0.39
   6   6 -12    4.53    0.66
  -6   6  12    2.91    0.53
  -6  -6  12    3.03    0.57
   6  -6 -12    4.75    0.69
  -6   6  11    0.47    0.25
   6   6 -11    0.19    0.24
   6  -6 -11    0.02    0.22
  -6  -6  11    0.07    0.23
  -6   6  10   15.17    1.12
   6   6 -10   15.84    1.15
  -6  -6  10   14.97    1.16
   6  -6 -10   16.06    1.15
  -6   6   9    0.28    0.22
   6   6  -9    0.84    0.30
  -6  -6   9    0.87    0.32
   6  -6  -9    0.46    0.24
   6   6  -8    3.65    0.54
  -6   6   8    2.78    0.47
  -6  -6   8    2.63    0.47
   6  -6  -8    3.35    0.51
   6   6  -7   19.85    1.28
  -6   6   7   16.89    1.22
  -6  -6   7   20.18    1.28
   6  -6  -7   19.18    1.25
  -6   6   6   10.37    0.81
   6   6  -6    9.90    0.80
   6  -6  -6   10.58    0.81
  -6  -6   6    8.79    0.79
  -6   6   5    7.62    0.67
   6   6  -5    8.19    0.69
  -6  -6   5    7.45    0.69
   6  -6  -5    6.99    0.65
  -6   6   4   37.03    2.07
   6   6  -4   35.49    2.06
  -6  -6   4   38.69    2.11
   6  -6  -4   39.95    2.08
   6   6  -3    0.13    0.19
  -6   6   3    0.00    0.14
   6  -6  -3    0.16    0.17
  -6  -6   3    0.24    0.20
  -6   6   2    0.19    0.15
   6   6  -2   -0.09    0.12
  -6  -6   2    0.06    0.16
   6  -6  -2    0.13    0.15
   6   6  -1   29.33    1.62
  -6   6   1   27.99    1.62
   6  -6  -1   27.15    1.60
  -6  -6   1   28.62    1.64
   6   6   0    1.27    0.24
  -6   6   0    1.86    0.34
   6   6   0    1.70    0.32
   6  -6   0    1.29    0.30
  -6  -6   0    1.49    0.33
  -6  -6   0    1.47    0.25
  -6   6  -1    2.33    0.29
   6   6   1    2.13    0.31
  -6   6  -1    2.80    0.42
   6   6   1    2.23    0.38
   6  -6   1    2.51    0.40
  -6  -6  -1    2.64    0.43
  -6  -6  -1    3.54    0.39
   6   6   2    1.92    0.32
   6   6   2    1.86    0.33
  -6   6  -2    1.39    0.32
  -6   6  -2    2.06    0.29
   6  -6   2    2.03    0.37
  -6  -6  -2    1.52    0.33
  -6  -6  -2    1.90    0.31
  -6   6  -3   12.04    0.76
   6   6   3   11.65    0.79
   6   6   3   11.65    0.81
  -6   6  -3   11.01    0.82
  -6  -6  -3   10.34    0.79
   6  -6   3   12.65    0.87
  -6  -6  -3   10.29    0.84
   6   6   4   42.41    2.28
   6   6   4   42.65    2.23
  -6   6  -4   42.98    2.29
  -6   6  -4   43.64    2.25
  -6  -6  -4   41.75    2.35
   6  -6   4   43.81    2.32
   6   6   5   12.60    0.83
  -6   6  -5   12.48    0.90
   6   6   5   13.16    0.92
  -6   6  -5   11.87    0.87
   6  -6   5   11.95    0.90
  -6  -6  -5   13.81    0.98
   6   6   6   23.07    1.38
  -6   6  -6   22.90    1.35
  -6   6  -6   16.95    1.27
  -6  -6  -6   23.73    1.43
   6  -6   6   21.78    1.35
   6   6   7    0.56    0.27
  -6   6  -7    0.52    0.26
   6  -6   7    1.03    0.31
  -6  -6  -7    0.46    0.30
  -6   6  -8    5.70    0.69
   6   6   8    5.66    0.71
   6  -6   8    4.58    0.62
  -6  -6  -8    6.24    0.74
   6   6   9    0.06    0.22
  -6   6  -9    0.43    0.25
   6  -6   9   -0.13    0.19
  -6  -6  -9    0.09    0.24
  -6   6 -10    3.75    0.60
   6   6  10    2.95    0.55
  -6  -6 -10    3.37    0.62
   6  -6  10    2.52    0.49
   6   6  11    0.20    0.29
  -6   6 -11    0.12    0.28
   6  -6  11    0.70    0.32
  -6  -6 -11    0.34    0.34
   6   6  12    1.33    0.44
  -6   6 -12    1.43    0.46
   6  -6  12    1.01    0.39
  -6  -6 -12    0.96    0.41
   6   6  13   -0.14    0.27
  -6   6 -13   -0.06    0.29
  -6  -6 -13   -0.06    0.32
  -6   6 -14    3.01    0.67
   6   6  14    2.36    0.61
  -6  -6 -14    2.77    0.63
   6   7 -15   -0.26    0.32
   6  -7 -15    0.07    0.30
  -6  -7  15    0.35    0.35
  -6   7  14    8.41    0.97
   6   7 -14    9.14    1.06
  -6  -7  14    8.63    1.06
   6  -7 -14    8.21    1.02
  -6   7  13    1.34    0.41
   6   7 -13    1.27    0.44
   6  -7 -13    1.13    0.43
  -6  -7  13    1.16    0.44
  -6   7  12   -0.25    0.19
   6   7 -12    0.43    0.30
   6  -7 -12    0.22    0.27
  -6  -7  12    0.17    0.27
  -6   7  11    2.55    0.50
   6   7 -11    3.16    0.58
  -6  -7  11    3.39    0.61
   6  -7 -11    3.03    0.57
  -6   7  10    7.21    0.81
   6   7 -10    6.19    0.77
   6  -7 -10    6.23    0.77
  -6  -7  10    4.76    0.70
   6   7  -9    7.81    0.85
  -6   7   9    7.55    0.83
   6  -7  -9    5.75    0.74
  -6  -7   9    6.96    0.81
  -6   7   8    1.88    0.43
   6   7  -8    1.66    0.40
   6  -7  -8    2.34    0.46
  -6  -7   8    1.29    0.37
  -6   7   7    8.77    0.75
   6   7  -7    7.50    0.82
   6  -7  -7    6.00    0.73
  -6  -7   7    6.05    0.75
   6   7  -6   43.04    2.36
  -6   7   6   43.05    2.35
  -6  -7   6   41.45    2.36
   6  -7  -6   40.14    2.31
  -6   7   5    4.86    0.61
   6   7  -5    4.14    0.57
   6  -7  -5    3.71    0.53
  -6  -7   5    3.96    0.56
  -6   7   4    2.57    0.44
   6   7  -4    3.80    0.53
   6  -7  -4    2.69    0.45
  -6  -7   4    3.53    0.50
   6   7  -3    1.50    0.35
  -6   7   3    1.55    0.35
  -6  -7   3    2.09    0.39
   6  -7  -3    1.34    0.33
   6   7  -2   63.41    3.24
  -6   7   2   61.94    3.22
  -6  -7   2   61.69    3.25
   6  -7  -2   61.39    3.19
  -6   7   1    0.63    0.25
   6   7  -1    0.35    0.22
  -6  -7   1    0.34    0.24
   6  -7  -1    0.82    0.26
  -6   7   0   21.53    1.40
   6   7   0   22.67    1.40
  -6  -7   0   24.28    1.44
  -6  -7   0   21.74    1.25
   6  -7   0   24.04    1.42
   6   7   1    8.31    0.71
  -6   7  -1    8.76    0.73
  -6  -7  -1    8.80    0.64
   6  -7   1    8.41    0.72
  -6  -7  -1    7.95    0.72
  -6   7  -2   11.90    0.86
   6   7   2    9.24    0.77
   6  -7   2    9.40    0.80
  -6  -7  -2   11.03    0.76
  -6  -7  -2   11.05    0.85
   6   7   3    2.38    0.40
  -6   7  -3    1.99    0.38
   6  -7   3    2.15    0.41
  -6  -7  -3    1.98    0.36
  -6  -7  -3    1.85    0.39
   6   7   4   31.36    1.76
  -6   7  -4   31.73    1.81
  -6   7  -4   30.94    1.74
  -6  -7  -4   33.51    1.89
   6  -7   4   31.20    1.81
  -6  -7  -4   30.54    1.78
  -6   7  -5   12.97    0.99
  -6   7  -5   12.45    0.93
   6   7   5   15.24    0.96
   6   7   5   14.43    1.01
   6  -7   5   14.85    1.03
  -6  -7  -5   14.30    1.00
  -6  -7  -5   13.05    1.04
   6   7   6   12.59    0.96
  -6   7  -6    9.91    0.90
  -6   7  -6   13.03    0.93
  -6  -7  -6   14.86    1.06
   6  -7   6   13.39    0.96
   6   7   7    2.78    0.52
  -6   7  -7    3.70    0.55
   6  -7   7    3.31    0.51
  -6  -7  -7    3.01    0.54
   6   7   8    8.47    0.91
  -6   7  -8    8.75    0.82
   6  -7   8    8.62    0.79
  -6  -7  -8    9.43    0.99
  -6   7  -9    0.27    0.27
   6   7   9    0.20    0.25
  -6  -7  -9    0.26    0.29
   6  -7   9   -0.16    0.21
  -6   7 -10    5.51    0.77
   6   7  10    5.88    0.79
  -6  -7 -10    4.45    0.71
   6  -7  10    4.95    0.66
   6   7  11    0.22    0.32
  -6   7 -11   -0.21    0.27
  -6  -7 -11   -0.24    0.25
   6   7  12    0.02    0.30
  -6   7 -12   -0.02    0.30
  -6  -7 -12   -0.06    0.28
   6   7  13    4.18    0.74
  -6   7 -13    4.13    0.74
   6   8 -14    0.05    0.37
  -6   8  14    0.20    0.31
  -6  -8  14   -0.07    0.31
   6  -8 -14   -0.09    0.30
  -6   8  13    1.25    0.42
   6   8 -13    1.47    0.48
   6  -8 -13    1.76    0.52
  -6  -8  13    2.20    0.57
   6   8 -12    1.84    0.50
  -6   8  12    1.76    0.48
   6  -8 -12    1.70    0.48
  -6  -8  12    1.41    0.46
  -6   8  11    1.92    0.48
   6   8 -11    2.89    0.58
  -6  -8  11    2.27    0.52
   6  -8 -11    2.20    0.52
  -6   8  10    5.44    0.73
   6   8 -10    5.89    0.80
  -6  -8  10    5.57    0.78
   6  -8 -10    6.00    0.81
   6   8  -9    1.47    0.43
  -6   8   9    0.98    0.37
  -6  -8   9    0.33    0.29
   6  -8  -9    1.44    0.41
   6   8  -8    0.00    0.21
  -6   8   8    0.37    0.25
   6  -8  -8    0.08    0.22
  -6  -8   8   -0.16    0.19
   6   8  -7    0.86    0.33
  -6   8   7    0.82    0.31
   6  -8  -7    0.74    0.30
  -6  -8   7    0.74    0.32
  -6   8   6    2.47    0.46
   6   8  -6    2.97    0.53
   6  -8  -6    3.13    0.53
  -6  -8   6    2.87    0.52
  -6   8   5    3.31    0.53
   6   8  -5    3.48    0.56
  -6  -8   5    3.27    0.53
   6  -8  -5    2.48    0.47
  -6   8   4   23.58    1.58
   6   8  -4   24.17    1.60
   6  -8  -4   27.93    1.62
  -6  -8   4   26.67    1.63
  -6   8   3    9.06    0.78
   6   8  -3    7.20    0.80
   6  -8  -3    6.77    0.77
  -6  -8   3    8.53    0.76
   6   8  -2    0.07    0.19
  -6   8   2    0.35    0.24
   6  -8  -2   -0.02    0.18
  -6  -8   2    0.10    0.21
  -6   8   1    1.08    0.32
   6   8  -1    0.31    0.23
   6  -8  -1    0.61    0.26
  -6  -8   1    0.43    0.25
   6   8   0    2.11    0.43
  -6   8   0    2.61    0.46
  -6  -8   0    2.45    0.45
   6  -8   0    2.62    0.46
  -6   8  -1    2.23    0.45
   6   8   1    3.06    0.48
  -6  -8  -1    2.16    0.42
   6  -8   1    2.36    0.44
  -6   8  -2    1.18    0.35
   6   8   2    1.12    0.31
  -6  -8  -2    2.13    0.42
   6  -8   2    1.83    0.39
  -6  -8  -2    1.98    0.36
   6   8   3    2.15    0.41
  -6   8  -3    2.00    0.42
  -6  -8  -3    2.34    0.40
   6  -8   3    2.33    0.44
  -6  -8  -3    2.17    0.46
  -6   8  -4    2.16    0.43
   6   8   4    2.67    0.44
   6  -8   4    2.45    0.47
  -6  -8  -4    2.65    0.45
  -6  -8  -4    2.77    0.49
   6   8   5    0.09    0.23
  -6   8  -5   -0.18    0.18
  -6  -8  -5    0.32    0.25
  -6  -8  -5    0.15    0.24
   6  -8   5    0.36    0.25
  -6   8  -6    4.39    0.64
   6   8   6    5.95    0.71
   6  -8   6    6.29    0.71
  -6  -8  -6    6.39    0.75
  -6  -8  -6    5.05    0.69
   6   8   7    1.31    0.39
  -6   8  -7    0.85    0.32
  -6   8  -7    2.53    0.46
   6  -8   7    2.18    0.44
  -6  -8  -7    1.24    0.42
  -6   8  -8    0.95    0.35
   6   8   8    0.50    0.31
   6  -8   8    1.08    0.34
  -6  -8  -8    0.29    0.28
  -6   8  -9    0.19    0.30
   6   8   9    0.34    0.31
  -6  -8  -9   -0.03    0.24
   6   8  10    0.11    0.31
  -6   8 -10    0.17    0.29
  -6   8 -11   -0.03    0.30
   6   8  11    0.14    0.33
  -6   8 -12    1.37    0.50
   6   8  12    1.77    0.53
   6   9 -13    1.59    0.56
  -6   9  13    0.98    0.45
   6  -9 -13    0.53    0.39
  -6  -9  13    1.35    0.50
  -6   9  12    0.97    0.43
   6   9 -12    0.64    0.40
   6  -9 -12    1.17    0.45
  -6  -9  12    0.86    0.42
   6   9 -11    7.83    1.01
  -6   9  11    9.75    1.06
   6  -9 -11   10.04    1.11
  -6  -9  11    9.42    1.08
  -6   9  10    2.56    0.56
   6   9 -10    3.10    0.63
   6  -9 -10    2.90    0.59
  -6  -9  10    3.51    0.67
   6   9  -9   13.27    1.12
  -6   9   9   10.73    1.01
  -6  -9   9   11.18    1.05
   6  -9  -9   13.37    1.10
  -6   9   8    3.39    0.59
   6   9  -8    3.68    0.66
   6  -9  -8    3.56    0.62
  -6  -9   8    3.86    0.66
  -6   9   7    0.54    0.30
   6   9  -7    0.24    0.26
  -6  -9   7    0.37    0.31
   6  -9  -7    0.61    0.31
   6   9  -6    0.03    0.21
  -6   9   6    0.16    0.25
  -6  -9   6    0.32    0.27
   6  -9  -6   -0.18    0.20
   6   9  -5    0.95    0.36
  -6   9   5    0.65    0.31
  -6  -9   5    2.26    0.48
   6  -9  -5    1.26    0.38
  -6   9   4    1.17    0.36
   6   9  -4    1.28    0.37
  -6  -9   4    1.17    0.39
   6  -9  -4    1.44    0.38
   6   9  -3    7.09    0.83
  -6   9   3    7.93    0.86
  -6  -9   3    7.88    0.85
   6  -9  -3    5.33    0.71
   6   9  -2   11.76    0.98
  -6   9   2   11.08    0.97
   6  -9  -2   12.28    0.97
  -6  -9   2   12.13    1.00
  -6   9   1    0.43    0.26
   6   9  -1    0.21    0.24
  -6  -9   1    0.59    0.33
   6  -9  -1    0.21    0.26
   6   9   0    4.48    0.62
  -6   9   0    3.26    0.57
  -6  -9   0    5.48    0.68
   6  -9   0    3.33    0.55
  -6   9  -1    0.01    0.21
   6   9   1    0.29    0.27
  -6  -9  -1    0.34    0.26
   6  -9   1    0.45    0.27
   6   9   2    2.79    0.51
  -6   9  -2    2.49    0.49
  -6  -9  -2    2.25    0.47
   6  -9   2    2.28    0.46
   6   9   3    0.99    0.33
  -6   9  -3    0.71    0.33
   6  -9   3    0.59    0.30
  -6  -9  -3    0.86    0.33
  -6   9  -4    4.00    0.62
   6   9   4    4.09    0.59
  -6  -9  -4    4.27    0.59
  -6  -9  -4    2.38    0.49
   6  -9   4    4.65    0.64
  -6   9  -5    0.06    0.25
  -6  -9  -5    0.02    0.23
   6  -9   5    0.07    0.24
  -6   9  -6    4.84    0.70
   6   9   6    5.66    0.71
  -6  -9  -6    5.14    0.69
   6  -9   6    5.04    0.68
   6   9   7    1.49    0.42
  -6   9  -7    0.58    0.32
   6   9   8    1.62    0.46
   6   9   9   -0.10    0.27
   6   9  10    2.40    0.59
   6   9  11    0.72    0.45
   6  10 -11    0.49    0.41
  -6  10  11   -0.09    0.29
   6 -10 -11    0.22    0.34
  -6 -10  11    0.00    0.34
  -6  10  10    0.18    0.28
   6  10 -10    0.33    0.36
  -6 -10  10    0.24    0.34
   6 -10 -10    0.02    0.32
  -6  10   9    3.59    0.66
   6  10  -9    3.50    0.68
   6 -10  -9    4.62    0.72
  -6 -10   9    5.02    0.77
   6  10  -8    0.46    0.33
  -6  10   8    0.25    0.31
  -6 -10   8    0.78    0.40
   6 -10  -8    0.36    0.32
  -6  10   7   15.65    1.28
   6  10  -7   16.43    1.31
  -6 -10   7   16.48    1.30
   6 -10  -7   17.00    1.32
   6  10  -6    3.62    0.63
  -6  10   6    2.52    0.56
  -6 -10   6    3.22    0.62
   6 -10  -6    2.94    0.57
   6  10  -5    4.10    0.65
  -6  10   5    3.53    0.62
   6 -10  -5    2.17    0.50
  -6 -10   5    3.15    0.58
  -6  10   4    1.87    0.48
   6  10  -4    2.76    0.54
  -6 -10   4    3.09    0.56
   6 -10  -4    1.78    0.45
  -6  10   3    9.23    1.00
   6  10  -3    9.76    1.04
   6 -10  -3    8.75    0.97
  -6 -10   3    9.19    0.99
  -6  10   2   -0.06    0.21
   6  10  -2    0.35    0.28
   6 -10  -2    0.17    0.27
  -6 -10   2   -0.06    0.24
   6  10  -1    7.57    0.89
  -6  10   1    6.51    0.85
  -6 -10   1    7.23    0.87
   6 -10  -1    8.78    0.93
   6  10   0    2.10    0.48
  -6  10   0    1.49    0.41
  -6 -10   0    0.46    0.30
   6 -10   0    1.40    0.40
   6  10   1    4.49    0.65
  -6  10  -1    3.34    0.59
  -6 -10  -1    2.46    0.53
   6 -10   1    4.82    0.68
  -6  10  -2   10.33    0.96
   6  10   2   10.87    0.96
   6 -10   2   10.71    0.92
  -6  10  -3    0.61    0.34
   6  10   3    0.45    0.32
   6 -10   3    1.34    0.40
   6  10   4    2.69    0.52
  -6  10  -4    2.10    0.49
   6 -10   4    2.52    0.51
  -6  10  -5    2.16    0.51
  -6  10  -6    0.26    0.30
  -6 -10  -6    1.09    0.40
  -6  10  -7    3.14    0.63
   6  10   7    3.07    0.60
   6  10   8    0.80    0.37
   6  10   9    4.07    0.72
  -6  11   9    0.10    0.31
   6  11  -9    0.13    0.36
  -6 -11   9   -0.04    0.33
   6 -11  -9    0.10    0.34
   6  11  -8    0.24    0.33
  -6  11   8    0.29    0.32
   6 -11  -8   -0.15    0.29
  -6 -11   8    0.15    0.37
  -6  11   7    2.01    0.53
   6  11  -7    2.24    0.57
   6 -11  -7    2.67    0.60
  -6 -11   7    2.43    0.58
   6  11  -6    0.67    0.37
  -6  11   6    0.26    0.29
  -6 -11   6    0.81    0.41
   6 -11  -6    0.35    0.38
   6  11  -5    0.18    0.32
  -6  11   5    0.41    0.34
   6 -11  -5    0.47    0.35
  -6 -11   5    1.08    0.44
   6  11  -4   -0.02    0.25
  -6  11   4    0.12    0.27
  -6 -11   4   -0.19    0.27
   6 -11  -4   -0.13    0.25
  -6  11   3    4.74    0.73
   6  11  -3    4.18    0.71
  -6 -11   3    3.68    0.68
   6 -11  -3    5.45    0.77
  -6  11   2    2.01    0.51
   6  11  -2    2.67    0.57
  -6 -11   2    1.08    0.42
   6 -11  -2    2.97    0.58
  -6  11   1    0.01    0.26
   6  11  -1    0.61    0.36
   6 -11  -1    0.00    0.27
  -6  11   0    0.48    0.33
   6  11   0    0.54    0.33
   6 -11   0    0.51    0.31
   6  11   1    1.19    0.42
  -6  11  -1    1.10    0.40
   6 -11   1    0.78    0.38
   6  11   2    4.05    0.69
  -6  11  -2    3.33    0.63
   6 -11   2    3.71    0.63
  -6  11  -3    3.76    0.67
   6  11   3    3.90    0.65
  -6  11  -4   -0.40    0.23
   6  11   4   -0.05    0.27
  -6  11  -5    0.13    0.33
  -6  11  -6    2.11    0.54
  -6  11  -7    1.35    0.46
   6  12  -5    0.23    0.36
  -6  12   5    0.32    0.35
   6 -12  -5   -0.17    0.29
   6  12  -4    3.05    0.64
  -6  12   4    4.28    0.74
   6 -12  -4    3.10    0.66
  -6  12   3    0.58    0.38
   6  12  -3    0.81    0.41
   6 -12  -3    0.94    0.42
  -6  12   2    1.63    0.48
   6  12  -2    1.50    0.48
   6 -12  -2    1.47    0.49
  -6  12   1    3.05    0.63
   6  12  -1    4.42    0.76
   6 -12  -1    2.91    0.61
   6  12   0   -0.29    0.30
  -6  12   0   -0.04    0.30
   6  12   1    1.72    0.54
  -6  12  -1    1.16    0.44
  -6  12  -2    1.39    0.48
   6  12   2    1.86    0.50
   6  12   3    3.24    0.65
  -6  12  -3    2.62    0.64
  -7   0  17   -0.16    0.26
   7   0 -16    5.90    0.78
  -7   0  15    0.05    0.23
   7   0 -15   -0.05    0.20
  -7   0  14    0.31    0.24
   7   0 -14    0.01    0.24
   7   0 -13   -0.10    0.19
  -7   0  13   -0.07    0.18
  -7   0  12    0.63    0.24
   7   0 -12    0.17    0.20
   7   0 -11    0.22    0.19
   7   0 -11   -0.09    0.11
  -7   0  11    0.12    0.17
  -7   0  10   26.47    1.44
   7   0 -10   20.71    1.32
   7   0 -10   28.14    1.51
  -7   0   9   -0.01    0.12
   7   0  -9   -0.09    0.09
   7   0  -9    0.12    0.16
   7   0  -8   23.67    1.35
  -7   0   8   22.13    1.28
   7   0  -8   22.52    1.22
  -7   0   7    0.02    0.12
   7   0  -7   -0.06    0.11
   7   0  -7    0.01    0.09
   7   0  -6    0.90    0.14
  -7   0   6    0.82    0.19
   7   0  -6    0.65    0.15
   7   0  -6    0.70    0.20
   7   0  -5   -0.10    0.09
   7   0  -5    0.06    0.09
   7   0  -5    0.11    0.08
  -7   0   5   -0.09    0.08
  -7   0   4  102.79    4.82
   7   0  -4  100.39    4.82
   7   0  -4  101.00    4.71
   7   0  -4  100.73    4.37
   7   0  -3   -0.09    0.07
  -7   0   3    0.04    0.11
   7   0  -3   -0.04    0.09
   7   0  -3   -0.06    0.08
  -7   0   2   35.09    1.83
   7   0  -2   35.06    1.82
   7   0  -2   36.95    1.79
   7   0  -2   36.79    1.67
  -7   0   1    0.03    0.10
   7   0  -1    0.02    0.10
   7   0  -1   -0.16    0.07
   7   0  -1    0.11    0.10
   7   0   0   15.94    0.88
   7   0   0   15.29    0.84
  -7   0   0   17.55    0.95
   7   0   0   16.24    0.92
  -7   0  -1   -0.05    0.10
   7   0   1    0.04    0.10
   7   0   1   -0.02    0.09
   7   0   1   -0.10    0.06
   7   0   2   15.42    0.80
  -7   0  -2   15.71    0.93
   7   0   2   14.75    0.91
   7   0   3    0.06    0.13
  -7   0  -3    0.05    0.13
  -7   0  -3    0.11    0.06
  -7   0  -4   18.11    1.07
   7   0   4   16.35    1.04
   7   0   5    0.17    0.15
  -7   0  -5    0.06    0.15
  -7   0  -6   55.71    2.84
   7   0   6   52.94    2.78
   7   0   7    0.06    0.15
  -7   0  -7   -0.05    0.14
  -7   0  -8   10.20    0.83
   7   0   8   10.21    0.81
  -7   0  -9    0.11    0.19
   7   0   9   -0.02    0.16
  -7   0 -10    1.75    0.43
   7   0  10    2.52    0.46
  -7   0 -11    0.23    0.24
   7   0  11    0.07    0.21
  -7   0 -12    1.39    0.42
   7   0  12    1.00    0.36
  -7   0 -13   -0.10    0.23
   7   0  13    0.03    0.23
   7   0  14    4.70    0.74
  -7   0 -14    4.60    0.76
   7   0  15    0.09    0.32
  -7   0 -15    0.41    0.35
  -7   0 -16   12.16    1.33
   7   0  16   13.15    1.20
  -7  -1  18    4.69    0.75
  -7  -1  17    0.78    0.38
   7   1 -16    0.55    0.33
  -7  -1  16    0.50    0.36
  -7   1  15    1.01    0.32
   7   1 -15    0.13    0.26
  -7  -1  15    1.02    0.37
   7  -1 -15    0.67    0.31
  -7   1  14    2.97    0.49
   7   1 -14    3.50    0.60
  -7  -1  14    4.37    0.63
   7  -1 -14    4.14    0.60
  -7   1  13    8.44    0.72
   7   1 -13    8.68    0.78
   7  -1 -13    5.50    0.66
   7  -1 -13    9.02    0.77
  -7  -1  13    8.15    0.75
   7   1 -12   19.39    1.25
  -7   1  12   16.46    1.13
   7  -1 -12   17.86    0.82
  -7  -1  12   19.07    1.22
   7  -1 -12   19.04    1.24
  -7   1  11   14.89    0.94
   7   1 -11   14.07    1.00
   7  -1 -11   12.86    0.90
   7  -1 -11   14.12    0.99
  -7  -1  11   12.22    0.94
   7  -1 -11   14.82    0.66
  -7   1  10    3.37    0.42
   7   1 -10    3.41    0.48
  -7  -1  10    3.68    0.48
   7  -1 -10    3.66    0.44
   7  -1 -10    3.61    0.24
   7  -1 -10    3.58    0.49
   7   1  -9    1.13    0.21
   7   1  -9    2.22    0.38
  -7   1   9    2.29    0.32
   7  -1  -9    1.97    0.19
   7  -1  -9    2.26    0.37
   7  -1  -9    2.37    0.33
  -7  -1   9    2.00    0.33
   7   1  -8   12.37    0.87
  -7   1   8   12.78    0.79
   7  -1  -8   12.62    0.63
   7  -1  -8   12.00    0.78
   7  -1  -8   13.62    0.89
  -7  -1   8   13.04    0.85
   7   1  -7    0.05    0.08
   7   1  -7   -0.08    0.12
  -7   1   7    0.25    0.13
   7  -1  -7    0.09    0.11
   7  -1  -7    0.18    0.15
  -7  -1   7    0.41    0.17
   7  -1  -7    0.07    0.07
   7   1  -6   62.96    3.19
   7   1  -6   63.17    3.02
  -7   1   6   64.77    3.12
   7  -1  -6   61.90    3.19
   7  -1  -6   64.95    3.10
   7  -1  -6   66.43    2.82
  -7  -1   6   65.11    3.19
  -7   1   5    9.19    0.57
   7   1  -5    9.19    0.53
   7   1  -5    8.74    0.64
   7  -1  -5   10.24    0.60
  -7  -1   5    8.65    0.62
   7  -1  -5   10.30    0.67
   7  -1  -5    8.30    0.51
   7   1  -4   40.23    1.83
  -7   1   4   39.46    1.98
   7   1  -4   38.18    2.04
   7   1  -4   39.30    1.92
   7  -1  -4   41.45    2.06
  -7  -1   4   40.28    2.05
   7  -1  -4   40.96    1.83
   7  -1  -4   40.68    1.99
   7   1  -3    3.25    0.36
  -7   1   3    2.87    0.27
   7   1  -3    2.85    0.25
   7   1  -3    3.28    0.28
   7  -1  -3    3.69    0.33
  -7  -1   3    3.03    0.35
   7  -1  -3    2.56    0.27
   7  -1  -3    3.30    0.34
  -7   1   2   38.28    1.89
   7   1  -2   38.93    1.86
   7   1  -2   36.74    1.75
   7   1  -2   38.22    1.92
  -7  -1   2   38.60    1.95
   7  -1  -2   36.61    1.75
   7  -1  -2   38.44    1.90
   7  -1  -2   37.76    1.92
   7   1  -1   45.59    2.21
   7   1  -1   47.42    2.09
  -7   1   1   46.84    2.25
   7   1  -1   44.16    2.23
   7  -1  -1   42.55    2.06
  -7  -1   1   45.80    2.30
   7  -1  -1   44.72    2.24
   7  -1  -1   45.97    2.26
   7   1   0   38.58    1.90
  -7   1   0   38.21    1.94
   7   1   0   37.82    1.80
   7   1   0   38.18    1.92
  -7   1   0   39.84    1.92
  -7  -1   0   39.05    2.00
   7  -1   0   38.06    1.95
   7  -1   0   39.32    1.91
   7   1   1    7.09    0.48
   7   1   1    7.75    0.46
   7   1   1    7.73    0.52
  -7   1  -1    6.98    0.51
  -7   1  -1    7.02    0.46
  -7  -1  -1    7.18    0.55
   7  -1   1    7.24    0.53
   7   1   2    0.33    0.13
   7   1   2    0.33    0.10
  -7   1  -2    0.28    0.13
  -7   1  -2    0.39    0.11
   7   1   2    0.35    0.15
  -7  -1  -2    0.26    0.15
   7  -1   2    0.30    0.14
  -7   1  -3   28.04    1.38
   7   1   3   29.71    1.38
   7   1   3   27.92    1.35
   7   1   3   29.95    1.53
  -7   1  -3   28.42    1.53
   7  -1   3   26.21    1.51
  -7  -1  -3   26.75    1.54
   7   1   4   13.21    0.87
  -7   1  -4   13.80    0.88
  -7  -1  -4   13.63    0.90
   7  -1   4   12.98    0.87
  -7   1  -5    0.19    0.16
   7   1   5    0.02    0.13
   7  -1   5    0.14    0.15
  -7  -1  -5    0.13    0.15
  -7   1  -6    0.40    0.20
   7   1   6    0.38    0.20
   7  -1   6    0.52    0.22
  -7  -1  -6    0.17    0.18
   7   1   7    9.30    0.76
  -7   1  -7   10.16    0.79
  -7  -1  -7    9.85    0.79
   7  -1   7    9.75    0.77
  -7   1  -8    1.81    0.37
   7   1   8    2.28    0.41
   7  -1   8    2.50    0.42
  -7  -1  -8    0.87    0.30
   7   1   9    0.12    0.20
  -7   1  -9    0.40    0.24
  -7  -1  -9    0.29    0.24
   7  -1   9    0.44    0.23
  -7   1 -10    3.72    0.59
   7   1  10    4.60    0.62
  -7  -1 -10    3.65    0.58
   7  -1  10    4.50    0.60
   7   1  11    2.75    0.49
  -7   1 -11    1.60    0.42
  -7  -1 -11    1.91    0.46
   7  -1  11    2.18    0.47
  -7   1 -12   10.00    0.91
   7   1  12    8.27    0.94
   7  -1  12    7.83    0.90
  -7  -1 -12    9.83    1.06
   7   1  13    2.77    0.57
  -7   1 -13    4.32    0.70
   7  -1  13    3.61    0.61
  -7  -1 -13    4.91    0.74
   7   1  14    0.62    0.35
  -7   1 -14    1.75    0.50
  -7  -1 -14    0.70    0.39
   7  -1  14    1.99    0.48
   7   1  15    3.97    0.71
  -7   1 -15    4.47    0.79
  -7  -1 -15    4.29    0.76
   7  -1  15    4.61    0.75
   7   1  16    5.71    0.87
  -7   1 -16    7.41    1.02
   7  -1  16    5.50    0.84
  -7  -1 -16    6.41    0.93
  -7  -2  18   13.94    1.23
  -7  -2  17    5.92    0.83
  -7   2  16    0.17    0.28
   7   2 -16    0.77    0.35
  -7  -2  16    1.16    0.41
   7   2 -15   24.12    1.49
  -7   2  15   22.57    1.42
   7  -2 -15   15.24    1.27
  -7  -2  15   23.61    1.50
   7  -2 -15   17.15    1.35
  -7   2  14    4.83    0.64
   7   2 -14    5.00    0.68
   7  -2 -14    6.91    0.77
  -7  -2  14    4.50    0.66
   7  -2 -14    3.97    0.58
   7   2 -13   10.15    0.84
   7  -2 -13    8.53    0.89
   7  -2 -13    8.50    0.75
  -7  -2  13    8.51    0.80
   7   2 -12    1.94    0.42
  -7   2  12    1.66    0.33
   7  -2 -12    0.86    0.30
  -7  -2  12    1.91    0.40
   7  -2 -12    1.74    0.36
   7  -2 -12    1.64    0.17
  -7   2  11   28.78    1.69
   7   2 -11   32.52    1.86
   7  -2 -11   31.87    1.41
   7  -2 -11   31.54    1.83
   7  -2 -11   32.29    1.77
  -7  -2  11   31.66    1.83
  -7   2  10    0.82    0.23
   7   2 -10    0.97    0.29
   7  -2 -10    0.91    0.29
  -7  -2  10    0.92    0.28
   7  -2 -10    1.19    0.15
   7  -2 -10    1.08    0.27
   7   2  -9    0.31    0.21
  -7   2   9    0.90    0.21
   7  -2  -9    1.07    0.25
   7  -2  -9    0.90    0.14
   7  -2  -9    0.30    0.20
  -7  -2   9    0.45    0.22
   7   2  -8   26.67    1.58
  -7   2   8   28.90    1.47
   7  -2  -8   26.90    1.29
   7  -2  -8   27.79    1.53
   7  -2  -8   29.14    1.62
  -7  -2   8   28.07    1.58
   7   2  -7    8.68    0.68
  -7   2   7    8.95    0.57
   7  -2  -7    8.88    0.63
  -7  -2   7    9.24    0.68
   7  -2  -7    8.99    0.51
   7   2  -6    2.97    0.39
  -7   2   6    2.98    0.28
   7  -2  -6    2.08    0.35
   7  -2  -6    2.67    0.34
   7  -2  -6    2.42    0.25
  -7  -2   6    3.02    0.40
  -7   2   5    0.22    0.10
   7   2  -5    0.10    0.06
   7   2  -5    0.07    0.12
  -7  -2   5    0.34    0.16
   7  -2  -5    0.24    0.10
   7  -2  -5    0.07    0.11
   7  -2  -5    0.51    0.18
   7   2  -4   28.70    1.37
   7   2  -4   30.76    1.56
  -7   2   4   29.16    1.43
   7  -2  -4   28.29    1.55
   7  -2  -4   27.21    1.50
  -7  -2   4   28.35    1.56
  -7   2   3    2.90    0.26
  -7   2   3    4.60    0.38
   7   2  -3    3.42    0.29
   7   2  -3    3.03    0.25
   7   2  -3    2.66    0.34
  -7  -2   3    3.18    0.37
   7  -2  -3    3.81    0.39
   7  -2  -3    3.51    0.39
   7   2  -2    1.20    0.19
  -7   2   2    1.90    0.28
  -7   2   2    1.64    0.19
   7   2  -2    1.22    0.22
   7   2  -2    1.77    0.21
  -7  -2   2    1.71    0.27
   7  -2  -2    1.29    0.24
   7   2  -1    6.90    0.48
   7   2  -1    6.75    0.45
  -7   2   1    7.31    0.51
  -7   2   1    6.85    0.45
   7   2  -1    7.22    0.47
  -7  -2   1    7.10    0.54
   7  -2  -1    7.19    0.52
  -7   2   0    0.84    0.18
  -7   2   0    0.65    0.15
   7   2   0    1.04    0.19
   7   2   0    0.59    0.15
   7   2   0    0.67    0.16
  -7  -2   0    0.98    0.22
   7  -2   0    0.59    0.18
   7   2   1   25.19    1.26
  -7   2  -1   26.77    1.32
   7   2   1   24.68    1.33
   7   2   1   24.91    1.28
  -7   2  -1   24.53    1.33
  -7  -2  -1   24.96    1.41
   7  -2   1   25.35    1.38
   7   2   2  188.64    8.61
   7   2   2  188.29    8.54
   7   2   2  190.54    7.97
  -7   2  -2  196.99    8.59
  -7   2  -2  180.99    8.72
  -7  -2  -2  182.79    8.79
   7  -2   2  171.43    8.62
   7   2   3   42.00    2.00
   7   2   3   41.66    2.15
  -7   2  -3   43.66    2.05
   7   2   3   41.45    1.96
  -7   2  -3   40.99    2.15
   7  -2   3   42.55    2.18
  -7  -2  -3   40.42    2.20
   7   2   4   13.99    0.87
   7   2   4   13.53    0.76
  -7   2  -4   12.39    0.84
   7   2   4   14.24    0.68
  -7   2  -4   10.82    0.71
   7  -2   4   13.21    0.87
  -7  -2  -4   14.24    0.91
  -7   2  -5    2.32    0.37
   7   2   5    2.92    0.39
  -7  -2  -5    2.23    0.38
   7  -2   5    2.11    0.35
   7   2   6   45.65    2.35
  -7   2  -6   43.94    2.36
  -7  -2  -6   43.16    2.39
   7  -2   6   43.85    2.34
   7   2   7   10.35    0.81
  -7   2  -7    9.75    0.80
   7  -2   7   11.70    0.84
  -7  -2  -7   11.44    0.87
  -7   2  -8    7.37    0.69
   7   2   8    7.59    0.69
  -7  -2  -8    6.69    0.75
   7  -2   8    8.14    0.69
  -7   2  -9    1.48    0.39
   7   2   9    1.38    0.35
   7  -2   9    2.24    0.41
  -7  -2  -9    2.58    0.47
   7   2  10    2.15    0.43
  -7   2 -10    4.59    0.64
   7  -2  10    2.93    0.49
  -7  -2 -10    2.11    0.46
   7   2  11    3.09    0.55
  -7   2 -11    3.36    0.57
   7  -2  11    4.01    0.60
  -7  -2 -11    2.57    0.53
  -7   2 -12   -0.16    0.21
   7   2  12   -0.16    0.21
   7  -2  12   -0.03    0.21
  -7  -2 -12   -0.28    0.23
   7   2  13   -0.33    0.23
  -7   2 -13    0.05    0.27
  -7  -2 -13   -0.04    0.28
   7  -2  13    0.11    0.27
  -7   2 -14    2.73    0.60
   7   2  14    2.40    0.55
  -7  -2 -14    2.76    0.60
   7  -2  14    1.86    0.48
  -7   2 -15    2.29    0.60
   7   2  15    2.49    0.57
  -7  -2 -15    2.15    0.55
   7  -2  15    2.90    0.61
  -7  -3  18    4.23    0.75
   7  -3 -17    2.35    0.54
  -7  -3  17    1.93    0.51
  -7   3  16    0.48    0.30
   7   3 -16   -0.23    0.25
  -7  -3  16    0.25    0.28
   7  -3 -16    0.10    0.29
  -7   3  15    0.02    0.27
   7   3 -15    0.35    0.31
  -7  -3  15   -0.12    0.22
   7  -3 -15    0.22    0.26
   7   3 -14    0.68    0.32
  -7   3  14    0.68    0.29
  -7  -3  14    0.19    0.28
   7  -3 -14    0.18    0.23
  -7   3  13    0.01    0.20
   7   3 -13    0.29    0.26
   7  -3 -13    0.22    0.25
  -7  -3  13    0.21    0.26
  -7   3  12    8.62    0.76
   7   3 -12    9.21    0.82
  -7  -3  12    7.09    0.81
   7  -3 -12    8.81    0.75
   7   3 -11    6.48    0.72
  -7   3  11    5.86    0.67
   7  -3 -11    7.41    0.75
  -7  -3  11    5.35    0.66
  -7   3  10   10.68    0.86
   7   3 -10   12.09    0.90
  -7  -3  10   12.23    0.90
   7  -3 -10   11.20    0.84
   7   3  -9   71.94    3.45
  -7   3   9   65.80    3.41
  -7  -3   9   63.04    3.43
   7  -3  -9   66.97    3.37
  -7   3   8   69.62    3.35
   7   3  -8   68.99    3.54
  -7   3   8   70.29    3.54
  -7  -3   8   70.05    3.56
   7  -3  -8   70.50    3.48
  -7   3   7   13.49    0.95
  -7   3   7   13.96    0.76
   7   3  -7   13.86    0.94
   7  -3  -7   15.38    0.93
  -7  -3   7   13.29    0.94
  -7   3   6    3.19    0.42
   7   3  -6    2.90    0.39
  -7   3   6    2.78    0.23
  -7  -3   6    3.25    0.42
   7  -3  -6    2.77    0.37
  -7   3   5   10.81    0.56
   7   3  -5    9.65    0.72
  -7   3   5   11.10    0.76
  -7  -3   5   10.29    0.74
  -7   3   4    1.57    0.14
   7   3  -4    1.97    0.31
  -7   3   4    1.48    0.27
  -7  -3   4    1.37    0.27
   7  -3  -4    1.17    0.23
  -7   3   3  112.36    5.08
   7   3  -3  104.47    5.01
  -7   3   3  105.85    5.22
   7   3  -3  113.12    5.22
   7  -3  -3  111.54    5.20
  -7   3   2   48.87    2.48
   7   3  -2   51.04    2.47
   7   3  -2   50.76    2.34
  -7   3   2   48.42    2.34
   7  -3  -2   47.54    2.47
  -7  -3   2   48.88    2.52
  -7   3   1   26.14    1.40
   7   3  -1   25.71    1.28
  -7   3   1   25.01    1.28
   7   3  -1   26.00    1.30
   7   3  -1   25.95    1.37
   7  -3  -1   25.71    1.41
  -7  -3   1   25.18    1.44
   7   3   0   54.23    2.53
   7   3   0   57.07    2.67
  -7   3   0   57.17    2.74
   7   3   0   52.24    2.69
  -7   3   0   56.26    2.68
  -7  -3   0   55.22    2.81
   7  -3   0   55.02    2.76
  -7   3  -1   76.45    3.70
   7   3   1   77.35    3.44
   7   3   1   75.85    3.67
  -7   3  -1   78.11    3.71
   7   3   1   78.91    3.68
   7  -3   1   76.32    3.76
  -7  -3  -1   76.21    3.82
   7   3   2   36.73    1.76
   7   3   2   35.71    1.82
   7   3   2   36.83    1.89
  -7   3  -2   37.77    1.87
  -7   3  -2   36.36    1.88
   7  -3   2   36.70    1.94
  -7  -3  -2   36.82    1.98
   7   3   3    9.54    0.67
   7   3   3   10.13    0.62
  -7   3  -3    9.71    0.66
   7   3   3    8.84    0.56
  -7   3  -3   11.06    0.64
   7  -3   3    8.65    0.68
  -7  -3  -3    8.88    0.71
   7   3   4   23.41    1.16
  -7   3  -4   20.51    1.21
   7   3   4   22.89    1.32
  -7   3  -4   24.36    1.33
  -7  -3  -4   23.02    1.37
   7  -3   4   23.97    1.35
   7   3   5    7.78    0.63
  -7   3  -5    7.31    0.61
   7  -3   5    7.44    0.63
  -7  -3  -5    7.48    0.65
   7   3   6    3.12    0.45
  -7   3  -6    3.03    0.46
  -7  -3  -6    4.54    0.57
   7  -3   6    3.53    0.48
  -7   3  -7   28.44    1.59
   7   3   7   25.47    1.55
   7  -3   7   23.64    1.52
  -7  -3  -7   27.02    1.61
   7   3   8    0.06    0.19
  -7   3  -8    0.05    0.19
  -7  -3  -8   -0.15    0.18
   7  -3   8    0.28    0.22
   7   3   9    1.16    0.34
  -7   3  -9    1.98    0.41
  -7  -3  -9    1.17    0.35
   7  -3   9    1.58    0.39
  -7   3 -10    0.15    0.23
   7   3  10   -0.11    0.20
  -7  -3 -10    0.25    0.26
   7  -3  10   -0.05    0.19
  -7   3 -11    3.25    0.57
   7   3  11    4.00    0.62
   7  -3  11    5.09    0.68
  -7  -3 -11    3.05    0.57
  -7   3 -12    0.82    0.37
   7   3  12    0.42    0.30
   7  -3  12    0.97    0.33
  -7  -3 -12    0.07    0.27
  -7   3 -13   14.46    1.22
   7   3  13   13.37    1.17
   7  -3  13   14.79    1.18
  -7  -3 -13   15.43    1.24
  -7   3 -14    0.12    0.33
   7   3  14    0.24    0.30
  -7  -3 -14   -0.05    0.34
   7  -3  14    0.29    0.32
  -7   3 -15    0.23    0.37
   7   3  15    0.14    0.36
  -7  -3 -15   -0.13    0.32
   7  -3  15    0.38    0.34
  -7  -4  17    2.71    0.60
   7  -4 -17    2.11    0.55
   7   4 -16    5.12    0.79
   7  -4 -16    7.99    0.94
  -7  -4  16    7.67    0.94
  -7   4  15   -0.17    0.20
   7   4 -15   -0.08    0.27
  -7  -4  15   -0.06    0.26
   7  -4 -15   -0.07    0.25
  -7   4  14    0.40    0.30
   7   4 -14    0.24    0.29
  -7  -4  14    0.69    0.34
   7  -4 -14    0.65    0.34
  -7   4  13   16.06    1.17
   7   4 -13   17.12    1.23
  -7  -4  13   16.57    1.24
   7  -4 -13   15.83    1.19
   7   4 -12    0.57    0.30
  -7   4  12    0.82    0.29
  -7  -4  12    0.64    0.30
   7  -4 -12    1.16    0.34
  -7   4  11    5.64    0.67
   7   4 -11    5.30    0.68
  -7  -4  11    5.20    0.69
   7  -4 -11    6.23    0.71
   7   4 -10    0.06    0.18
  -7   4  10   -0.01    0.16
  -7  -4  10    0.30    0.23
   7  -4 -10   -0.21    0.16
  -7   4   9    9.94    0.79
   7   4  -9    9.27    0.79
   7  -4  -9    8.41    0.74
  -7  -4   9    9.83    0.80
   7   4  -8    5.82    0.64
  -7   4   8    5.23    0.61
  -7  -4   8    4.54    0.57
   7  -4  -8    5.13    0.59
   7   4  -7   32.87    1.85
  -7   4   7   31.68    1.83
  -7  -4   7   33.65    1.86
   7  -4  -7   32.44    1.81
   7   4  -6   69.44    3.49
  -7   4   6   67.51    3.48
   7  -4  -6   71.78    3.46
  -7  -4   6   68.40    3.52
   7   4  -5   22.38    1.32
  -7   4   5   23.02    1.33
  -7  -4   5   21.55    1.33
  -7   4   4    3.82    0.47
   7   4  -4    3.35    0.44
   7  -4  -4    4.20    0.47
  -7  -4   4    3.75    0.47
   7   4  -3   22.96    1.35
  -7   4   3   24.15    1.37
   7  -4  -3   25.17    1.37
  -7  -4   3   23.11    1.38
  -7   4   2    2.21    0.16
  -7   4   2    2.37    0.34
   7   4  -2    2.45    0.33
   7   4  -2    1.44    0.19
   7  -4  -2    1.83    0.31
  -7  -4   2    2.72    0.39
   7   4  -1   19.38    1.06
   7   4  -1   20.34    1.16
  -7   4   1   21.78    1.21
  -7   4   1   20.50    1.03
   7  -4  -1   20.68    1.20
  -7  -4   1   20.09    1.23
   7   4   0    7.67    0.55
  -7   4   0    8.29    0.61
   7   4   0    8.32    0.54
  -7   4   0    8.26    0.50
   7   4   0    8.23    0.58
   7  -4   0    8.07    0.63
  -7  -4   0    8.40    0.66
  -7   4  -1    0.72    0.16
  -7   4  -1    0.86    0.20
   7   4   1    0.90    0.20
   7   4   1    0.41    0.17
   7   4   1    0.95    0.20
  -7  -4  -1    0.60    0.21
   7  -4   1    1.01    0.24
  -7   4  -2    2.76    0.36
   7   4   2    3.06    0.36
   7   4   2    2.94    0.33
  -7   4  -2    3.01    0.34
   7   4   2    3.07    0.38
   7  -4   2    3.07    0.42
  -7  -4  -2    2.45    0.39
  -7   4  -3    6.87    0.54
   7   4   3    7.61    0.58
  -7   4  -3    7.68    0.55
   7   4   3    6.84    0.48
  -7  -4  -3    6.68    0.61
   7  -4   3    6.45    0.59
  -7   4  -4    2.68    0.38
  -7   4  -4    2.36    0.33
   7   4   4    2.71    0.29
   7   4   4    2.77    0.40
   7  -4   4    2.18    0.36
  -7  -4  -4    2.33    0.40
   7   4   5    0.28    0.20
  -7   4  -5    0.66    0.22
  -7   4  -5    0.07    0.14
  -7  -4  -5    0.19    0.20
   7  -4   5    0.78    0.25
  -7   4  -6    2.14    0.38
   7   4   6    2.72    0.43
  -7  -4  -6    2.11    0.42
   7  -4   6    2.52    0.42
   7   4   7    1.46    0.34
  -7   4  -7    1.04    0.30
  -7  -4  -7    1.07    0.32
   7  -4   7    1.91    0.40
   7   4   8    6.56    0.73
  -7   4  -8    5.80    0.68
  -7  -4  -8    6.50    0.77
   7  -4   8    5.65    0.68
   7   4   9    0.02    0.19
  -7   4  -9    0.26    0.24
   7  -4   9    0.44    0.25
  -7  -4  -9    0.23    0.25
  -7   4 -10    0.64    0.31
   7   4  10    1.44    0.40
  -7  -4 -10    0.68    0.32
   7  -4  10    0.50    0.29
  -7   4 -11    3.08    0.58
   7   4  11    1.85    0.46
   7  -4  11    2.94    0.53
  -7  -4 -11    2.88    0.59
   7   4  12    3.40    0.64
  -7   4 -12    4.18    0.68
   7  -4  12    3.81    0.62
  -7  -4 -12    3.92    0.67
   7   4  13    5.21    0.80
  -7   4 -13    6.50    0.88
   7  -4  13    5.23    0.76
  -7  -4 -13    6.56    0.89
   7   4  14    0.79    0.41
  -7   4 -14    0.38    0.37
   7  -4  14    1.52    0.46
  -7  -4 -14    1.17    0.48
   7   4  15    1.96    0.57
  -7   4 -15    1.99    0.59
  -7  -4 -15    1.98    0.60
   7  -4  15    3.27    0.64
   7   5 -17   -0.20    0.30
   7  -5 -17   -0.08    0.32
  -7  -5  17   -0.09    0.30
   7   5 -16    3.87    0.70
   7  -5 -16    6.52    0.87
  -7  -5  16    4.31    0.73
   7   5 -15   -0.18    0.29
  -7   5  15    0.06    0.25
  -7  -5  15    0.09    0.29
   7  -5 -15    0.05    0.29
   7   5 -14    6.86    0.86
  -7   5  14    6.63    0.80
  -7  -5  14    6.48    0.84
   7  -5 -14    6.62    0.84
  -7   5  13    5.70    0.71
   7   5 -13    4.12    0.65
   7  -5 -13    3.72    0.62
  -7  -5  13    4.42    0.68
  -7   5  12    4.58    0.65
   7   5 -12    4.93    0.69
   7  -5 -12    5.02    0.68
  -7  -5  12    4.36    0.67
   7   5 -11    0.37    0.26
  -7   5  11    0.21    0.22
   7  -5 -11    0.51    0.27
  -7  -5  11    0.07    0.21
   7   5 -10    4.93    0.66
  -7   5  10    3.45    0.53
  -7  -5  10    3.93    0.60
   7  -5 -10    3.90    0.56
  -7   5   9    7.61    0.71
   7   5  -9    6.38    0.75
  -7  -5   9    8.11    0.74
   7  -5  -9    8.66    0.74
  -7   5   8    3.23    0.50
   7   5  -8    4.76    0.60
  -7  -5   8    3.77    0.54
   7  -5  -8    3.42    0.50
  -7   5   7   29.43    1.68
   7   5  -7   29.49    1.68
  -7  -5   7   26.51    1.66
   7  -5  -7   27.32    1.63
  -7   5   6    0.24    0.18
   7   5  -6    0.37    0.20
   7  -5  -6    0.22    0.19
  -7  -5   6    0.08    0.18
   7   5  -5   23.28    1.39
  -7   5   5   22.68    1.39
  -7  -5   5   22.23    1.40
   7  -5  -5   23.36    1.37
  -7   5   4    8.96    0.70
   7   5  -4    8.41    0.68
   7  -5  -4    8.92    0.70
  -7  -5   4    8.07    0.70
   7   5  -3    2.08    0.35
  -7   5   3    2.03    0.35
   7  -5  -3    2.76    0.41
  -7  -5   3    1.98    0.36
  -7   5   2   10.85    0.80
   7   5  -2   11.72    0.80
   7  -5  -2   11.03    0.80
  -7  -5   2   11.43    0.83
  -7   5   1    0.95    0.26
   7   5  -1    0.49    0.14
   7   5  -1    0.83    0.22
   7  -5  -1    0.57    0.22
  -7  -5   1    0.97    0.26
  -7   5   0   30.80    1.49
   7   5   0   29.83    1.50
   7   5   0   31.55    1.62
  -7   5   0   30.11    1.64
   7   5   0   24.85    1.50
   7  -5   0   29.15    1.65
  -7  -5   0   30.69    1.70
   7   5   1    1.51    0.28
  -7   5  -1    1.96    0.26
   7   5   1    1.92    0.29
  -7   5  -1    1.63    0.31
   7   5   1    2.08    0.30
  -7  -5  -1    1.92    0.36
   7  -5   1    2.12    0.35
  -7   5  -2   -0.08    0.11
   7   5   2   -0.07    0.13
   7   5   2    0.03    0.13
  -7   5  -2    0.16    0.13
   7  -5   2   -0.11    0.12
  -7  -5  -2   -0.06    0.16
  -7   5  -3   61.52    3.09
   7   5   3   63.53    3.09
   7   5   3   62.31    3.03
  -7   5  -3   59.42    3.06
   7  -5   3   61.77    3.14
  -7  -5  -3   60.84    3.20
  -7   5  -4    1.85    0.33
   7   5   4    2.42    0.39
  -7   5  -4    2.06    0.34
   7   5   4    2.48    0.32
   7  -5   4    2.46    0.40
  -7  -5  -4    2.09    0.40
   7   5   5   12.65    0.88
  -7   5  -5    9.30    0.76
  -7   5  -5   11.72    0.83
  -7  -5  -5   12.56    0.92
   7  -5   5   12.99    0.91
   7   5   6    0.05    0.19
  -7   5  -6    0.00    0.19
  -7  -5  -6    0.11    0.21
   7  -5   6    0.31    0.21
   7   5   7   10.03    0.85
  -7   5  -7   10.35    0.85
  -7  -5  -7   11.77    0.92
   7  -5   7   10.48    0.84
  -7   5  -8    0.63    0.28
   7   5   8   -0.01    0.20
  -7  -5  -8    0.30    0.24
   7  -5   8    0.52    0.26
   7   5   9    1.03    0.36
  -7   5  -9    0.77    0.31
   7  -5   9    0.90    0.33
  -7  -5  -9    1.06    0.38
  -7   5 -10    1.75    0.44
   7   5  10    1.83    0.45
  -7  -5 -10    1.15    0.40
   7  -5  10    1.03    0.34
  -7   5 -11    0.13    0.28
   7   5  11   -0.15    0.23
   7  -5  11   -0.16    0.23
  -7  -5 -11   -0.25    0.25
   7   5  12    0.58    0.34
  -7   5 -12    0.29    0.32
  -7  -5 -12   -0.32    0.27
   7  -5  12   -0.13    0.24
  -7   5 -13    0.37    0.39
   7   5  13   -0.21    0.28
  -7  -5 -13   -0.07    0.31
   7  -5  13    0.25    0.31
   7   5  14   -0.08    0.30
  -7   5 -14    0.65    0.41
  -7  -5 -14    0.23    0.37
   7  -5  14    0.34    0.34
   7   6 -16    0.04    0.35
   7  -6 -16    0.14    0.34
  -7  -6  16   -0.01    0.33
  -7   6  15    0.94    0.38
   7   6 -15    0.61    0.40
   7  -6 -15    1.18    0.45
  -7  -6  15    0.97    0.45
  -7   6  14    0.37    0.30
   7   6 -14    1.10    0.41
  -7  -6  14    0.75    0.37
   7  -6 -14    1.01    0.42
   7   6 -13    0.64    0.34
  -7   6  13    0.36    0.29
   7  -6 -13    0.65    0.35
  -7  -6  13    0.34    0.29
  -7   6  12    1.73    0.43
   7   6 -12    2.54    0.51
   7  -6 -12    2.85    0.54
  -7  -6  12    2.00    0.48
  -7   6  11    0.07    0.22
   7   6 -11   -0.16    0.18
  -7  -6  11   -0.01    0.21
   7  -6 -11   -0.22    0.17
  -7   6  10    1.16    0.36
   7   6 -10    0.90    0.34
  -7  -6  10    1.21    0.37
   7  -6 -10    1.03    0.35
   7   6  -9    1.47    0.38
  -7   6   9    1.48    0.37
  -7  -6   9    1.69    0.40
   7  -6  -9    2.73    0.47
   7   6  -8    0.70    0.29
  -7   6   8    1.04    0.32
   7  -6  -8    0.29    0.22
  -7  -6   8    0.85    0.30
  -7   6   7    5.57    0.67
   7   6  -7    5.73    0.68
   7  -6  -7    6.69    0.73
  -7  -6   7    5.38    0.67
   7   6  -6    0.45    0.24
  -7   6   6    0.26    0.20
   7  -6  -6    0.33    0.21
  -7  -6   6    0.10    0.20
  -7   6   5    1.82    0.39
   7   6  -5    1.99    0.38
   7  -6  -5    1.61    0.36
  -7  -6   5    2.57    0.44
  -7   6   4   21.18    1.34
   7   6  -4   19.98    1.32
   7  -6  -4   21.42    1.33
  -7  -6   4   22.89    1.38
  -7   6   3    0.22    0.19
   7   6  -3   -0.01    0.14
   7  -6  -3   -0.05    0.14
  -7  -6   3    0.20    0.19
   7   6  -2    8.80    0.71
  -7   6   2    8.94    0.72
   7  -6  -2    8.62    0.71
  -7  -6   2    9.19    0.76
   7   6  -1    0.19    0.17
  -7   6   1    0.30    0.18
   7  -6  -1   -0.08    0.14
  -7  -6   1    0.24    0.19
  -7   6   0   13.78    0.92
   7   6   0   12.16    0.87
  -7  -6   0   11.31    0.90
   7  -6   0   13.43    0.92
   7   6   1    0.04    0.12
   7   6   1    0.01    0.16
  -7   6  -1    0.10    0.15
  -7  -6  -1    0.13    0.19
   7  -6   1    0.17    0.19
   7   6   2   39.00    2.07
  -7   6  -2   39.42    2.00
  -7   6  -2   38.95    2.11
   7   6   2   35.16    2.02
   7  -6   2   40.27    2.15
  -7  -6  -2   40.99    2.19
  -7   6  -3   18.60    1.11
   7   6   3   18.53    1.14
   7   6   3   18.57    1.17
  -7   6  -3   17.82    1.18
   7  -6   3   20.34    1.24
  -7  -6  -3   19.67    1.27
  -7   6  -4   -0.07    0.16
  -7   6  -4   -0.08    0.16
   7   6   4   -0.02    0.17
   7   6   4   -0.13    0.14
  -7  -6  -4    0.01    0.18
   7  -6   4    0.01    0.18
  -7   6  -5    4.42    0.56
   7   6   5    7.19    0.73
  -7   6  -5    6.74    0.59
   7  -6   5    5.91    0.67
  -7  -6  -5    5.98    0.69
   7   6   6    0.53    0.25
  -7   6  -6    0.77    0.29
   7  -6   6    0.39    0.24
  -7  -6  -6    0.44    0.28
  -7   6  -7    0.14    0.23
   7   6   7    0.08    0.20
  -7  -6  -7   -0.06    0.25
   7  -6   7    0.14    0.21
  -7   6  -8    8.91    0.81
   7   6   8    8.04    0.89
   7  -6   8    8.95    0.82
  -7  -6  -8   10.54    0.92
  -7   6  -9   -0.07    0.25
   7   6   9    0.33    0.28
  -7  -6  -9   -0.13    0.24
   7  -6   9    0.23    0.23
   7   6  10   -0.17    0.20
  -7   6 -10    0.02    0.26
  -7  -6 -10   -0.16    0.24
   7  -6  10    0.20    0.23
  -7   6 -11    1.32    0.43
   7   6  11    1.14    0.44
   7  -6  11    2.24    0.47
  -7  -6 -11    1.54    0.48
   7   6  12    3.69    0.67
  -7   6 -12    2.28    0.58
   7  -6  12    3.42    0.60
  -7  -6 -12    3.15    0.67
   7   6  13   -0.44    0.27
  -7   6 -13    0.13    0.37
  -7  -6 -13    0.51    0.39
   7   7 -15    0.23    0.37
   7  -7 -15   -0.02    0.33
  -7  -7  15    0.05    0.30
  -7   7  14    2.04    0.50
   7   7 -14    1.28    0.47
  -7  -7  14    2.54    0.59
   7  -7 -14    0.96    0.42
  -7   7  13    2.76    0.56
   7   7 -13    2.37    0.55
  -7  -7  13    3.15    0.65
   7  -7 -13    2.56    0.57
   7   7 -12    6.76    0.86
  -7   7  12    5.51    0.75
   7  -7 -12    5.37    0.77
  -7  -7  12    3.85    0.69
   7   7 -11    0.34    0.29
  -7   7  11    0.02    0.22
  -7  -7  11    0.10    0.25
   7  -7 -11    0.23    0.27
  -7   7  10    7.20    0.84
   7   7 -10    6.14    0.79
   7  -7 -10    5.61    0.76
  -7  -7  10    6.84    0.82
  -7   7   9    0.81    0.33
   7   7  -9    0.82    0.32
  -7  -7   9    0.07    0.22
   7  -7  -9    0.85    0.33
   7   7  -8    4.31    0.63
  -7   7   8    4.82    0.64
  -7  -7   8    3.75    0.59
   7  -7  -8    3.64    0.58
  -7   7   7    0.51    0.27
   7   7  -7    0.54    0.26
   7  -7  -7    0.51    0.25
  -7  -7   7    1.11    0.34
   7   7  -6    4.03    0.57
  -7   7   6    2.97    0.50
  -7  -7   6    3.63    0.56
   7  -7  -6    2.82    0.50
  -7   7   5    0.30    0.23
   7   7  -5    0.05    0.18
  -7  -7   5    0.11    0.21
   7  -7  -5   -0.01    0.17
   7   7  -4   -0.10    0.16
  -7   7   4    0.17    0.20
   7  -7  -4    0.11    0.18
  -7  -7   4    0.31    0.23
  -7   7   3    3.17    0.49
   7   7  -3    2.55    0.46
   7  -7  -3    3.13    0.49
  -7  -7   3    2.17    0.43
   7   7  -2    0.94    0.30
  -7   7   2    1.84    0.38
  -7  -7   2    1.58    0.36
   7  -7  -2    2.23    0.41
  -7   7   1    0.34    0.22
   7   7  -1    0.57    0.24
   7  -7  -1    0.27    0.22
  -7  -7   1    0.04    0.21
   7   7   0    3.42    0.48
  -7   7   0    3.24    0.50
  -7  -7   0    3.44    0.52
   7  -7   0    3.50    0.52
  -7   7  -1    2.86    0.47
   7   7   1    3.06    0.46
  -7  -7  -1    2.76    0.47
   7  -7   1    1.66    0.37
   7   7   2    0.51    0.21
   7   7   2    0.99    0.28
  -7   7  -2    0.65    0.26
   7  -7   2    0.14    0.22
  -7  -7  -2    1.45    0.36
   7   7   3   13.02    0.90
  -7   7  -3   12.11    0.93
  -7  -7  -3   11.44    0.94
   7  -7   3   12.83    0.95
   7   7   4    0.75    0.28
  -7   7  -4    1.46    0.36
   7   7   4    1.00    0.29
  -7  -7  -4    0.36    0.26
   7  -7   4    1.12    0.32
  -7   7  -5    5.52    0.69
  -7   7  -5    7.79    0.67
   7   7   5    7.30    0.78
   7  -7   5    7.96    0.72
  -7  -7  -5    7.65    0.83
  -7   7  -6    0.78    0.29
   7   7   6    0.92    0.32
   7  -7   6    0.42    0.27
  -7  -7  -6    1.15    0.38
   7   7   7    1.24    0.37
  -7   7  -7    0.25    0.27
   7  -7   7    0.92    0.32
  -7  -7  -7    0.71    0.35
  -7   7  -8    0.86    0.33
   7   7   8    1.74    0.44
  -7  -7  -8    1.38    0.43
   7  -7   8    1.50    0.39
  -7   7  -9   -0.10    0.24
   7   7   9   -0.20    0.26
   7  -7   9   -0.10    0.22
  -7  -7  -9    0.21    0.30
   7   7  10    1.41    0.44
  -7   7 -10    1.70    0.47
  -7  -7 -10    0.84    0.39
   7  -7  10    1.26    0.39
  -7   7 -11   -0.11    0.28
   7   7  11    0.09    0.27
  -7  -7 -11   -0.25    0.31
  -7   7 -12    0.94    0.45
   7   7  12    0.24    0.34
  -7  -7 -12    0.67    0.43
  -7   8  14    0.57    0.39
   7   8 -14    0.72    0.47
   7  -8 -14    0.72    0.41
  -7  -8  14    0.87    0.45
  -7   8  13    0.97    0.40
   7   8 -13    0.90    0.42
  -7  -8  13    0.52    0.39
   7  -8 -13    1.51    0.51
  -7   8  12    3.27    0.61
   7   8 -12    3.12    0.64
  -7  -8  12    3.39    0.67
   7  -8 -12    4.46    0.72
  -7   8  11    2.48    0.54
   7   8 -11    2.76    0.60
  -7  -8  11    1.98    0.51
   7  -8 -11    3.05    0.60
   7   8 -10    0.09    0.25
  -7   8  10    0.46    0.30
   7  -8 -10    0.76    0.36
  -7  -8  10    0.56    0.31
   7   8  -9    1.30    0.40
  -7   8   9    0.88    0.34
  -7  -8   9    0.46    0.31
   7  -8  -9    0.81    0.36
   7   8  -8    6.82    0.84
  -7   8   8    7.69    0.87
   7  -8  -8    7.96    0.89
  -7  -8   8    5.96    0.78
   7   8  -7    0.78    0.32
  -7   8   7    0.48    0.30
  -7  -8   7    1.42    0.39
   7  -8  -7    0.47    0.27
  -7   8   6   11.89    0.95
   7   8  -6   11.97    0.98
  -7  -8   6   11.67    0.96
   7  -8  -6    9.36    0.89
   7   8  -5    4.70    0.66
  -7   8   5    4.60    0.63
  -7  -8   5    4.30    0.63
   7  -8  -5    4.93    0.66
   7   8  -4   10.88    0.90
  -7   8   4   10.73    0.90
   7  -8  -4   10.37    0.89
  -7  -8   4    9.73    0.89
  -7   8   3    0.31    0.24
   7   8  -3    0.38    0.24
   7  -8  -3   -0.07    0.19
  -7  -8   3   -0.16    0.19
   7   8  -2    2.63    0.47
  -7   8   2    2.03    0.43
   7  -8  -2    1.80    0.40
  -7  -8   2    2.52    0.47
  -7   8   1    1.38    0.38
   7   8  -1    1.01    0.33
  -7  -8   1    0.78    0.31
   7  -8  -1    1.17    0.33
  -7   8   0   10.11    0.89
   7   8   0   11.05    0.88
   7  -8   0   11.38    0.91
  -7  -8   0   10.73    0.89
   7   8   1    0.20    0.25
  -7   8  -1    0.76    0.29
  -7  -8  -1    0.59    0.29
   7  -8   1    0.61    0.28
   7   8   2   19.64    1.29
  -7   8  -2   19.60    1.32
  -7  -8  -2   19.14    1.33
   7  -8   2   19.14    1.30
  -7   8  -3    0.41    0.26
   7   8   3    1.11    0.31
   7  -8   3    0.79    0.31
  -7  -8  -3    1.00    0.33
   7   8   4    0.56    0.27
  -7   8  -4    0.28    0.26
   7   8   4    0.24    0.22
   7  -8   4    0.16    0.24
  -7  -8  -4    0.11    0.25
   7   8   5    1.92    0.41
  -7   8  -5    1.56    0.38
   7  -8   5    2.50    0.48
  -7  -8  -5    2.45    0.52
  -7   8  -6   -0.10    0.19
   7   8   6   -0.03    0.21
  -7  -8  -6    0.00    0.23
   7  -8   6    0.17    0.25
   7   8   7    0.03    0.24
  -7  -8  -7   -0.22    0.22
   7  -8   7   -0.01    0.21
   7   8   8    0.08    0.27
   7  -8   8    0.64    0.31
  -7  -8  -8    0.56    0.34
   7   8   9    0.74    0.34
  -7  -8  -9   -0.02    0.29
   7  -8   9    0.28    0.28
   7   8  10   -0.32    0.23
  -7   8 -10    0.08    0.34
  -7  -8 -10   -0.15    0.28
  -7   8 -11    0.55    0.40
   7   8  11    1.58    0.48
   7   9 -13    0.24    0.35
  -7   9  13   -0.21    0.29
   7  -9 -13    0.57    0.39
  -7  -9  13   -0.09    0.32
   7   9 -12    5.27    0.85
  -7   9  12    4.26    0.72
  -7  -9  12    3.09    0.65
   7  -9 -12    3.70    0.70
   7   9 -11    4.30    0.74
  -7   9  11    4.41    0.72
  -7  -9  11    4.14    0.73
   7  -9 -11    4.56    0.75
  -7   9  10    0.71    0.35
   7   9 -10    1.33    0.46
  -7  -9  10    0.55    0.37
   7  -9 -10    1.75    0.48
   7   9  -9   -0.19    0.26
  -7   9   9   -0.04    0.24
   7  -9  -9    0.26    0.29
  -7  -9   9    0.26    0.31
   7   9  -8    6.31    0.84
  -7   9   8    6.26    0.81
   7  -9  -8    6.07    0.80
  -7  -9   8    4.92    0.76
  -7   9   7    0.53    0.31
   7   9  -7    0.79    0.35
   7  -9  -7    0.78    0.35
  -7  -9   7    0.65    0.35
  -7   9   6    0.49    0.28
   7   9  -6    0.04    0.22
   7  -9  -6    0.34    0.26
  -7  -9   6    0.07    0.25
  -7   9   5    5.27    0.73
   7   9  -5    4.04    0.65
   7  -9  -5    5.51    0.73
  -7  -9   5    5.26    0.72
  -7   9   4    3.02    0.54
   7   9  -4    2.61    0.51
  -7  -9   4    2.61    0.51
   7  -9  -4    2.96    0.54
  -7   9   3    0.50    0.29
   7   9  -3    1.31    0.40
  -7  -9   3    1.09    0.38
   7  -9  -3    1.30    0.37
   7   9  -2    1.10    0.36
  -7   9   2    1.28    0.38
  -7  -9   2    2.03    0.47
   7  -9  -2    0.80    0.31
   7   9  -1    1.55    0.40
  -7   9   1    0.98    0.34
   7  -9  -1    1.21    0.37
  -7  -9   1    1.45    0.39
  -7   9   0    5.28    0.73
   7   9   0    6.85    0.80
  -7  -9   0    5.72    0.75
   7  -9   0    8.31    0.86
  -7   9  -1   28.67    1.75
   7   9   1   27.08    1.71
   7  -9   1   25.35    1.67
  -7  -9  -1   26.49    1.71
   7   9   2    6.60    0.75
  -7   9  -2    4.50    0.65
   7  -9   2    3.82    0.60
  -7  -9  -2    4.64    0.66
  -7   9  -3   35.15    2.00
   7   9   3   33.48    1.93
   7  -9   3   35.27    1.99
  -7  -9  -3   25.41    1.89
   7   9   4    1.93    0.43
  -7   9  -4    1.44    0.40
  -7  -9  -4    1.11    0.37
   7  -9   4    2.10    0.46
  -7   9  -5    2.52    0.51
   7  -9   5    2.09    0.46
  -7  -9  -5    1.79    0.47
  -7   9  -6   -0.03    0.23
   7   9   6    0.08    0.24
   7  -9   6   -0.04    0.24
  -7  -9  -6    0.17    0.29
   7   9   7    4.33    0.66
   7  -9   7    4.63    0.67
   7   9   8    0.10    0.29
   7   9   9    4.60    0.74
   7   9  10    0.12    0.36
   7  10 -11    4.92    0.82
  -7  10  11    4.11    0.72
   7 -10 -11    3.13    0.67
  -7 -10  11    2.99    0.68
  -7  10  10    7.78    0.98
   7  10 -10    9.39    1.10
   7 -10 -10    6.58    0.92
  -7 -10  10    6.00    0.91
  -7  10   9    2.57    0.57
   7  10  -9    2.59    0.60
  -7 -10   9    2.05    0.54
   7 -10  -9    2.78    0.59
   7  10  -8    0.36    0.36
  -7  10   8    0.36    0.32
  -7 -10   8    0.36    0.32
   7 -10  -8    0.32    0.33
  -7  10   7    0.38    0.31
   7  10  -7    0.37    0.33
  -7 -10   7    0.99    0.41
   7 -10  -7    0.63    0.36
  -7  10   6    0.08    0.27
   7  10  -6   -0.03    0.24
  -7 -10   6   -0.03    0.28
   7 -10  -6    0.21    0.28
  -7  10   5    7.12    0.90
   7  10  -5    7.02    0.89
  -7 -10   5    8.13    0.94
   7 -10  -5    7.18    0.87
   7  10  -4    1.64    0.45
  -7  10   4    0.80    0.35
  -7 -10   4    1.36    0.45
   7 -10  -4    1.15    0.38
   7  10  -3   -0.01    0.24
  -7  10   3   -0.03    0.25
  -7 -10   3   -0.18    0.24
   7 -10  -3   -0.12    0.24
  -7  10   2    1.52    0.45
   7  10  -2    1.74    0.45
  -7 -10   2    2.21    0.52
   7 -10  -2    1.55    0.44
   7  10  -1   -0.23    0.22
  -7  10   1    0.12    0.26
   7 -10  -1    0.07    0.24
  -7 -10   1    0.05    0.28
  -7  10   0    3.73    0.63
   7  10   0    1.71    0.46
  -7 -10   0    1.09    0.39
   7 -10   0    1.70    0.45
  -7  10  -1    5.18    0.74
   7  10   1    6.03    0.78
  -7 -10  -1    4.70    0.71
   7 -10   1    7.06    0.82
   7  10   2    1.57    0.44
  -7  10  -2    1.11    0.40
   7 -10   2    1.49    0.44
  -7 -10  -2    1.20    0.40
   7  10   3   -0.02    0.28
  -7  10  -3   -0.18    0.26
   7 -10   3    0.13    0.28
  -7 -10  -3   -0.16    0.24
  -7  10  -4    0.90    0.38
   7 -10   4    0.68    0.36
  -7  10  -5    0.33    0.33
   7 -10   5    0.33    0.32
  -7  10  -6    0.83    0.39
   7  10   8    0.19    0.33
  -7  11   8    1.96    0.56
   7  11  -8    1.60    0.52
  -7 -11   8    2.25    0.59
   7 -11  -8    1.96    0.55
  -7  11   7    2.59    0.59
   7  11  -7    2.01    0.56
   7 -11  -7    4.02    0.72
  -7 -11   7    3.15    0.67
  -7  11   6    4.01    0.71
   7  11  -6    2.78    0.62
   7 -11  -6    3.70    0.69
  -7 -11   6    4.29    0.72
  -7  11   5    7.76    0.98
   7  11  -5    8.61    1.04
   7 -11  -5    9.56    1.07
  -7 -11   5    8.81    1.03
  -7  11   4    4.61    0.74
   7  11  -4    5.90    0.83
  -7 -11   4    4.82    0.78
   7 -11  -4    5.47    0.81
  -7  11   3    5.59    0.82
   7  11  -3    7.99    0.97
   7 -11  -3    8.69    0.98
  -7 -11   3    5.95    0.87
  -7  11   2    0.44    0.33
   7  11  -2    0.70    0.37
  -7 -11   2    0.20    0.28
   7 -11  -2    0.24    0.30
  -7  11   1    3.27    0.62
   7  11  -1    3.59    0.66
  -7 -11   1    1.70    0.49
   7 -11  -1    3.19    0.61
   7  11   0    0.69    0.38
  -7  11   0    1.15    0.42
  -7 -11   0   -0.04    0.23
   7 -11   0    0.42    0.34
   7  11   1    1.26    0.43
  -7  11  -1    1.90    0.50
   7 -11   1    1.80    0.48
  -7  11  -2    0.44    0.36
   7  11   2   -0.21    0.26
   7 -11   2    0.38    0.33
  -7  11  -3    2.17    0.52
   7  11   3    2.54    0.57
  -7  11  -4    0.52    0.38
  -7  11  -5    2.72    0.60
  -7  11  -6    1.13    0.46
   7  12  -4    1.40    0.49
  -7  12   4    0.53    0.38
   7 -12  -4    1.34    0.49
   7  12  -3    0.90    0.43
  -7  12   3    0.38    0.34
   7 -12  -3    0.72    0.41
   7  12  -2   -0.17    0.30
  -7  12   2   -0.07    0.30
   7 -12  -2   -0.27    0.27
  -7  12   1    2.14    0.56
   7  12  -1    1.57    0.49
   7 -12  -1    1.22    0.46
  -7  12   0    1.72    0.54
   7  12   0    0.52    0.40
   7 -12   0    0.88    0.43
   7  12   1   -0.13    0.32
  -7  12  -1   -0.24    0.32
   8   0 -17    0.04    0.28
   8   0 -16    5.50    0.77
  -8   0  16    6.32    0.79
  -8   0  15   -0.09    0.22
   8   0 -15    0.23    0.27
   8   0 -14   10.37    0.92
  -8   0  14    9.85    0.83
   8   0 -13    0.09    0.22
  -8   0  13    0.24    0.22
  -8   0  12    0.95    0.27
   8   0 -12    0.37    0.25
   8   0 -11    0.05    0.18
  -8   0  11    0.15    0.17
  -8   0  10   28.13    1.51
   8   0 -10   30.32    1.60
   8   0 -10   20.96    1.36
   8   0  -9    0.12    0.08
   8   0  -9    0.18    0.16
  -8   0   9   -0.02    0.15
   8   0  -9   -0.02    0.10
   8   0  -8   22.03    1.37
  -8   0   8   24.48    1.33
   8   0  -8   21.31    1.24
   8   0  -8   24.66    1.11
   8   0  -7   -0.12    0.13
   8   0  -7   -0.15    0.07
   8   0  -7   -0.13    0.09
  -8   0   7   -0.05    0.12
   8   0  -6    3.68    0.44
   8   0  -6    3.45    0.29
   8   0  -6    3.75    0.33
  -8   0   6    4.06    0.41
   8   0  -5    0.00    0.10
   8   0  -5    0.31    0.10
  -8   0   5   -0.06    0.09
   8   0  -5    0.00    0.08
   8   0  -4   53.56    2.53
   8   0  -4   51.64    2.61
   8   0  -4   50.52    2.35
  -8   0   4   52.79    2.59
   8   0  -3    0.02    0.08
   8   0  -3   -0.12    0.06
  -8   0   3   -0.17    0.08
   8   0  -3   -0.08    0.09
  -8   0   2   16.32    0.93
   8   0  -2   15.48    0.91
   8   0  -2   15.51    0.89
   8   0  -2   15.46    0.84
   8   0  -1    0.03    0.09
  -8   0   1    0.09    0.11
   8   0  -1    0.12    0.12
   8   0  -1    0.01    0.10
   8   0   0  110.71    4.89
   8   0   0  108.94    5.28
  -8   0   0  114.33    5.38
   8   0   0  114.64    5.26
   8   0   1    0.09    0.09
   8   0   1   -0.09    0.10
  -8   0  -1   -0.05    0.10
   8   0   1   -0.09    0.09
  -8   0  -2   -0.08    0.06
   8   0   2   -0.03    0.11
   8   0   2    0.05    0.08
  -8   0  -2    0.03    0.12
  -8   0  -3   -0.02    0.13
  -8   0  -3   -0.02    0.06
   8   0   3   -0.02    0.11
  -8   0  -4    0.27    0.17
   8   0   4    0.12    0.15
  -8   0  -5    0.06    0.16
   8   0   5   -0.02    0.13
   8   0   6    2.49    0.40
  -8   0  -6    1.67    0.35
   8   0   7    0.24    0.19
  -8   0  -7   -0.08    0.15
   8   0   8   34.76    1.99
  -8   0  -8   35.10    2.04
  -8   0  -9    0.36    0.25
   8   0   9    0.29    0.23
  -8   0 -10    1.73    0.43
   8   0  10    1.34    0.37
   8   0  11   -0.06    0.21
  -8   0 -11    0.02    0.25
   8   0  12    1.84    0.45
  -8   0 -12    1.57    0.46
   8   0  13    0.25    0.28
  -8   0 -13   -0.34    0.26
  -8   0 -14    1.61    0.51
   8   0  14    2.33    0.55
   8   0  15    0.06    0.31
  -8   0 -15   -0.34    0.28
  -8  -1  18    2.47    0.58
   8   1 -17    2.01    0.53
  -8  -1  17    4.48    0.70
   8   1 -16    6.09    0.83
  -8  -1  16    5.06    0.72
   8  -1 -16    5.46    0.77
   8   1 -15    0.11    0.26
   8  -1 -15    0.54    0.32
   8  -1 -15   -0.08    0.08
  -8  -1  15   -0.15    0.23
   8   1 -14    0.09    0.23
  -8   1  14    0.98    0.33
   8  -1 -14    0.70    0.33
  -8  -1  14    0.51    0.29
   8  -1 -14    0.95    0.13
   8   1 -13   -0.20    0.19
  -8   1  13   -0.04    0.19
  -8  -1  13    0.40    0.25
   8  -1 -13   -0.07    0.20
   8  -1 -13    0.00    0.07
   8   1 -12    2.90    0.49
  -8   1  12    2.57    0.41
   8  -1 -12    1.59    0.35
  -8  -1  12    2.76    0.46
   8  -1 -12    2.54    0.23
   8  -1 -12    3.29    0.51
   8   1 -11    0.79    0.29
  -8   1  11    1.56    0.30
   8  -1 -11    1.33    0.33
   8  -1 -11    1.11    0.15
   8  -1 -11    0.70    0.24
  -8  -1  11    0.84    0.28
   8   1 -10    5.81    0.66
  -8   1  10    5.41    0.51
   8  -1 -10    5.31    0.51
   8  -1 -10    6.74    0.70
  -8  -1  10    6.28    0.57
   8  -1 -10    6.34    0.38
  -8   1   9    0.16    0.15
   8   1  -9    0.07    0.17
   8  -1  -9    0.13    0.15
  -8  -1   9   -0.10    0.15
   8  -1  -9    0.23    0.18
   8  -1  -9    0.03    0.08
  -8   1   8    6.67    0.51
   8   1  -8    6.29    0.58
   8  -1  -8    6.35    0.66
   8  -1  -8    5.94    0.50
  -8  -1   8    6.54    0.56
   8  -1  -8    6.63    0.41
  -8   1   7   10.30    0.63
   8   1  -7    9.43    0.70
   8   1  -7    6.96    0.52
   8  -1  -7    9.30    0.62
   8  -1  -7    9.32    0.53
  -8  -1   7    8.48    0.66
   8  -1  -7   10.09    0.72
  -8   1   6    5.27    0.41
   8   1  -6    4.88    0.36
   8   1  -6    4.48    0.51
   8   1  -6    5.00    0.36
  -8  -1   6    5.73    0.47
   8  -1  -6    5.44    0.37
   8  -1  -6    5.75    0.44
   8  -1  -6    5.52    0.49
   8   1  -5    0.14    0.10
   8   1  -5    0.18    0.09
   8   1  -5    0.00    0.12
  -8   1   5    0.15    0.11
   8  -1  -5    0.01    0.09
  -8  -1   5    0.06    0.13
   8  -1  -5    0.19    0.14
   8  -1  -5    0.13    0.09
   8   1  -4    3.54    0.29
   8   1  -4    3.25    0.40
  -8   1   4    3.30    0.31
   8   1  -4    3.80    0.32
  -8  -1   4    4.06    0.37
   8  -1  -4    3.22    0.36
   8  -1  -4    3.63    0.31
   8  -1  -4    4.24    0.45
   8   1  -3    0.60    0.15
  -8   1   3    0.48    0.14
   8   1  -3    0.24    0.11
   8   1  -3    0.30    0.14
  -8  -1   3    0.33    0.15
   8  -1  -3    0.24    0.14
   8  -1  -3    0.35    0.14
   8  -1  -3    0.29    0.11
  -8   1   2   38.80    1.94
   8   1  -2   39.60    1.91
   8   1  -2   38.92    1.96
   8   1  -2   37.73    1.81
   8  -1  -2   38.76    1.95
  -8  -1   2   38.25    2.00
   8  -1  -2   37.37    1.80
   8  -1  -2   38.20    1.96
  -8   1   1   56.55    2.66
   8   1  -1   53.19    2.63
   8   1  -1   52.41    2.45
   8   1  -1   55.38    2.62
   8  -1  -1   53.13    2.66
  -8  -1   1   53.91    2.72
   8  -1  -1   52.82    2.45
   8  -1  -1   53.08    2.64
   8   1   0  105.02    4.89
  -8   1   0  100.36    4.97
  -8   1   0  106.19    4.91
   8   1   0  103.96    4.90
   8   1   0  105.52    4.57
  -8  -1   0  106.01    5.04
   8  -1   0  104.18    4.94
   8  -1   0  102.28    4.90
   8   1   1    2.20    0.31
   8   1   1    2.97    0.33
   8   1   1    2.61    0.28
  -8   1  -1    3.00    0.30
  -8   1  -1    2.47    0.34
   8  -1   1    2.32    0.32
  -8  -1  -1    2.71    0.37
   8   1   2   67.04    3.27
  -8   1  -2   68.60    3.17
   8   1   2   67.72    3.02
   8   1   2   65.44    3.14
  -8   1  -2   67.56    3.31
   8  -1   2   63.18    3.27
  -8  -1  -2   66.83    3.34
   8   1   3   51.63    2.36
  -8   1  -3   50.56    2.61
   8   1   3   49.57    2.58
   8   1   3   50.69    2.40
   8  -1   3   52.67    2.61
  -8  -1  -3   51.14    2.64
  -8   1  -4   12.04    0.85
   8   1   4   12.99    0.86
   8  -1   4   13.21    0.88
  -8  -1  -4   12.41    0.89
   8   1   5    1.63    0.33
  -8   1  -5    1.64    0.33
  -8  -1  -5    1.74    0.34
   8  -1   5    0.83    0.26
   8   1   6   12.08    0.88
  -8   1  -6   11.86    0.89
  -8  -1  -6   12.93    0.92
   8  -1   6   12.23    0.89
   8   1   7    1.69    0.36
  -8   1  -7    1.76    0.38
  -8  -1  -7    1.50    0.38
   8  -1   7    2.06    0.39
   8   1   8    1.25    0.33
  -8   1  -8    1.74    0.40
   8  -1   8    1.40    0.35
  -8  -1  -8    2.01    0.41
   8   1   9    0.15    0.21
  -8   1  -9    0.10    0.22
  -8  -1  -9    1.25    0.36
   8  -1   9    0.60    0.29
   8   1  10    0.61    0.30
  -8   1 -10    0.55    0.32
  -8  -1 -10    1.25    0.37
   8  -1  10    1.09    0.34
  -8   1 -11    0.51    0.31
   8   1  11    0.76    0.31
  -8  -1 -11   -0.04    0.22
   8  -1  11    0.33    0.26
  -8   1 -12   16.30    1.25
   8   1  12   13.39    1.14
   8  -1  12   13.79    1.15
  -8  -1 -12   16.47    1.26
   8   1  13    0.82    0.38
  -8   1 -13    0.90    0.38
  -8  -1 -13    0.79    0.40
   8  -1  13    0.51    0.33
  -8   1 -14    0.28    0.32
   8   1  14   -0.21    0.24
   8  -1  14    0.12    0.29
  -8  -1 -14    0.08    0.33
   8   1  15    1.89    0.52
  -8   1 -15    2.00    0.56
   8  -1  15    2.30    0.56
  -8  -1 -15    2.01    0.58
  -8  -2  18    2.52    0.60
   8   2 -17   -0.04    0.28
  -8  -2  17    0.46    0.35
   8   2 -16    5.53    0.80
  -8   2  16    5.47    0.74
  -8  -2  16    7.05    0.89
   8  -2 -16    5.58    0.79
   8   2 -15    0.91    0.37
  -8   2  15    1.40    0.40
   8  -2 -15    1.61    0.42
  -8  -2  15    1.38    0.42
   8   2 -14    1.20    0.39
   8  -2 -14    0.51    0.27
   8  -2 -14    0.97    0.36
  -8  -2  14    0.79    0.32
   8   2 -13   -0.06    0.20
  -8  -2  13   -0.20    0.18
   8  -2 -13   -0.09    0.20
   8  -2 -13    0.18    0.19
   8   2 -12   -0.27    0.17
   8  -2 -12    0.38    0.22
   8  -2 -12    0.21    0.10
   8  -2 -12    0.32    0.25
  -8  -2  12    0.02    0.21
   8   2 -11    0.27    0.21
  -8   2  11   -0.02    0.16
   8  -2 -11    0.01    0.17
   8  -2 -11    0.24    0.22
   8  -2 -11    0.11    0.09
  -8  -2  11    0.14    0.21
  -8   2  10    1.94    0.31
   8   2 -10    1.54    0.36
  -8  -2  10    1.94    0.38
   8  -2 -10    1.97    0.22
   8  -2 -10    1.40    0.34
   8  -2 -10    1.72    0.33
  -8   2   9    1.43    0.26
   8   2  -9    1.64    0.36
  -8  -2   9    1.60    0.34
   8  -2  -9    2.02    0.23
   8  -2  -9    2.48    0.37
   8  -2  -9    2.08    0.39
   8   2  -8   17.67    1.14
  -8   2   8   16.34    0.97
   8  -2  -8   17.00    1.12
   8  -2  -8   17.53    0.88
   8  -2  -8   18.43    1.07
  -8  -2   8   17.32    1.11
   8   2  -7    8.51    0.67
  -8   2   7    8.82    0.54
   8  -2  -7    8.29    0.61
  -8  -2   7    6.70    0.63
   8  -2  -7    8.24    0.50
   8  -2  -7    7.97    0.66
   8   2  -6    4.85    0.54
  -8   2   6    5.29    0.38
  -8  -2   6    5.43    0.49
   8  -2  -6    4.58    0.44
   8  -2  -6    5.45    0.38
   8  -2  -6    4.24    0.51
  -8   2   5    1.82    0.22
   8   2  -5    1.07    0.14
   8   2  -5    1.85    0.30
   8  -2  -5    1.49    0.26
  -8  -2   5    1.54    0.28
   8  -2  -5    2.00    0.32
   8  -2  -5    1.79    0.24
   8   2  -4   71.03    3.06
   8   2  -4   61.32    3.18
   8   2  -4   68.93    3.37
  -8   2   4   70.98    3.27
   8  -2  -4   69.49    3.33
   8  -2  -4   68.81    3.38
  -8  -2   4   69.14    3.41
   8   2  -3   12.96    0.85
   8   2  -3   12.90    0.77
   8   2  -3   14.88    0.77
  -8   2   3   14.59    0.78
  -8   2   3   13.12    0.87
   8  -2  -3   14.90    0.87
  -8  -2   3   14.07    0.90
   8  -2  -3   13.64    0.88
   8   2  -2    3.49    0.30
   8   2  -2    3.19    0.36
   8   2  -2    2.88    0.32
  -8   2   2    2.87    0.36
  -8   2   2    3.23    0.29
   8  -2  -2    3.07    0.38
  -8  -2   2    2.90    0.39
   8   2  -1   44.23    2.22
   8   2  -1   44.39    2.08
   8   2  -1   45.51    2.18
  -8   2   1   45.23    2.25
  -8   2   1   43.56    2.20
  -8  -2   1   44.36    2.31
   8  -2  -1   44.62    2.27
   8   2   0   20.52    1.13
   8   2   0   21.50    1.15
   8   2   0   22.34    1.11
  -8   2   0   22.26    1.17
  -8   2   0   20.88    1.14
  -8  -2   0   19.56    1.22
   8  -2   0   20.03    1.20
  -8   2  -1   16.22    0.94
   8   2   1   16.20    0.89
  -8   2  -1   16.14    0.92
   8   2   1   15.93    0.94
   8   2   1   15.39    0.89
  -8  -2  -1   15.98    1.01
   8  -2   1   16.10    0.98
   8   2   2   10.50    0.65
   8   2   2    9.85    0.60
  -8   2  -2   10.14    0.68
   8   2   2    9.67    0.68
  -8   2  -2   10.50    0.64
   8  -2   2    9.12    0.70
  -8  -2  -2   10.86    0.76
  -8   2  -3    1.93    0.31
   8   2   3    1.64    0.30
   8   2   3    2.29    0.30
  -8   2  -3    2.07    0.25
   8   2   3    2.15    0.22
  -8  -2  -3    2.24    0.36
   8  -2   3    1.61    0.31
   8   2   4   13.75    0.89
  -8   2  -4   12.82    0.88
  -8  -2  -4   13.12    0.92
   8  -2   4   12.99    0.90
   8   2   5   74.35    3.62
  -8   2  -5   73.26    3.65
   8  -2   5   70.99    3.61
  -8  -2  -5   70.13    3.69
  -8   2  -6   10.82    0.85
   8   2   6   11.96    0.86
   8  -2   6   11.34    0.86
  -8  -2  -6   11.20    0.88
  -8   2  -7    1.38    0.34
   8   2   7    1.37    0.34
   8  -2   7    1.77    0.37
  -8  -2  -7    0.89    0.30
   8   2   8    2.81    0.48
  -8   2  -8    3.84    0.55
  -8  -2  -8    2.60    0.50
   8  -2   8    3.85    0.54
  -8   2  -9    1.09    0.34
   8   2   9    1.44    0.37
   8  -2   9    0.64    0.28
  -8  -2  -9    1.21    0.37
  -8   2 -10   -0.06    0.21
   8   2  10   -0.10    0.19
   8  -2  10    0.11    0.21
  -8  -2 -10    0.01    0.22
  -8   2 -11   -0.02    0.24
   8   2  11    0.12    0.24
   8  -2  11    0.06    0.22
  -8  -2 -11    0.10    0.24
   8   2  12   -0.18    0.21
  -8   2 -12    0.22    0.27
  -8  -2 -12    0.30    0.29
   8  -2  12   -0.12    0.19
   8   2  13    1.94    0.50
  -8   2 -13    1.52    0.49
  -8  -2 -13    2.84    0.60
   8  -2  13    2.63    0.53
   8   2  14    1.19    0.44
  -8   2 -14    1.06    0.46
  -8  -2 -14    1.10    0.47
   8  -2  14    1.42    0.47
  -8   2 -15    0.05    0.32
   8   2  15    0.32    0.35
  -8  -2 -15   -0.23    0.32
   8  -2  15    0.33    0.37
  -8  -3  18   10.06    1.15
   8   3 -17    6.21    0.89
  -8  -3  17   10.87    1.13
   8   3 -16   -0.05    0.28
  -8   3  16    0.72    0.34
   8  -3 -16    0.00    0.25
  -8  -3  16    0.40    0.35
   8   3 -15    0.28    0.33
  -8   3  15    0.91    0.35
   8  -3 -15    0.00    0.22
  -8  -3  15    0.51    0.32
   8   3 -14    0.92    0.34
  -8   3  14    0.22    0.26
  -8  -3  14    0.72    0.32
   8  -3 -14    0.19    0.23
  -8   3  13   13.76    1.12
   8   3 -13   16.96    1.21
  -8  -3  13   16.13    1.19
   8  -3 -13   16.54    1.14
  -8   3  12    7.40    0.82
   8   3 -12    7.37    0.84
  -8  -3  12    8.14    0.76
   8  -3 -12    8.62    0.74
  -8   3  11    1.49    0.37
   8   3 -11    1.55    0.38
   8  -3 -11    1.80    0.37
  -8  -3  11    1.30    0.35
  -8   3  10    0.20    0.22
   8   3 -10    0.14    0.20
   8  -3 -10    0.22    0.18
  -8  -3  10    0.06    0.21
   8  -3 -10    0.08    0.19
   8   3  -9   84.02    4.25
  -8   3   9   84.05    4.24
  -8  -3   9   81.88    4.26
   8  -3  -9   88.14    4.27
   8  -3  -9   84.53    4.17
  -8   3   8   18.36    1.24
   8   3  -8   21.65    1.29
   8  -3  -8   19.70    1.21
  -8  -3   8   19.01    1.25
   8  -3  -8   20.17    1.27
   8   3  -7   13.22    0.94
  -8   3   7   13.48    0.95
   8  -3  -7   14.79    0.92
  -8  -3   7   13.37    0.94
   8   3  -6   35.65    1.97
  -8   3   6   37.75    2.00
  -8   3   6   37.03    1.76
  -8  -3   6   35.74    1.98
   8  -3  -6   34.62    1.92
  -8   3   5   60.51    3.07
  -8   3   5   61.19    2.86
   8   3  -5   60.40    3.06
   8  -3  -5   59.49    3.01
  -8  -3   5   60.37    3.09
   8   3  -4   28.92    1.56
  -8   3   4   29.23    1.58
  -8   3   4   27.39    1.37
   8  -3  -4   28.08    1.55
  -8  -3   4   28.09    1.59
   8   3  -3    0.09    0.13
   8   3  -3    0.11    0.08
  -8   3   3    0.02    0.12
  -8   3   3    0.12    0.08
  -8  -3   3    0.17    0.15
   8  -3  -3    0.01    0.11
  -8   3   2    0.38    0.11
   8   3  -2    0.20    0.10
   8   3  -2    0.38    0.16
   8   3  -2    0.30    0.14
  -8   3   2    0.32    0.16
   8  -3  -2    0.13    0.14
  -8  -3   2    0.17    0.17
   8   3  -1    8.64    0.60
   8   3  -1    8.08    0.53
  -8   3   1    8.76    0.52
   8   3  -1    8.69    0.58
  -8   3   1    7.75    0.60
  -8  -3   1    8.71    0.66
   8  -3  -1    8.51    0.64
   8   3   0    0.14    0.12
  -8   3   0    0.33    0.16
   8   3   0    0.10    0.12
   8   3   0    0.15    0.12
  -8   3   0    0.17    0.11
  -8  -3   0    0.18    0.16
   8  -3   0    0.23    0.14
  -8   3  -1    2.86    0.35
   8   3   1    2.83    0.32
   8   3   1    3.06    0.36
   8   3   1    3.28    0.38
  -8   3  -1    2.68    0.32
   8  -3   1    2.39    0.37
  -8  -3  -1    2.60    0.39
   8   3   2    0.38    0.17
   8   3   2    0.28    0.15
  -8   3  -2    0.34    0.15
  -8   3  -2    0.52    0.18
   8   3   2    0.52    0.15
   8  -3   2    0.51    0.20
  -8  -3  -2    0.56    0.22
  -8   3  -3    5.28    0.45
   8   3   3    5.53    0.38
  -8   3  -3    4.03    0.42
   8   3   3    5.44    0.49
   8  -3   3    3.83    0.49
  -8  -3  -3    4.94    0.57
  -8   3  -4   11.93    0.82
   8   3   4   12.91    0.84
  -8   3  -4    9.73    0.71
  -8  -3  -4   13.47    0.91
   8  -3   4   13.62    0.89
   8   3   5    1.54    0.33
  -8   3  -5    2.62    0.40
  -8  -3  -5    2.46    0.43
   8  -3   5    2.85    0.44
  -8   3  -6   12.83    0.89
   8   3   6   12.39    0.89
   8  -3   6   11.28    0.88
  -8  -3  -6   11.04    0.91
   8   3   7    0.19    0.21
  -8   3  -7    0.15    0.19
  -8  -3  -7    0.31    0.25
   8  -3   7    0.26    0.22
  -8   3  -8    0.01    0.20
   8   3   8    0.72    0.28
   8  -3   8    0.39    0.23
  -8  -3  -8    0.41    0.24
  -8   3  -9    1.19    0.35
   8   3   9    1.14    0.34
   8  -3   9    0.70    0.30
  -8  -3  -9    1.00    0.36
   8   3  10    3.89    0.61
  -8   3 -10    3.93    0.62
  -8  -3 -10    4.16    0.64
   8  -3  10    3.75    0.59
   8   3  11    1.44    0.40
  -8   3 -11    1.31    0.40
  -8  -3 -11    0.94    0.37
   8  -3  11    1.21    0.38
   8   3  12    0.00    0.27
  -8   3 -12    0.89    0.37
   8  -3  12    0.64    0.31
  -8  -3 -12    0.44    0.32
  -8   3 -13    1.30    0.47
   8   3  13    2.05    0.53
   8  -3  13    2.32    0.53
  -8  -3 -13    2.35    0.60
  -8   3 -14    1.88    0.53
   8   3  14    1.81    0.52
  -8  -3 -14    1.55    0.51
   8  -3  14    1.42    0.45
   8   3  15    0.37    0.36
  -8   3 -15    0.00    0.36
  -8  -3 -15   -0.16    0.33
   8  -3  15    0.03    0.31
   8   4 -17    3.27    0.65
   8  -4 -17    1.62    0.48
  -8  -4  17    2.82    0.62
   8   4 -16    0.66    0.37
  -8   4  16    0.40    0.33
   8  -4 -16    0.12    0.32
  -8  -4  16    0.30    0.32
  -8   4  15    5.20    0.73
   8   4 -15    5.73    0.79
   8  -4 -15    6.16    0.80
  -8  -4  15    4.45    0.74
   8   4 -14    1.69    0.47
  -8   4  14    1.11    0.38
  -8  -4  14    1.26    0.40
   8  -4 -14    0.64    0.33
   8   4 -13    0.16    0.23
  -8   4  13    0.78    0.30
  -8  -4  13    0.80    0.34
   8  -4 -13    0.12    0.24
  -8   4  12    3.44    0.53
   8   4 -12    3.60    0.58
   8  -4 -12    3.97    0.59
  -8  -4  12    3.71    0.59
  -8   4  11    0.07    0.20
   8   4 -11    0.21    0.22
  -8  -4  11    0.09    0.22
   8  -4 -11    0.03    0.19
  -8   4  10   25.33    1.50
   8   4 -10   21.02    1.45
   8  -4 -10   23.72    1.45
  -8  -4  10   22.43    1.48
   8   4  -9   18.51    1.22
  -8   4   9   18.00    1.19
   8  -4  -9   17.35    1.17
  -8  -4   9   17.30    1.20
  -8   4   8   90.73    4.58
   8   4  -8   95.23    4.61
  -8  -4   8   88.34    4.62
   8  -4  -8   94.44    4.55
   8   4  -7    7.20    0.65
  -8   4   7    6.72    0.64
   8  -4  -7    8.56    0.67
  -8  -4   7    7.33    0.67
  -8   4   6   10.01    0.81
   8   4  -6   12.34    0.86
   8  -4  -6   11.78    0.82
  -8  -4   6   10.45    0.82
   8   4  -5   12.53    0.91
  -8   4   5   14.19    0.94
   8  -4  -5   13.43    0.90
  -8  -4   5   13.07    0.93
  -8   4   4    7.32    0.61
   8   4  -4    6.50    0.58
  -8  -4   4    7.95    0.65
   8  -4  -4    7.52    0.61
  -8   4   3    3.86    0.48
   8   4  -3    4.39    0.50
  -8  -4   3    4.36    0.51
   8  -4  -3    4.64    0.51
   8   4  -2    2.58    0.36
  -8   4   2    1.60    0.31
  -8   4   2    2.04    0.19
   8  -4  -2    2.38    0.37
  -8  -4   2    2.56    0.40
   8   4  -1   22.04    1.14
   8   4  -1   21.17    1.21
  -8   4   1   22.64    1.26
  -8   4   1   21.89    1.08
   8   4  -1   17.74    1.09
   8  -4  -1   21.39    1.25
  -8  -4   1   21.18    1.28
   8   4   0    2.60    0.34
  -8   4   0    2.33    0.34
   8   4   0    2.38    0.34
  -8   4   0    2.36    0.27
   8   4   0    1.82    0.27
  -8  -4   0    2.24    0.37
   8  -4   0    1.52    0.33
   8   4   1   38.65    1.96
   8   4   1   37.45    1.96
   8   4   1   38.52    1.87
  -8   4  -1   37.78    1.94
  -8   4  -1   39.57    2.01
   8  -4   1   38.03    2.06
  -8  -4  -1   38.28    2.10
   8   4   2    0.87    0.20
   8   4   2    0.77    0.21
   8   4   2    1.17    0.25
  -8   4  -2    1.44    0.27
  -8   4  -2    1.00    0.22
   8  -4   2    0.78    0.23
  -8  -4  -2    0.90    0.27
   8   4   3    1.30    0.23
  -8   4  -3    1.40    0.26
   8   4   3    1.05    0.25
  -8   4  -3    1.08    0.25
   8  -4   3    1.60    0.33
  -8  -4  -3    0.62    0.26
  -8   4  -4   41.71    2.23
   8   4   4   43.14    2.25
  -8  -4  -4   41.14    2.33
   8  -4   4   43.91    2.29
  -8   4  -5   57.67    3.05
   8   4   5   58.90    3.05
  -8  -4  -5   60.99    3.15
   8  -4   5   60.88    3.09
   8   4   6    0.91    0.29
  -8   4  -6    1.20    0.31
  -8  -4  -6    0.80    0.29
   8  -4   6    1.04    0.31
  -8   4  -7    4.10    0.55
   8   4   7    3.48    0.52
   8  -4   7    3.86    0.54
  -8  -4  -7    3.95    0.58
   8   4   8   -0.07    0.20
  -8   4  -8    0.75    0.29
   8  -4   8    0.57    0.27
  -8  -4  -8    0.11    0.22
  -8   4  -9    9.53    0.88
   8   4   9   11.19    0.94
  -8  -4  -9   10.86    0.95
   8  -4   9   11.56    0.94
  -8   4 -10   -0.20    0.22
   8   4  10    0.04    0.24
   8  -4  10   -0.04    0.22
  -8  -4 -10   -0.01    0.23
  -8   4 -11   11.24    0.98
   8   4  11    9.63    1.05
  -8  -4 -11   10.84    1.01
   8  -4  11   10.12    0.93
  -8   4 -12    2.47    0.56
   8   4  12    1.84    0.49
  -8  -4 -12    2.36    0.56
   8  -4  12    3.09    0.60
  -8   4 -13    0.56    0.38
   8   4  13    1.03    0.42
   8  -4  13    1.06    0.43
  -8  -4 -13    1.04    0.46
   8   4  14    0.73    0.41
  -8   4 -14    1.13    0.49
   8  -4  14    1.00    0.46
  -8  -4 -14    0.51    0.43
   8   5 -17    2.53    0.63
  -8  -5  17    3.60    0.72
   8  -5 -17    3.24    0.65
  -8   5  16    0.00    0.28
   8   5 -16    0.22    0.35
   8  -5 -16   -0.16    0.28
  -8  -5  16    0.10    0.29
   8   5 -15    7.83    1.00
  -8   5  15    8.09    0.92
   8  -5 -15    8.47    1.00
  -8  -5  15    7.34    0.94
   8   5 -14    4.77    0.73
  -8   5  14    3.58    0.62
   8  -5 -14    4.67    0.69
  -8  -5  14    3.93    0.66
  -8   5  13   18.21    1.35
   8   5 -13   20.83    1.43
   8  -5 -13   21.18    1.43
  -8  -5  13   18.53    1.41
   8   5 -12    5.05    0.72
  -8   5  12    5.51    0.71
   8  -5 -12    5.82    0.74
  -8  -5  12    4.45    0.68
  -8   5  11    9.07    0.84
   8   5 -11   10.28    0.89
  -8  -5  11   10.04    0.90
   8  -5 -11   10.83    0.89
  -8   5  10    0.08    0.21
   8   5 -10   -0.12    0.18
  -8  -5  10    0.12    0.23
   8  -5 -10   -0.08    0.18
  -8   5   9   30.38    1.82
   8   5  -9   32.83    1.86
   8  -5  -9   29.25    1.79
  -8  -5   9   30.08    1.84
   8   5  -8   27.22    1.65
  -8   5   8   25.45    1.63
  -8  -5   8   26.85    1.66
   8  -5  -8   28.36    1.63
   8   5  -7   13.43    0.97
  -8   5   7   12.18    0.94
  -8  -5   7   13.75    0.98
   8  -5  -7   11.90    0.91
   8   5  -6    3.63    0.51
  -8   5   6    3.39    0.50
  -8  -5   6    4.20    0.55
   8  -5  -6    5.01    0.58
   8   5  -5   32.38    1.84
  -8   5   5   30.37    1.82
  -8  -5   5   34.46    1.89
  -8   5   4    0.43    0.23
   8   5  -4    0.56    0.23
  -8  -5   4    0.66    0.25
   8  -5  -4    0.75    0.23
  -8   5   3    5.48    0.61
   8   5  -3    6.55    0.58
   8  -5  -3    6.48    0.67
  -8  -5   3    6.45    0.68
   8   5  -2    8.48    0.66
  -8   5   2    8.13    0.67
   8  -5  -2    7.85    0.67
  -8  -5   2    8.21    0.70
   8   5  -1   14.67    0.93
   8   5  -1   13.80    0.86
  -8   5   1   14.00    0.94
   8  -5  -1   13.44    0.95
  -8  -5   1   13.87    0.98
   8   5   0   35.24    1.75
   8   5   0   35.00    1.86
  -8   5   0   35.18    1.89
  -8   5   0   35.17    1.74
  -8  -5   0   33.75    1.95
   8  -5   0   33.35    1.91
   8   5   1   -0.03    0.15
  -8   5  -1   -0.06    0.11
   8   5   1   -0.10    0.14
  -8   5  -1   -0.03    0.12
   8   5   1    0.10    0.12
  -8  -5  -1    0.02    0.18
   8  -5   1   -0.10    0.14
  -8   5  -2    0.50    0.20
   8   5   2    0.67    0.20
   8   5   2    0.34    0.18
  -8   5  -2    0.18    0.15
  -8  -5  -2    0.26    0.22
   8  -5   2    0.35    0.21
  -8   5  -3    0.02    0.15
   8   5   3    0.09    0.14
  -8   5  -3    0.08    0.16
   8   5   3   -0.01    0.15
   8  -5   3    0.09    0.18
  -8  -5  -3    0.03    0.17
   8   5   4   26.65    1.42
   8   5   4   28.54    1.57
  -8   5  -4   25.51    1.50
   8  -5   4   25.99    1.57
  -8  -5  -4   25.52    1.61
  -8   5  -5    9.48    0.78
   8   5   5   11.12    0.83
  -8  -5  -5   10.16    0.85
   8  -5   5   11.18    0.86
   8   5   6   53.43    2.90
  -8   5  -6   54.84    2.90
   8  -5   6   53.16    2.89
  -8  -5  -6   58.37    3.02
   8   5   7    3.07    0.50
  -8   5  -7    2.51    0.45
  -8  -5  -7    2.23    0.47
   8  -5   7    2.60    0.47
  -8   5  -8    0.30    0.28
   8   5   8    0.52    0.29
  -8  -5  -8    0.54    0.31
   8  -5   8    0.04    0.20
  -8   5  -9    4.46    0.67
   8   5   9    3.55    0.58
   8  -5   9    3.90    0.60
  -8  -5  -9    5.57    0.76
   8   5  10    0.03    0.25
  -8   5 -10   -0.20    0.25
   8  -5  10    0.15    0.25
  -8  -5 -10   -0.09    0.27
   8   5  11    0.95    0.38
  -8   5 -11    1.10    0.41
   8  -5  11    1.54    0.43
  -8  -5 -11    0.80    0.41
  -8   5 -12    0.39    0.36
   8   5  12    0.33    0.33
   8  -5  12    0.53    0.34
  -8  -5 -12    0.25    0.36
  -8   5 -13    1.67    0.52
   8   5  13    0.26    0.34
   8  -5  13    0.54    0.34
  -8  -5 -13    0.51    0.40
  -8   5 -14    0.43    0.42
   8   5  14   -0.02    0.35
   8  -5  14   -0.07    0.30
  -8  -5 -14    0.35    0.44
   8   6 -16    0.87    0.45
   8  -6 -16    1.36    0.49
  -8  -6  16    0.90    0.44
  -8   6  15    5.89    0.82
   8   6 -15    7.57    0.95
  -8  -6  15    6.00    0.90
   8  -6 -15    5.74    0.85
  -8   6  14    3.55    0.61
   8   6 -14    4.35    0.72
   8  -6 -14    2.86    0.59
  -8  -6  14    5.90    0.83
  -8   6  13   -0.09    0.23
   8   6 -13   -0.05    0.27
  -8  -6  13    0.44    0.32
   8  -6 -13    0.06    0.30
  -8   6  12    4.15    0.62
   8   6 -12    3.37    0.61
   8  -6 -12    4.61    0.68
  -8  -6  12    3.02    0.58
  -8   6  11    0.75    0.32
   8   6 -11    0.87    0.35
   8  -6 -11    1.37    0.40
  -8  -6  11    0.49    0.27
   8   6 -10    6.24    0.78
  -8   6  10    6.57    0.77
   8  -6 -10    8.16    0.86
  -8  -6  10    5.87    0.75
   8   6  -9    1.08    0.35
  -8   6   9    0.47    0.26
   8  -6  -9    1.00    0.32
  -8  -6   9    1.33    0.37
   8   6  -8    1.66    0.39
  -8   6   8    0.98    0.32
  -8  -6   8    0.58    0.29
   8  -6  -8    1.21    0.34
   8   6  -7    0.20    0.22
  -8   6   7    0.37    0.24
  -8  -6   7    0.30    0.22
   8  -6  -7    0.37    0.24
  -8   6   6    0.17    0.20
   8   6  -6   -0.19    0.14
  -8  -6   6   -0.18    0.16
   8  -6  -6    0.23    0.19
   8   6  -5   31.80    1.79
  -8   6   5   28.07    1.75
   8  -6  -5   30.39    1.76
  -8  -6   5   29.20    1.78
  -8   6   4    6.37    0.69
   8   6  -4    4.95    0.61
   8  -6  -4    5.82    0.66
  -8  -6   4    5.98    0.68
   8   6  -3    0.07    0.17
  -8   6   3   -0.08    0.17
   8  -6  -3   -0.08    0.14
  -8  -6   3    0.14    0.20
  -8   6   2   10.73    0.82
   8   6  -2   10.16    0.80
   8  -6  -2   10.08    0.82
  -8  -6   2   11.13    0.86
  -8   6   1    2.54    0.42
   8   6  -1    1.94    0.35
   8  -6  -1    1.94    0.39
  -8  -6   1    2.50    0.43
  -8   6   0   10.47    0.79
   8   6   0    9.34    0.73
   8   6   0    9.12    0.68
   8  -6   0    8.56    0.76
  -8  -6   0    9.19    0.78
   8   6   1    7.92    0.67
  -8   6  -1   10.31    0.76
   8  -6   1    9.25    0.76
  -8  -6  -1    7.80    0.73
  -8   6  -2    9.90    0.74
   8   6   2    9.46    0.68
   8   6   2    6.17    0.60
  -8  -6  -2    8.85    0.77
   8  -6   2    8.24    0.73
  -8   6  -3    2.82    0.45
   8   6   3    3.32    0.42
  -8   6  -3    3.29    0.41
   8   6   3    2.23    0.40
   8  -6   3    2.61    0.46
  -8  -6  -3    3.26    0.53
  -8   6  -4    2.38    0.41
   8   6   4    3.69    0.51
  -8   6  -4    4.00    0.48
  -8  -6  -4    3.31    0.53
   8  -6   4    3.11    0.50
  -8   6  -5    0.33    0.22
  -8   6  -5    0.02    0.15
   8   6   5    0.27    0.23
  -8  -6  -5    0.31    0.25
   8  -6   5    0.46    0.27
   8   6   6    0.87    0.31
  -8   6  -6    1.45    0.35
  -8  -6  -6    0.87    0.33
   8  -6   6    1.64    0.39
  -8   6  -7    0.28    0.24
   8   6   7   -0.01    0.22
  -8  -6  -7    0.33    0.28
   8  -6   7    0.17    0.22
  -8   6  -8    0.43    0.30
   8   6   8   -0.08    0.22
  -8  -6  -8    0.43    0.31
   8  -6   8    0.48    0.27
   8   6   9    6.21    0.80
  -8   6  -9    5.81    0.77
   8  -6   9    4.87    0.70
  -8  -6  -9    5.46    0.77
  -8   6 -10    2.30    0.53
   8   6  10    2.40    0.52
   8  -6  10    1.89    0.47
  -8  -6 -10    2.82    0.60
   8   6  11   -0.14    0.25
  -8   6 -11    0.12    0.30
  -8  -6 -11   -0.11    0.31
   8  -6  11   -0.17    0.24
   8   6  12   -0.07    0.26
  -8   6 -12   -0.18    0.31
  -8  -6 -12   -0.11    0.36
   8  -6  12    0.39    0.32
   8   6  13    0.25    0.33
  -8   6 -13   -0.12    0.34
  -8  -6 -13    0.14    0.38
   8   7 -15    0.68    0.43
  -8   7  15    0.20    0.33
  -8  -7  15    0.18    0.35
   8  -7 -15    0.05    0.31
  -8   7  14    2.84    0.58
   8   7 -14    2.65    0.64
   8  -7 -14    3.35    0.67
  -8  -7  14    1.61    0.51
  -8   7  13    2.43    0.54
   8   7 -13    2.29    0.54
   8  -7 -13    2.96    0.62
  -8  -7  13    2.79    0.61
  -8   7  12    7.07    0.86
   8   7 -12    7.01    0.91
   8  -7 -12    8.31    0.96
  -8  -7  12    7.35    0.93
  -8   7  11    0.04    0.25
   8   7 -11    0.06    0.25
   8  -7 -11    0.25    0.26
  -8  -7  11   -0.01    0.25
  -8   7  10    2.22    0.48
   8   7 -10    2.19    0.48
  -8  -7  10    1.48    0.42
   8  -7 -10    1.64    0.43
   8   7  -9    1.11    0.39
  -8   7   9    1.25    0.37
  -8  -7   9    1.56    0.42
   8  -7  -9    1.20    0.38
  -8   7   8    3.76    0.60
   8   7  -8    4.57    0.65
  -8  -7   8    3.17    0.55
   8  -7  -8    3.22    0.55
   8   7  -7    2.81    0.51
  -8   7   7    2.58    0.48
  -8  -7   7    2.06    0.45
   8  -7  -7    2.13    0.44
  -8   7   6   14.78    1.07
   8   7  -6   12.93    1.04
  -8  -7   6   13.73    1.06
   8  -7  -6   13.23    1.02
  -8   7   5    2.56    0.49
   8   7  -5    3.04    0.51
  -8  -7   5    2.72    0.50
   8  -7  -5    4.13    0.57
  -8   7   4    5.99    0.71
   8   7  -4    6.22    0.72
   8  -7  -4    7.40    0.80
  -8  -7   4    6.19    0.74
  -8   7   3   -0.03    0.16
   8   7  -3   -0.02    0.18
   8  -7  -3    0.06    0.19
  -8  -7   3    0.23    0.22
  -8   7   2    7.22    0.77
   8   7  -2    6.25    0.71
  -8  -7   2    8.37    0.85
   8  -7  -2    7.04    0.77
   8   7  -1    1.84    0.38
  -8   7   1    2.22    0.41
   8  -7  -1    1.48    0.36
  -8  -7   1    1.76    0.41
   8   7   0   13.31    0.96
  -8   7   0   14.23    1.01
   8  -7   0   12.15    0.97
  -8  -7   0   13.98    1.03
  -8   7  -1    4.28    0.57
   8   7   1    4.14    0.53
   8  -7   1    3.63    0.56
  -8  -7  -1    3.61    0.57
   8   7   2    7.45    0.67
  -8   7  -2    6.77    0.75
   8  -7   2    8.14    0.74
  -8  -7  -2    7.93    0.75
   8   7   3    0.00    0.18
   8   7   3    0.07    0.17
  -8   7  -3    0.06    0.19
  -8  -7  -3    0.47    0.27
   8  -7   3   -0.11    0.17
   8   7   4   25.30    1.66
  -8   7  -4   25.11    1.67
  -8  -7  -4   33.41    1.87
   8  -7   4   35.62    1.85
   8   7   5    1.05    0.34
  -8   7  -5    1.06    0.31
  -8  -7  -5    1.25    0.37
   8  -7   5    1.68    0.39
   8   7   6    3.08    0.53
   8  -7   6    2.98    0.51
  -8  -7  -6    2.63    0.52
   8   7   7    0.93    0.34
  -8   7  -7    0.85    0.32
  -8  -7  -7    0.88    0.40
   8  -7   7    0.75    0.31
  -8   7  -8   16.78    1.24
   8   7   8   16.47    1.28
  -8  -7  -8   20.01    1.42
   8  -7   8   17.61    1.27
  -8   7  -9    0.06    0.28
   8   7   9    0.20    0.29
  -8  -7  -9   -0.30    0.26
   8  -7   9    0.03    0.23
  -8   7 -10    3.23    0.60
   8   7  10    2.42    0.56
   8  -7  10    2.47    0.52
  -8  -7 -10    2.96    0.64
  -8   7 -11    0.59    0.37
   8   7  11    0.51    0.36
  -8  -7 -11    0.21    0.38
   8  -7  11    0.55    0.36
  -8   7 -12    0.32    0.37
   8   7  12    0.07    0.33
  -8  -7 -12   -0.02    0.39
  -8   8  14   10.61    1.18
   8   8 -14   13.79    1.23
  -8  -8  14   10.69    1.25
   8  -8 -14   14.07    1.22
   8   8 -13    0.12    0.35
  -8   8  13    0.03    0.30
  -8  -8  13    0.07    0.30
   8  -8 -13    0.08    0.30
   8   8 -12   10.92    1.20
  -8   8  12   12.76    1.08
  -8  -8  12   11.09    1.22
   8  -8 -12   10.90    1.19
  -8   8  11    2.77    0.55
   8   8 -11    1.85    0.52
   8  -8 -11    4.84    0.75
  -8  -8  11    2.05    0.52
  -8   8  10    5.93    0.79
   8   8 -10    5.69    0.81
   8  -8 -10    6.91    0.87
  -8  -8  10    7.16    0.89
  -8   8   9    2.36    0.51
   8   8  -9    3.26    0.59
   8  -8  -9    3.27    0.58
  -8  -8   9    2.79    0.55
   8   8  -8   16.19    1.21
  -8   8   8   12.49    1.08
  -8  -8   8   13.31    1.13
   8  -8  -8   14.72    1.16
  -8   8   7    0.66    0.30
   8   8  -7    0.28    0.28
  -8  -8   7    0.20    0.25
   8  -8  -7    0.84    0.33
   8   8  -6   18.09    1.26
  -8   8   6   14.33    1.16
  -8  -8   6   15.46    1.21
   8  -8  -6   17.94    1.24
   8   8  -5    7.26    0.83
  -8   8   5    6.74    0.78
   8  -8  -5    5.32    0.70
  -8  -8   5    6.67    0.78
  -8   8   4   14.41    1.09
   8   8  -4   13.81    1.08
   8  -8  -4   14.22    1.08
  -8  -8   4   13.63    1.09
   8   8  -3    1.24    0.36
  -8   8   3    1.49    0.40
  -8  -8   3    1.29    0.38
   8  -8  -3    1.06    0.37
   8   8  -2    1.87    0.42
  -8   8   2    2.36    0.46
   8  -8  -2    2.00    0.43
  -8  -8   2    1.86    0.44
   8   8  -1    6.29    0.75
  -8   8   1    8.14    0.85
   8  -8  -1    7.51    0.84
  -8  -8   1    6.89    0.82
  -8   8   0    9.07    0.94
   8   8   0   10.39    0.84
   8  -8   0    9.05    0.83
  -8  -8   0    9.09    0.85
   8   8   1    1.46    0.38
  -8   8  -1    1.67    0.40
   8  -8   1    0.94    0.35
  -8  -8  -1    2.69    0.51
  -8   8  -2    0.21    0.24
   8   8   2   -0.08    0.20
  -8  -8  -2    0.51    0.29
   8  -8   2   -0.06    0.20
  -8   8  -3    0.01    0.22
   8   8   3    0.04    0.20
  -8  -8  -3   -0.01    0.23
   8  -8   3    0.16    0.24
  -8   8  -4    1.15    0.35
  -8  -8  -4    1.22    0.39
   8  -8   4    1.06    0.36
  -8   8  -5    0.17    0.25
   8   8   5    0.11    0.23
  -8  -8  -5    0.20    0.29
   8  -8   5    0.28    0.24
   8   8   6    0.02    0.25
   8  -8   6    0.01    0.23
  -8  -8  -6    0.09    0.28
   8   8   7    1.47    0.39
   8  -8   7    1.88    0.45
  -8  -8  -7    1.02    0.43
   8   8   8    2.03    0.50
  -8  -8  -8    0.55    0.35
   8  -8   8    0.95    0.38
   8   8   9    0.04    0.29
  -8  -8  -9    0.26    0.35
   8  -8   9    0.47    0.33
   8   8  10    0.27    0.32
  -8  -8 -10    0.08    0.36
   8   8  11    0.73    0.42
   8   9 -12    0.51    0.43
  -8   9  12    0.86    0.39
  -8  -9  12    0.64    0.39
   8  -9 -12    0.65    0.41
  -8   9  11    0.78    0.36
   8   9 -11    1.20    0.45
  -8  -9  11    1.01    0.43
   8  -9 -11    0.63    0.40
   8   9 -10    1.27    0.43
  -8   9  10    0.90    0.37
   8  -9 -10    0.88    0.40
  -8  -9  10    0.88    0.42
  -8   9   9   10.70    0.97
   8   9  -9    8.37    1.01
  -8  -9   9    9.20    1.05
   8  -9  -9    9.16    1.05
   8   9  -8    0.04    0.26
  -8   9   8    0.07    0.24
   8  -9  -8   -0.17    0.21
  -8  -9   8    0.14    0.29
  -8   9   7    4.47    0.69
   8   9  -7    6.85    0.85
  -8  -9   7    3.88    0.67
   8  -9  -7    5.19    0.72
   8   9  -6   -0.12    0.22
  -8   9   6   -0.33    0.17
  -8  -9   6    0.01    0.26
   8  -9  -6   -0.19    0.20
   8   9  -5   10.30    0.96
  -8   9   5   10.85    0.96
  -8  -9   5   11.04    0.98
   8  -9  -5   10.94    0.97
  -8   9   4    0.74    0.34
   8   9  -4    1.06    0.36
   8  -9  -4    0.44    0.30
  -8  -9   4    0.24    0.29
  -8   9   3    7.45    0.87
   8   9  -3    5.93    0.78
  -8  -9   3    7.37    0.88
   8  -9  -3    6.32    0.82
  -8   9   2    0.15    0.23
   8   9  -2    0.10    0.25
   8  -9  -2    0.25    0.26
  -8  -9   2   -0.04    0.24
   8   9  -1    3.76    0.60
  -8   9   1    4.10    0.65
   8  -9  -1    3.71    0.61
  -8  -9   1    2.98    0.57
  -8   9   0    6.18    0.79
   8   9   0    6.59    0.79
  -8  -9   0    7.19    0.84
   8  -9   0    6.61    0.81
   8   9   1    3.18    0.54
  -8   9  -1    2.55    0.52
  -8  -9  -1    2.78    0.57
   8  -9   1    3.26    0.58
  -8   9  -2   24.18    1.58
   8   9   2   23.90    1.54
  -8  -9  -2   23.74    1.61
   8  -9   2   22.41    1.57
   8   9   3    1.91    0.45
  -8   9  -3    2.75    0.53
   8  -9   3    1.90    0.45
  -8  -9  -3    2.97    0.57
  -8   9  -4    9.52    0.87
  -8  -9  -4    7.85    0.96
   8  -9   4   10.78    0.92
  -8   9  -5    0.36    0.27
  -8  -9  -5    0.76    0.35
   8  -9   5    0.77    0.33
   8  -9   6    0.65    0.36
  -8  -9  -6    0.35    0.32
   8   9   7    0.13    0.26
  -8  -9  -7    0.16    0.31
   8  -9   7   -0.02    0.29
   8   9   8    1.76    0.48
  -8  -9  -8    1.10    0.43
   8   9   9    0.23    0.33
  -8  10  10    2.83    0.60
   8  10 -10    2.81    0.63
  -8 -10  10    2.72    0.62
   8 -10 -10    2.26    0.58
   8  10  -9    0.84    0.39
  -8  10   9    0.58    0.37
   8 -10  -9    0.60    0.40
  -8 -10   9   -0.02    0.32
   8  10  -8    0.54    0.33
  -8  10   8   -0.12    0.24
   8 -10  -8    0.22    0.33
  -8 -10   8   -0.08    0.30
  -8  10   7    5.03    0.74
   8  10  -7    4.61    0.75
   8 -10  -7    4.07    0.70
  -8 -10   7    3.50    0.66
   8  10  -6    0.39    0.34
  -8  10   6    1.11    0.41
   8 -10  -6    1.49    0.44
  -8 -10   6    0.99    0.42
   8  10  -5    7.11    0.90
  -8  10   5    6.69    0.87
   8 -10  -5    7.24    0.89
  -8 -10   5    5.31    0.80
   8  10  -4   -0.20    0.26
  -8  10   4   -0.08    0.24
   8 -10  -4    0.01    0.26
  -8 -10   4    0.03    0.30
   8  10  -3    6.96    0.88
  -8  10   3    6.28    0.84
   8 -10  -3    7.43    0.91
  -8 -10   3    7.32    0.93
  -8  10   2   -0.17    0.24
   8  10  -2   -0.10    0.24
   8 -10  -2    0.28    0.30
  -8 -10   2    0.01    0.27
   8  10  -1    0.41    0.31
  -8  10   1    2.20    0.53
   8 -10  -1    1.76    0.48
  -8 -10   1    1.38    0.44
   8  10   0    0.24    0.27
  -8  10   0   -0.28    0.20
   8 -10   0    0.13    0.27
  -8 -10   0   -0.23    0.23
   8  10   1   10.50    0.95
  -8  10  -1    9.79    1.06
  -8 -10  -1    8.53    0.98
   8 -10   1    9.68    1.03
  -8  10  -2    0.34    0.33
   8  10   2    1.15    0.39
  -8 -10  -2    0.38    0.33
   8 -10   2    0.13    0.28
  -8  10  -3    3.58    0.63
  -8 -10  -3    2.92    0.59
   8 -10   3    2.92    0.57
  -8  10  -4    8.42    1.00
   8 -10   4    9.45    1.01
  -8  10  -5    0.01    0.31
   8 -10   5    1.53    0.48
  -8  11   8    1.69    0.51
   8  11  -8    1.51    0.51
  -8 -11   8    0.81    0.47
   8 -11  -8    1.81    0.53
   8  11  -7    0.69    0.41
  -8  11   7    0.34    0.35
  -8 -11   7    0.32    0.37
   8 -11  -7   -0.09    0.33
   8  11  -6   -0.10    0.31
  -8  11   6   -0.19    0.28
  -8 -11   6   -0.26    0.29
   8 -11  -6   -0.16    0.31
   8  11  -5    0.61    0.40
  -8  11   5    0.30    0.32
   8 -11  -5    0.93    0.42
  -8 -11   5    0.25    0.38
  -8  11   4    3.82    0.67
   8  11  -4    2.19    0.59
   8 -11  -4    2.85    0.60
  -8 -11   4    3.19    0.65
  -8  11   3    0.34    0.33
   8  11  -3    0.02    0.29
  -8 -11   3   -0.46    0.26
   8 -11  -3    0.07    0.32
   8  11  -2    1.95    0.52
  -8  11   2    1.10    0.44
  -8 -11   2    0.31    0.35
   8 -11  -2    1.81    0.49
  -8  11   1    2.39    0.56
   8  11  -1    3.07    0.61
  -8 -11   1    1.42    0.50
   8 -11  -1    2.41    0.57
   8  11   0    1.44    0.47
  -8  11   0    2.78    0.59
  -8 -11   0    1.81    0.52
   8 -11   0    2.15    0.53
  -8  11  -1    0.38    0.35
   8  11   1    0.86    0.39
  -8 -11  -1    0.55    0.36
   8 -11   1    0.78    0.39
  -8  11  -2    0.04    0.30
   8  11   2    0.14    0.32
   8 -11   2    0.25    0.33
  -8  11  -3   -0.18    0.29
   8 -11   3    0.59    0.38
  -8  11  -4    0.61    0.38
  -8  11  -5    0.32    0.35
   9   0 -17    0.00    0.11
   9   0 -17    0.05    0.31
   9   0 -16   25.63    1.21
   9   0 -16   26.00    1.75
  -9   0  15   -0.22    0.18
   9   0 -15    0.04    0.24
   9   0 -15   -0.03    0.10
   9   0 -14    0.01    0.24
  -9   0  14    0.04    0.21
   9   0 -14   -0.02    0.10
  -9   0  13    0.12    0.22
   9   0 -13    0.17    0.23
   9   0 -13   -0.06    0.09
   9   0 -12    2.51    0.26
   9   0 -12    2.65    0.48
  -9   0  12    2.48    0.42
   9   0 -11    0.16    0.10
   9   0 -11   -0.19    0.15
  -9   0  11   -0.01    0.18
   9   0 -10    6.09    0.41
   9   0 -10    6.14    0.68
  -9   0  10    6.12    0.58
   9   0  -9    0.00    0.16
   9   0  -9   -0.05    0.09
  -9   0   9   -0.04    0.15
   9   0  -9    0.03    0.11
  -9   0   8    6.16    0.51
   9   0  -8    5.07    0.58
   9   0  -8    5.46    0.39
   9   0  -8    4.46    0.41
   9   0  -7    0.03    0.14
  -9   0   7   -0.06    0.12
   9   0  -7    0.07    0.10
   9   0  -7    0.04    0.10
  -9   0   6    0.03    0.12
   9   0  -6   -0.03    0.09
   9   0  -6    0.07    0.10
   9   0  -6    0.10    0.14
   9   0  -5    0.02    0.09
  -9   0   5    0.05    0.11
   9   0  -5   -0.13    0.09
   9   0  -5    0.05    0.10
   9   0  -4    5.26    0.42
  -9   0   4    4.96    0.44
   9   0  -4    4.96    0.47
   9   0  -4    5.70    0.41
   9   0  -3   -0.14    0.07
   9   0  -3   -0.03    0.09
  -9   0   3    0.03    0.12
   9   0  -3    0.01    0.10
   9   0  -2   17.98    0.96
   9   0  -2   18.96    1.04
   9   0  -2   16.56    1.03
  -9   0   2   18.40    1.06
  -9   0   1   -0.01    0.12
   9   0  -1   -0.04    0.10
   9   0  -1   -0.11    0.08
   9   0  -1    0.10    0.12
  -9   0   0   13.92    0.87
   9   0   0   12.85    0.83
   9   0   0   14.16    0.80
   9   0   0   13.30    0.79
   9   0   1   -0.07    0.11
   9   0   1   -0.01    0.10
  -9   0  -1   -0.07    0.12
   9   0   1   -0.06    0.08
   9   0   2    4.25    0.50
  -9   0  -2    6.23    0.52
  -9   0  -2    4.78    0.37
   9   0   2    5.98    0.39
   9   0   3    0.17    0.15
  -9   0  -3   -0.02    0.13
  -9   0  -4   18.27    1.14
   9   0   4   16.47    1.09
   9   0   5   -0.04    0.15
  -9   0  -5    0.04    0.18
  -9   0  -6    3.78    0.53
   9   0   6    4.08    0.55
   9   0   7    0.05    0.17
  -9   0  -7   -0.03    0.18
  -9   0  -8   11.65    0.95
   9   0   8   11.57    0.93
   9   0   9    0.03    0.19
  -9   0  -9    0.05    0.23
   9   0  10    2.27    0.48
  -9   0 -10    2.16    0.48
  -9   0 -11   -0.20    0.23
   9   0  11    0.19    0.25
   9   0  12    0.02    0.25
  -9   0 -12    0.28    0.32
  -9   0 -13   -0.02    0.29
   9   0  13    0.32    0.32
  -9   0 -14    5.16    0.84
   9   0  14    5.46    0.82
  -9   0 -15    0.28    0.39
   9   1 -18   -0.06    0.30
  -9  -1  18    0.56    0.38
   9   1 -17    0.42    0.35
  -9  -1  17    0.86    0.40
   9  -1 -17   -0.24    0.29
   9   1 -16    1.27    0.44
   9  -1 -16    1.22    0.18
   9  -1 -16    1.52    0.45
  -9  -1  16    2.16    0.50
   9   1 -15    0.46    0.31
   9  -1 -15    0.24    0.28
  -9  -1  15    0.19    0.28
   9  -1 -15    0.39    0.13
   9   1 -14   15.89    1.18
  -9  -1  14   14.97    1.13
   9  -1 -14   13.84    1.13
   9  -1 -14   14.41    0.75
  -9   1  13    0.39    0.26
   9   1 -13    0.40    0.28
   9  -1 -13    1.05    0.36
  -9  -1  13    0.89    0.32
   9  -1 -13    0.74    0.15
   9   1 -12    7.03    0.80
  -9   1  12    7.38    0.65
   9  -1 -12    7.94    0.85
  -9  -1  12    6.77    0.74
   9  -1 -12    7.13    0.45
  -9   1  11    9.32    0.70
   9   1 -11    9.35    0.79
  -9  -1  11    7.59    0.71
   9  -1 -11    8.94    0.51
   9  -1 -11    9.19    0.78
   9  -1 -11    6.89    0.63
  -9   1  10   12.37    0.82
   9  -1 -10    9.54    0.76
   9  -1 -10   11.64    0.64
   9  -1 -10   14.13    0.95
  -9  -1  10   12.07    0.88
   9   1  -9    0.75    0.28
  -9   1   9    0.63    0.20
   9  -1  -9    0.30    0.17
   9  -1  -9    0.96    0.28
  -9  -1   9    0.81    0.25
   9  -1  -9    0.62    0.15
  -9   1   8    2.80    0.36
   9   1  -8    2.56    0.42
   9   1  -8    2.97    0.30
  -9  -1   8    2.31    0.38
   9  -1  -8    2.77    0.30
   9  -1  -8    2.60    0.36
   9  -1  -8    3.46    0.49
   9   1  -7    2.75    0.31
  -9   1   7    3.77    0.39
   9   1  -7    3.20    0.44
  -9  -1   7    3.13    0.41
   9  -1  -7    2.93    0.37
   9  -1  -7    4.11    0.49
   9  -1  -7    3.05    0.31
   9   1  -6   69.73    3.07
   9   1  -6   67.03    3.44
  -9   1   6   67.93    3.35
   9  -1  -6   69.98    3.33
  -9  -1   6   68.29    3.42
   9  -1  -6   68.68    3.06
   9   1  -5    5.33    0.48
   9   1  -5    4.22    0.37
  -9   1   5    4.84    0.40
   9   1  -5    4.63    0.36
  -9  -1   5    4.78    0.44
   9  -1  -5    5.10    0.42
   9  -1  -5    4.72    0.51
   9  -1  -5    4.51    0.37
   9   1  -4    5.17    0.38
   9   1  -4    4.93    0.39
  -9   1   4    5.05    0.41
   9   1  -4    4.52    0.50
   9  -1  -4    6.06    0.45
   9  -1  -4    5.46    0.40
  -9  -1   4    4.57    0.44
   9  -1  -4    3.77    0.46
   9   1  -3    0.44    0.14
  -9   1   3    0.17    0.13
   9   1  -3    0.33    0.16
   9   1  -3    0.38    0.14
   9  -1  -3    0.33    0.14
   9  -1  -3    0.26    0.14
   9  -1  -3    0.45    0.17
  -9  -1   3    0.34    0.17
   9   1  -2   15.43    0.86
   9   1  -2   16.13    0.89
  -9   1   2   14.30    0.89
   9   1  -2   15.29    0.92
  -9  -1   2   15.03    0.94
   9  -1  -2   15.41    0.93
   9  -1  -2   14.60    0.85
   9  -1  -2   16.04    0.94
   9   1  -1   12.13    0.73
  -9   1   1   11.78    0.74
   9   1  -1   12.06    0.73
   9   1  -1   10.76    0.69
   9  -1  -1   11.76    0.70
   9  -1  -1   11.46    0.74
   9  -1  -1   11.90    0.77
  -9  -1   1   11.00    0.78
   9   1   0   28.25    1.49
  -9   1   0   27.40    1.51
   9   1   0   29.09    1.46
   9   1   0   29.68    1.42
  -9   1   0   26.65    1.46
   9  -1   0   27.70    1.47
  -9  -1   0   28.04    1.56
   9  -1   0   27.39    1.52
   9   1   1    5.18    0.45
   9   1   1    4.70    0.37
  -9   1  -1    5.04    0.46
   9   1   1    4.00    0.42
  -9   1  -1    4.96    0.39
  -9  -1  -1    3.92    0.47
   9  -1   1    4.54    0.49
  -9   1  -2    9.00    0.63
   9   1   2   11.54    0.69
   9   1   2   11.49    0.64
  -9   1  -2    9.98    0.73
   9   1   2   11.49    0.75
  -9  -1  -2   11.59    0.79
   9  -1   2   10.65    0.76
  -9   1  -3    0.08    0.09
   9   1   3    0.34    0.17
   9   1   3    0.18    0.10
   9   1   3    0.01    0.13
  -9   1  -3    0.33    0.18
  -9  -1  -3   -0.01    0.14
   9  -1   3   -0.06    0.11
   9   1   4    3.53    0.46
  -9   1  -4    2.80    0.42
   9  -1   4    2.49    0.41
  -9  -1  -4    3.06    0.46
  -9   1  -5    4.16    0.51
   9   1   5    3.64    0.50
   9  -1   5    3.41    0.48
  -9  -1  -5    3.85    0.52
   9   1   6    0.76    0.28
  -9   1  -6    1.59    0.35
  -9  -1  -6    0.49    0.26
   9  -1   6    0.79    0.27
   9   1   7    1.15    0.32
  -9   1  -7    1.21    0.34
   9  -1   7    1.10    0.31
  -9  -1  -7    1.13    0.34
  -9   1  -8   28.77    1.78
   9   1   8   30.19    1.76
  -9  -1  -8   29.06    1.80
   9  -1   8   27.66    1.74
   9   1   9    1.92    0.44
  -9   1  -9    2.15    0.46
  -9  -1  -9    2.13    0.46
   9  -1   9    1.93    0.42
  -9   1 -10    0.86    0.34
   9   1  10    0.23    0.25
  -9  -1 -10    0.21    0.25
   9  -1  10    0.17    0.25
  -9   1 -11    0.56    0.36
   9   1  11    1.02    0.35
   9  -1  11    0.03    0.26
  -9  -1 -11    0.27    0.29
   9   1  12    0.25    0.27
  -9   1 -12    0.16    0.31
  -9  -1 -12    0.29    0.31
   9  -1  12    0.42    0.30
  -9   1 -13    1.44    0.48
   9   1  13    0.85    0.39
  -9  -1 -13    1.34    0.46
   9  -1  13    1.53    0.46
  -9   1 -14    0.20    0.35
   9   1  14    0.30    0.33
   9  -1  14    0.23    0.32
  -9  -1 -14    0.34    0.38
   9   2 -18    0.80    0.46
  -9  -2  18    2.41    0.59
  -9   2  17   -0.12    0.28
   9   2 -17    0.01    0.31
  -9  -2  17    0.38    0.36
  -9   2  16    4.87    0.71
   9   2 -16    5.41    0.79
  -9  -2  16    5.21    0.76
   9  -2 -16    4.04    0.68
   9   2 -15   17.43    1.24
  -9   2  15   14.75    1.16
   9  -2 -15   13.61    1.14
  -9  -2  15   11.84    1.10
   9   2 -14   -0.31    0.22
  -9  -2  14   -0.25    0.22
   9  -2 -14    0.25    0.24
[truncated: 2,329,418 more chars]
