# Supplementary material for: Syntheses and structures of two benzoyl amides: 2-chloro-4-eth­oxy-3,5-dimeth­oxy-N-(3-oxo­cyclo­hex-1-en-1-yl)benzamide and 2-chloro-N-(5,5-dimethyl-3-oxo­cyclo­hex-1-en-1-yl)-4-eth­oxy-3,5-di­meth­oxy­benzamide
Source: Acta Crystallogr E Crystallogr Commun. 2021 Feb 26;77(Pt 3):314–8. doi: 10.1107/S2056989021001778 (PMC8061103; doi:10.1107/S2056989021001778)
Supplement: Supplementary file 2 [file e-77-00314-3asup2.hkl]

data_3a                                                                         
_shelx_title ' aslt in P2(1)/c'                                                 
_shelx_refln_list_code          4                                               
_shelx_F_calc_maximum      175.36                                               
_exptl_crystal_F_000       744.00                                               
_reflns_d_resolution_high  0.6885                                               
                                                                                
loop_                                                                           
 _space_group_symop_operation_xyz                                               
 'x, y, z'                                                                      
 '-x, y+1/2, -z+1/2'                                                            
 '-x, -y, -z'                                                                   
 'x, -y-1/2, z-1/2'                                                             
                                                                                
_cell_length_a    14.6537                                                       
_cell_length_b     8.9148                                                       
_cell_length_c    13.0446                                                       
_cell_angle_alpha  90.000                                                       
_cell_angle_beta  102.581                                                       
_cell_angle_gamma  90.000                                                       
                                                                                
_shelx_F_squared_multiplier     1.000                                           
                                                                                
loop_                                                                           
 _refln_index_h                                                                 
 _refln_index_k                                                                 
 _refln_index_l                                                                 
 _refln_F_squared_calc                                                          
 _refln_F_squared_meas                                                          
 _refln_F_squared_sigma                                                         
 _refln_observed_status                                                         
   2   0   0       9315.18       9341.62       208.25 o                         
   3   0   0       1378.77       1485.04        34.20 o                         
   4   0   0        466.43        440.65        11.50 o                         
   5   0   0        841.18        748.87        18.67 o                         
   6   0   0         48.38         61.29         3.67 o                         
   7   0   0        517.00        508.93        14.03 o                         
   8   0   0       3228.45       3517.48        81.43 o                         
   9   0   0        425.75        425.79        12.87 o                         
  10   0   0       1262.28       1346.85        33.90 o                         
  11   0   0        598.46        632.09        18.38 o                         
  12   0   0        151.48        166.04         8.49 o                         
  13   0   0         31.63         25.87         4.66 o                         
  14   0   0         78.26         73.58         8.25 o                         
  15   0   0         74.33         75.61        10.67 o                         
  16   0   0          0.38          0.71         4.73 o                         
  17   0   0        130.41        160.29        15.63 o                         
  18   0   0          1.81          2.32         8.94 o                         
  19   0   0        157.73        139.53        26.82 o                         
  20   0   0         86.99         38.27        13.80 o                         
   1   1   0       4840.83       4916.20       100.63 o                         
   2   1   0         47.44         40.15         1.60 o                         
   3   1   0      16535.47      16909.25       287.62 o                         
   4   1   0       4899.66       4886.72        84.08 o                         
   5   1   0       4359.96       4476.99        72.53 o                         
   6   1   0        156.72        125.66         3.57 o                         
   7   1   0       1165.44       1211.77        21.24 o                         
   8   1   0       3323.20       3270.14        54.17 o                         
   9   1   0        841.99        880.82        16.46 o                         
  10   1   0          1.75          1.59         1.36 o                         
  11   1   0         15.01         15.74         2.54 o                         
  12   1   0         60.61         70.55         4.28 o                         
  13   1   0        441.62        418.37        11.76 o                         
  14   1   0         55.88         68.43         6.44 o                         
  15   1   0         16.32         10.82         3.87 o                         
  16   1   0        190.79        186.81        11.42 o                         
  17   1   0          4.57          7.92         5.03 o                         
  18   1   0        157.20        195.90        17.95 o                         
  19   1   0          3.71          0.12         4.85 o                         
  20   1   0          0.02          0.25         6.93 o                         
   0   2   0       1561.08       1440.36        47.91 o                         
   1   2   0       1523.48       1512.42        35.52 o                         
   2   2   0       3915.47       4093.33        77.02 o                         
   3   2   0        138.38        116.18         4.05 o                         
   4   2   0        194.70        203.19         4.87 o                         
   5   2   0       2019.20       2125.81        37.80 o                         
   6   2   0       3705.32       3902.25        68.10 o                         
   7   2   0         21.85         24.11         2.06 o                         
   8   2   0        686.29        661.85        13.73 o                         
   9   2   0        230.21        235.23         6.66 o                         
  10   2   0        280.58        258.32         8.24 o                         
  11   2   0         41.11         41.30         3.53 o                         
  12   2   0        131.82        133.26         5.96 o                         
  13   2   0          1.38          0.22         1.94 o                         
  14   2   0        195.14        201.88        13.95 o                         
  15   2   0         20.94         17.44         4.31 o                         
  16   2   0        183.19        188.89        26.82 o                         
  17   2   0         46.48         28.13        13.96 o                         
  18   2   0          0.06         -5.49         5.49 o                         
  19   2   0          5.65         10.82         7.65 o                         
  20   2   0        120.47        120.03        15.64 o                         
   1   3   0         29.10         30.11         1.87 o                         
   2   3   0       1999.32       2113.07        40.80 o                         
   3   3   0       1563.22       1571.65        30.83 o                         
   4   3   0       1305.13       1304.87        24.09 o                         
   5   3   0        444.51        501.22        11.40 o                         
   6   3   0         97.56        110.64         6.21 o                         
   7   3   0       1496.34       1735.98        31.93 o                         
   8   3   0          4.88          5.62         1.53 o                         
   9   3   0          0.72         -0.12         1.31 o                         
  10   3   0          5.03          1.99         1.60 o                         
  11   3   0        424.79        437.36        10.83 o                         
  12   3   0          1.71          4.14         2.19 o                         
  13   3   0         72.20         64.44         7.97 o                         
  14   3   0        181.36        204.19        17.08 o                         
  15   3   0        156.17        160.03        20.55 o                         
  16   3   0        166.10        148.76        15.19 o                         
  17   3   0         96.81        104.62        13.64 o                         
  18   3   0          1.07          6.17         6.87 o                         
  19   3   0         14.05          0.66         7.21 o                         
  20   3   0         29.81         24.08        11.92 o                         
   0   4   0       3030.42       3014.92        81.92 o                         
   1   4   0        165.37        149.10         5.03 o                         
   2   4   0        663.36        726.47        15.52 o                         
   3   4   0        708.10        808.89        17.14 o                         
   4   4   0        318.29        371.92         9.06 o                         
   5   4   0        137.46        145.29         4.88 o                         
   6   4   0        257.85        345.85         8.97 o                         
   7   4   0        270.78        256.49         6.81 o                         
   8   4   0         49.65         69.46         3.75 o                         
   9   4   0        119.34        122.22         5.12 o                         
  10   4   0        229.23        221.49         7.98 o                         
  11   4   0        276.79        276.61         8.83 o                         
  12   4   0          0.84          0.68         2.65 o                         
  13   4   0         21.16         19.63         4.15 o                         
  14   4   0          0.10         -1.10         4.21 o                         
  15   4   0         90.73         80.29        26.82 o                         
  16   4   0        144.58        131.61        15.01 o                         
  17   4   0        145.65        139.82        15.73 o                         
  18   4   0          0.45          1.88         6.43 o                         
  19   4   0        150.74        142.09        21.33 o                         
   1   5   0        129.05        114.83         5.54 o                         
   2   5   0        498.06        473.73        11.24 o                         
   3   5   0       1013.39       1147.96        23.90 o                         
   4   5   0         52.24         43.11         2.91 o                         
   5   5   0         74.78         69.46         3.82 o                         
   6   5   0        220.82        228.84         9.14 o                         
   7   5   0        969.99        929.71        18.73 o                         
   8   5   0       1059.41       1087.81        23.63 o                         
   9   5   0        389.12        388.52        12.26 o                         
  10   5   0        380.97        347.91        11.66 o                         
  11   5   0        235.40        195.57        10.35 o                         
  12   5   0          6.08          5.35         3.35 o                         
  13   5   0        192.61        166.92        15.30 o                         
  14   5   0         13.29          8.93         4.91 o                         
  15   5   0         18.86          8.42        11.29 o                         
  16   5   0          0.17          3.58        13.80 o                         
  17   5   0         10.61          6.45         6.32 o                         
  18   5   0          3.17          5.37         7.23 o                         
  19   5   0          4.18         -0.54         7.65 o                         
   0   6   0        735.44        712.44        22.86 o                         
   1   6   0         93.93         79.55         4.37 o                         
   2   6   0        176.95        153.35         5.53 o                         
   3   6   0        434.20        442.98        14.09 o                         
   4   6   0        135.90        141.00         6.66 o                         
   5   6   0        723.96        714.60        18.46 o                         
   6   6   0         67.01         47.11         3.70 o                         
   7   6   0        414.04        398.93        16.93 o                         
   8   6   0        298.17        293.28        10.45 o                         
   9   6   0        151.08        163.58         9.73 o                         
  10   6   0         56.86         55.84         6.02 o                         
  11   6   0          5.56          1.43         3.13 o                         
  12   6   0        186.13        232.81        12.18 o                         
  13   6   0          6.75          8.57         4.79 o                         
  14   6   0          0.57         -2.52         5.40 o                         
  15   6   0         52.22         52.86        10.58 o                         
  16   6   0         63.72         48.82        10.09 o                         
  17   6   0        161.97        197.66        23.53 o                         
  18   6   0         16.10          4.75         7.37 o                         
   1   7   0       1949.88       1947.17        43.61 o                         
   2   7   0          4.58          1.56         2.19 o                         
   3   7   0        328.75        345.40        10.98 o                         
   4   7   0        584.44        577.94        16.01 o                         
   5   7   0        208.83        210.13         8.83 o                         
   6   7   0        689.37        716.21        19.31 o                         
   7   7   0        107.74        106.67         7.91 o                         
   8   7   0        400.13        421.37        15.55 o                         
   9   7   0         22.90          5.90         3.54 o                         
  10   7   0          0.12         -0.33         3.12 o                         
  11   7   0        373.83        373.63        15.40 o                         
  12   7   0         41.32         40.56         5.98 o                         
  13   7   0        264.49        202.77        14.91 o                         
  14   7   0         17.97         10.00         5.53 o                         
  15   7   0        266.00        215.21        25.25 o                         
  16   7   0        201.09        266.08        23.46 o                         
  17   7   0         24.49         40.67        10.78 o                         
   0   8   0        342.67        315.26        17.01 o                         
   1   8   0        668.67        632.45        19.54 o                         
   2   8   0         37.78         42.11         5.89 o                         
   3   8   0       2332.66       2328.08        52.25 o                         
   4   8   0          0.04         -1.86         2.37 o                         
   5   8   0        694.57        741.53        23.13 o                         
   6   8   0         83.27         76.98         7.05 o                         
   7   8   0        327.29        339.81        14.00 o                         
   8   8   0        289.56        296.53        13.52 o                         
   9   8   0        172.59        188.36        17.93 o                         
  10   8   0          8.13          2.89         3.78 o                         
  11   8   0         25.15         19.82         5.06 o                         
  12   8   0        643.77        680.74        23.77 o                         
  13   8   0         62.49         66.29         9.27 o                         
  14   8   0          1.51          7.78         6.27 o                         
  15   8   0          0.53          1.60         6.76 o                         
  16   8   0        164.16        213.73        37.80 o                         
   1   9   0          5.39         -2.55         2.55 o                         
   2   9   0        105.45        110.81         9.78 o                         
   3   9   0          4.19          2.78         3.00 o                         
   4   9   0          3.79          1.41         3.26 o                         
   5   9   0         22.96         17.16         4.47 o                         
   6   9   0        128.75        131.34        15.26 o                         
   7   9   0        227.76        206.93        18.84 o                         
   8   9   0        190.67        208.46        12.65 o                         
   9   9   0        197.80        202.89        12.77 o                         
  10   9   0         12.06          8.52         4.55 o                         
  11   9   0         42.22         44.03         7.47 o                         
  12   9   0          1.65         -3.68         5.23 o                         
  13   9   0         11.37          7.92         7.15 o                         
  14   9   0          0.23          2.82         5.95 o                         
   0  10   0        281.62        253.46        28.23 o                         
   1  10   0          8.79         15.43         4.94 o                         
   2  10   0        365.98        359.85        16.95 o                         
   3  10   0         88.66         95.13         9.45 o                         
   4  10   0         90.85        115.26        10.74 o                         
   5  10   0          7.50          3.37         3.89 o                         
   6  10   0         39.29         42.02         8.38 o                         
   7  10   0         66.12         66.85        15.81 o                         
   8  10   0          0.93         -1.93         3.98 o                         
   9  10   0         22.05         25.53         5.92 o                         
  10  10   0          7.22          8.67         5.24 o                         
  11  10   0         86.20        101.63        15.48 o                         
  12  10   0          4.35          1.71         5.99 o                         
  13  10   0          2.41         -1.38         6.19 o                         
   1  11   0         73.57         68.00        10.94 o                         
   2  11   0        208.14        230.97        19.84 o                         
   3  11   0         36.80         28.56         6.71 o                         
   4  11   0        127.90        131.86        12.01 o                         
   5  11   0          8.03         -2.77         4.43 o                         
   6  11   0         16.29         16.00         5.85 o                         
   7  11   0         29.75         14.32         6.61 o                         
   8  11   0         64.14         65.41         8.19 o                         
   9  11   0          5.68          1.94         6.22 o                         
  10  11   0          2.24          6.39         5.47 o                         
   0  12   0         25.84         24.15        11.92 o                         
   1  12   0          3.59         16.22         7.50 o                         
   2  12   0        131.25        128.13        15.41 o                         
   3  12   0         14.51         17.15         8.35 o                         
   4  12   0         64.89         44.71        10.20 o                         
   5  12   0         60.48         63.20        11.85 o                         
   6  12   0          2.21         -5.18         6.65 o                         
   7  12   0         31.78         31.08         9.69 o                         
 -20   1   1          0.00          0.47         6.87 o                         
 -19   1   1        162.81        179.48        17.62 o                         
 -18   1   1          2.26          4.73         6.54 o                         
 -17   1   1        301.19        304.04        15.93 o                         
 -16   1   1          0.39          2.32         3.57 o                         
 -15   1   1        140.97        137.73         7.53 o                         
 -14   1   1         79.52         77.41         5.66 o                         
 -13   1   1        237.44        230.09         8.66 o                         
 -12   1   1         30.59         27.81         2.71 o                         
 -11   1   1        173.95        169.53         6.63 o                         
 -10   1   1         62.04         66.01         3.71 o                         
  -9   1   1        368.05        364.50         8.13 o                         
  -8   1   1       1715.12       1687.43        28.82 o                         
  -7   1   1       1338.81       1424.13        24.41 o                         
  -6   1   1        319.42        305.10         6.42 o                         
  -5   1   1        199.17        226.21         4.94 o                         
  -4   1   1       3725.45       3706.22        59.35 o                         
  -3   1   1         34.98         36.85         1.63 o                         
  -2   1   1        845.53        875.92        18.73 o                         
  -1   1   1         25.92         33.68         1.96 o                         
   0   1   1       2740.02       2668.83        50.03 o                         
   1   1   1       1278.58       1343.56        23.47 o                         
   2   1   1      16488.59      16875.19       286.79 o                         
   3   1   1       1901.75       2152.57        37.53 o                         
   4   1   1      26085.98      26778.28       454.72 o                         
   5   1   1        294.61        341.01         7.38 o                         
   6   1   1       1024.52       1122.13        20.96 o                         
   7   1   1        184.52        229.00         5.91 o                         
   8   1   1        109.59         82.89         3.77 o                         
   9   1   1        116.19        146.74         5.10 o                         
  10   1   1          7.16          4.96         2.04 o                         
  11   1   1          3.60          3.70         1.78 o                         
  12   1   1         66.83         80.66         5.03 o                         
  13   1   1          5.59         -2.57         2.57 o                         
  14   1   1         27.85         42.45         5.63 o                         
  15   1   1          0.13         -2.19         2.98 o                         
  16   1   1          2.27          9.44         4.08 o                         
  17   1   1         22.53         26.06         5.49 o                         
  18   1   1          8.70          5.42         4.81 o                         
  19   1   1         58.28         65.95        10.07 o                         
  20   1   1          2.28         16.17         8.82 o                         
 -20   2   1         89.01         64.11        30.58 o                         
 -19   2   1          2.11          8.64         7.21 o                         
 -18   2   1         38.84         53.73        10.39 o                         
 -17   2   1         12.35         -0.29         5.65 o                         
 -16   2   1        357.53        357.48        35.45 o                         
 -15   2   1          4.39          2.51         3.92 o                         
 -14   2   1         56.78         56.16         5.45 o                         
 -13   2   1          3.46          5.01         2.12 o                         
 -12   2   1          0.62          3.18         1.85 o                         
 -11   2   1        580.68        614.81        13.78 o                         
 -10   2   1        151.12        146.80         5.47 o                         
  -9   2   1        469.82        450.44        10.31 o                         
  -8   2   1       1370.05       1397.91        26.23 o                         
  -7   2   1        191.63        220.63         5.75 o                         
  -6   2   1        165.14        230.79         5.73 o                         
  -5   2   1       1418.44       1578.35        31.06 o                         
  -4   2   1       2229.31       2293.29        44.04 o                         
  -3   2   1         59.85         46.38         1.96 o                         
  -2   2   1       2729.87       2608.57        49.46 o                         
  -1   2   1       9559.98       9538.54       194.87 o                         
   0   2   1          1.55          0.85         0.79 o                         
   1   2   1        330.76        350.72         7.66 o                         
   2   2   1      25917.80      26138.36       485.73 o                         
   3   2   1       1430.27       1570.41        26.18 o                         
   4   2   1          0.42          2.30         1.37 o                         
   5   2   1        271.43        293.40         7.96 o                         
   6   2   1         21.92         23.96         2.80 o                         
   7   2   1        726.73        791.12        15.74 o                         
   8   2   1        471.83        501.67        11.10 o                         
   9   2   1       2303.22       2465.34        44.74 o                         
  10   2   1        844.10        849.53        17.56 o                         
  11   2   1        729.23        699.55        18.86 o                         
  12   2   1        323.66        288.00        13.00 o                         
  13   2   1        265.55        263.55        11.77 o                         
  14   2   1         49.61         56.63         6.88 o                         
  15   2   1          7.76         12.43         4.16 o                         
  16   2   1         31.72         33.77         6.43 o                         
  17   2   1          0.02         -1.60         3.97 o                         
  18   2   1         36.61         44.10         9.78 o                         
  19   2   1        124.93        130.96        15.61 o                         
  20   2   1         20.99         16.83         8.93 o                         
 -20   3   1        149.75        125.81        28.70 o                         
 -19   3   1         87.93         85.70        13.06 o                         
 -18   3   1          2.25          8.28         6.96 o                         
 -17   3   1         48.32         63.58        20.86 o                         
 -16   3   1          0.01         -2.04         4.87 o                         
 -15   3   1         13.73         14.17         6.42 o                         
 -14   3   1        253.29        209.49        14.44 o                         
 -13   3   1        318.27        327.89        12.18 o                         
 -12   3   1        425.67        455.82        12.42 o                         
 -11   3   1          0.02          1.74         1.73 o                         
 -10   3   1         62.77         61.34         3.67 o                         
  -9   3   1         30.70         23.39         2.66 o                         
  -8   3   1        260.51        265.34         6.92 o                         
  -7   3   1        737.39        805.34        16.01 o                         
  -6   3   1        446.87        529.43        12.00 o                         
  -5   3   1        687.08        665.59        14.33 o                         
  -4   3   1        285.98        350.61         8.18 o                         
  -3   3   1         74.04         60.83         2.50 o                         
  -2   3   1        179.32        215.16         5.82 o                         
  -1   3   1        485.82        477.09        10.35 o                         
   0   3   1       3556.49       3574.44        67.83 o                         
   1   3   1          0.09         -0.98         0.98 o                         
   2   3   1       3907.78       4105.67        85.26 o                         
   3   3   1       1902.75       1908.44        37.26 o                         
   4   3   1        877.92        886.54        16.91 o                         
   5   3   1       7486.66       7896.52       135.98 o                         
   6   3   1       4756.68       5090.60        88.65 o                         
   7   3   1       2370.57       2417.26        43.60 o                         
   8   3   1         65.07         88.94         4.18 o                         
   9   3   1        430.12        418.44        10.05 o                         
  10   3   1        727.52        715.39        15.47 o                         
  11   3   1         14.36         15.92         2.41 o                         
  12   3   1        597.63        523.99        26.14 o                         
  13   3   1          3.75          6.54         3.25 o                         
  14   3   1        144.05        142.42         9.42 o                         
  15   3   1          0.89         -1.39         3.63 o                         
  16   3   1         29.90         26.58        10.82 o                         
  17   3   1          3.74          6.31         6.42 o                         
  18   3   1         19.11         23.75         8.28 o                         
  19   3   1          2.60         -0.63         6.65 o                         
 -19   4   1          0.33         -2.10         6.63 o                         
 -18   4   1         51.43         58.42        17.88 o                         
 -17   4   1         38.79         34.55         9.88 o                         
 -16   4   1        354.26        341.61        22.91 o                         
 -15   4   1         35.15         14.95         5.10 o                         
 -14   4   1          0.03          3.67         3.23 o                         
 -13   4   1        511.26        516.27        17.85 o                         
 -12   4   1        187.16        166.50         8.59 o                         
 -11   4   1        387.81        348.93        12.25 o                         
 -10   4   1          0.77          2.91         1.92 o                         
  -9   4   1        196.78        203.27         6.82 o                         
  -8   4   1        683.48        664.42        13.98 o                         
  -7   4   1        652.35        641.21        14.60 o                         
  -6   4   1       2280.62       2291.76        45.13 o                         
  -5   4   1          0.17         -0.89         1.05 o                         
  -4   4   1       2025.65       2180.09        42.66 o                         
  -3   4   1       4672.38       4931.54        93.56 o                         
  -2   4   1         17.76         28.34         2.07 o                         
  -1   4   1       2901.47       3006.63        57.75 o                         
   0   4   1        360.90        357.68         8.57 o                         
   1   4   1         62.15         59.89         3.05 o                         
   2   4   1        274.12        306.35         7.71 o                         
   3   4   1        407.65        361.13         8.90 o                         
   4   4   1        124.32         90.74         5.21 o                         
   5   4   1       1772.98       1815.27        33.28 o                         
   6   4   1       1036.11        985.83        19.35 o                         
   7   4   1         31.73         24.84         2.28 o                         
   8   4   1       1237.51       1202.47        23.50 o                         
   9   4   1        313.73        318.83         8.49 o                         
  10   4   1         27.35         28.36         2.89 o                         
  11   4   1         34.05         35.29         3.55 o                         
  12   4   1         56.74         42.12         6.42 o                         
  13   4   1        262.03        254.89        25.25 o                         
  14   4   1         29.16         29.25         7.54 o                         
  15   4   1        433.67        406.39        23.93 o                         
  16   4   1          9.35         11.24         6.54 o                         
  17   4   1         17.57         15.29         9.88 o                         
  18   4   1        181.04        189.72        23.84 o                         
  19   4   1         25.72         33.76         9.97 o                         
 -19   5   1         81.93         56.88        11.82 o                         
 -18   5   1          7.72          9.35         6.93 o                         
 -17   5   1         12.12         13.85         7.68 o                         
 -16   5   1        124.48        125.88        14.69 o                         
 -15   5   1         31.09         18.08         5.56 o                         
 -14   5   1         15.87          7.85         4.00 o                         
 -13   5   1        215.97        166.04        11.86 o                         
 -12   5   1         85.71        102.87         7.95 o                         
 -11   5   1        244.79        239.42         9.99 o                         
 -10   5   1        552.66        626.68        17.50 o                         
  -9   5   1        163.78        182.49         9.12 o                         
  -8   5   1        468.88        438.16        13.04 o                         
  -7   5   1         17.51         22.92         3.01 o                         
  -6   5   1        822.65        828.28        27.72 o                         
  -5   5   1        179.38        155.62         6.21 o                         
  -4   5   1        178.35        179.85         8.06 o                         
  -3   5   1       1974.80       1872.17        37.28 o                         
  -2   5   1        162.92        155.51         5.10 o                         
  -1   5   1       1161.03       1092.17        22.74 o                         
   0   5   1       1678.27       1780.29        35.57 o                         
   1   5   1        144.03        136.23         4.85 o                         
   2   5   1       1124.19       1142.28        23.83 o                         
   3   5   1        534.65        482.14        11.63 o                         
   4   5   1         48.58         61.35         3.64 o                         
   5   5   1        476.82        483.48        11.88 o                         
   6   5   1          0.01         -1.27         1.31 o                         
   7   5   1         66.06         59.24         3.58 o                         
   8   5   1          0.01         -0.89         1.57 o                         
   9   5   1          2.01         -0.72         2.09 o                         
  10   5   1        427.90        442.88        15.42 o                         
  11   5   1         18.48         14.21         4.03 o                         
  12   5   1        292.74        251.67        20.58 o                         
  13   5   1         72.89         74.35        10.67 o                         
  14   5   1         22.69          5.76         5.49 o                         
  15   5   1        271.89        263.21        43.92 o                         
  16   5   1          0.19          3.28         5.94 o                         
  17   5   1        108.53        107.31        14.38 o                         
  18   5   1         22.99         14.06         8.54 o                         
 -18   6   1        104.69        121.35        16.69 o                         
 -17   6   1         14.39          5.65        10.19 o                         
 -16   6   1          0.95          3.54         6.25 o                         
 -15   6   1         14.43          6.03         5.07 o                         
 -14   6   1         47.66         38.62         7.01 o                         
 -13   6   1        301.83        336.81        14.45 o                         
 -12   6   1        435.76        382.90        15.33 o                         
 -11   6   1        203.76        181.07        12.50 o                         
 -10   6   1        227.88        208.23        11.35 o                         
  -9   6   1         28.36         11.04         3.05 o                         
  -8   6   1         64.12         69.85         6.17 o                         
  -7   6   1          0.85          4.57         2.61 o                         
  -6   6   1        879.73        887.31        25.41 o                         
  -5   6   1        368.96        388.80        11.65 o                         
  -4   6   1        515.40        531.81        14.44 o                         
  -3   6   1       1163.20       1182.57        27.72 o                         
  -2   6   1       1490.22       1476.44        33.53 o                         
  -1   6   1         19.67         13.86         3.21 o                         
   0   6   1         57.46         67.24         3.85 o                         
   1   6   1         27.78         14.95         2.14 o                         
   2   6   1        143.99        134.99         5.58 o                         
   3   6   1        180.90        183.02         6.26 o                         
   4   6   1         17.87         13.49         2.20 o                         
   5   6   1        110.35        102.31         5.94 o                         
   6   6   1         90.16         81.70         4.36 o                         
   7   6   1          0.17          2.61         2.17 o                         
   8   6   1        288.15        277.94        17.39 o                         
   9   6   1        359.26        393.47        14.60 o                         
  10   6   1         27.33         22.28         4.44 o                         
  11   6   1         15.81         12.85         3.97 o                         
  12   6   1        282.10        249.82        29.01 o                         
  13   6   1          1.03          5.07         5.53 o                         
  14   6   1        329.79        357.46        22.82 o                         
  15   6   1        173.75        170.98        17.33 o                         
  16   6   1          0.04          3.12         6.41 o                         
  17   6   1         52.00         38.94        10.17 o                         
  18   6   1         54.11         56.22        12.53 o                         
 -17   7   1         47.33         58.15        11.76 o                         
 -16   7   1        144.65        169.94        18.47 o                         
 -15   7   1          9.90          7.66         5.65 o                         
 -14   7   1         18.64          8.88         5.32 o                         
 -13   7   1        233.68        205.64        12.67 o                         
 -12   7   1          3.85          1.51         3.50 o                         
 -11   7   1         20.14         15.69         5.79 o                         
 -10   7   1         26.69         17.27         4.36 o                         
  -9   7   1         32.22         27.90         6.79 o                         
  -8   7   1         80.50         57.76         6.09 o                         
  -7   7   1          5.44          9.29         3.48 o                         
  -6   7   1         22.64         16.56         3.78 o                         
  -5   7   1          0.03          0.11         2.16 o                         
  -4   7   1          1.38          6.47         2.36 o                         
  -3   7   1         62.57         68.46         4.89 o                         
  -2   7   1          9.63          5.14         2.34 o                         
  -1   7   1        411.01        418.79        12.37 o                         
   0   7   1        365.66        337.15        15.07 o                         
   1   7   1        117.40         95.89         5.11 o                         
   2   7   1         50.64         51.41         3.93 o                         
   3   7   1        207.84        219.01         8.40 o                         
   4   7   1          0.15         -1.93         1.93 o                         
   5   7   1        349.13        331.49        11.08 o                         
   6   7   1        244.41        265.79         9.84 o                         
   7   7   1         70.73         81.93         8.13 o                         
   8   7   1        131.13        123.70         8.73 o                         
   9   7   1          3.82          4.07         3.33 o                         
  10   7   1         39.69         44.94         8.29 o                         
  11   7   1         98.43         96.78         8.25 o                         
  12   7   1         16.85         18.91         5.48 o                         
  13   7   1        113.40        109.33        23.99 o                         
  14   7   1          3.95          1.41         6.32 o                         
  15   7   1          7.36          0.36         6.48 o                         
  16   7   1          2.70         -2.44         6.86 o                         
  17   7   1          4.13         -4.34         6.87 o                         
 -16   8   1         17.24         11.88         6.73 o                         
 -15   8   1         10.11          0.84         5.73 o                         
 -14   8   1         13.57         12.72         6.09 o                         
 -13   8   1         28.56         25.94         5.84 o                         
 -12   8   1         11.55          8.54         4.60 o                         
 -11   8   1         55.84         61.78         7.40 o                         
 -10   8   1          2.57          8.72         4.20 o                         
  -9   8   1        208.44        191.30        11.74 o                         
  -8   8   1        196.63        226.24        12.74 o                         
  -7   8   1         38.99         34.10         5.25 o                         
  -6   8   1         17.63         18.39         4.30 o                         
  -5   8   1        266.20        257.41        11.60 o                         
  -4   8   1        128.04        140.97         8.96 o                         
  -3   8   1        699.18        664.40        18.28 o                         
  -2   8   1       1418.84       1315.67        31.56 o                         
  -1   8   1         67.28         67.54         7.10 o                         
   0   8   1       1571.26       1510.48        39.65 o                         
   1   8   1          0.37         -2.58         2.58 o                         
   2   8   1         45.87         42.63         4.32 o                         
   3   8   1        610.86        591.90        25.26 o                         
   4   8   1         15.33         15.44         3.95 o                         
   5   8   1        664.00        707.09        19.54 o                         
   6   8   1         79.88         77.52         6.99 o                         
   7   8   1         16.93         16.55         4.33 o                         
   8   8   1         41.89         54.11         9.37 o                         
   9   8   1         20.35         21.79         4.87 o                         
  10   8   1          7.62          6.75         4.00 o                         
  11   8   1         77.65         80.96         8.06 o                         
  12   8   1         24.92         24.07         6.58 o                         
  13   8   1         12.18          6.44         5.56 o                         
  14   8   1         98.06         80.55        12.96 o                         
  15   8   1         26.97         26.02         9.73 o                         
  16   8   1         48.89         30.07        10.08 o                         
 -15   9   1         76.25         97.04        11.98 o                         
 -14   9   1        287.64        329.63        21.52 o                         
 -13   9   1         23.24         19.22         7.93 o                         
 -12   9   1        174.73        196.56        15.47 o                         
 -11   9   1          4.76          8.60         4.82 o                         
 -10   9   1        129.22        149.84        11.28 o                         
  -9   9   1          0.02          0.71         3.95 o                         
  -8   9   1        107.52        114.47         9.50 o                         
  -7   9   1         31.35         40.98         5.85 o                         
  -6   9   1         11.60         10.80         4.19 o                         
  -5   9   1       1515.26       1507.94        41.71 o                         
  -4   9   1         71.80         67.71         8.50 o                         
  -3   9   1        712.14        668.65        39.97 o                         
  -2   9   1         17.95         13.73         4.32 o                         
  -1   9   1          0.01         -1.96         2.66 o                         
   0   9   1         49.59         56.21         5.79 o                         
   1   9   1          0.25         -2.50         2.50 o                         
   2   9   1         29.02         23.78         4.98 o                         
   3   9   1          5.41          2.63         2.90 o                         
   4   9   1        142.24        148.00        12.22 o                         
   5   9   1        918.41        841.53        41.56 o                         
   6   9   1          4.20          8.02         3.89 o                         
   7   9   1        835.78        844.19        26.81 o                         
   8   9   1         91.18         92.77         8.64 o                         
   9   9   1         46.63         41.51         6.47 o                         
  10   9   1         24.40          8.12         6.53 o                         
  11   9   1          0.82          4.50         5.54 o                         
  12   9   1         58.61         56.32         9.19 o                         
  13   9   1          0.91          5.30         6.04 o                         
  14   9   1          4.84          5.62         7.95 o                         
 -13  10   1         80.61         95.01        11.81 o                         
 -12  10   1        135.29        129.07        11.12 o                         
 -11  10   1        273.60        299.65        18.79 o                         
 -10  10   1         17.19         19.81         5.84 o                         
  -9  10   1         19.85         23.64         5.83 o                         
  -8  10   1         40.77         43.23         9.84 o                         
  -7  10   1          4.02         -0.22         3.87 o                         
  -6  10   1        228.84        237.04        13.86 o                         
  -5  10   1         11.11          4.61         3.98 o                         
  -4  10   1          0.47         -2.05         3.73 o                         
  -3  10   1        149.34        142.44        11.53 o                         
  -2  10   1         22.57         31.37         6.10 o                         
  -1  10   1         96.25         96.59         9.46 o                         
   0  10   1         28.62         21.34         5.36 o                         
   1  10   1        206.71        219.21        14.37 o                         
   2  10   1         82.20         79.49         8.45 o                         
   3  10   1         29.77         24.26         5.66 o                         
   4  10   1        371.36        400.81        18.58 o                         
   5  10   1         19.35         10.43         5.00 o                         
   6  10   1        120.42        120.65        15.89 o                         
   7  10   1        194.90        181.45        14.53 o                         
   8  10   1        292.24        303.88        15.72 o                         
   9  10   1         40.39         33.89         6.57 o                         
  10  10   1         40.32         33.65         7.29 o                         
  11  10   1        187.98        213.27        16.88 o                         
  12  10   1          5.20          1.80         6.19 o                         
 -11  11   1          1.11          1.69         5.56 o                         
 -10  11   1          8.55          9.53         5.73 o                         
  -9  11   1        113.79        136.44        11.53 o                         
  -8  11   1         64.88         74.91         8.72 o                         
  -7  11   1        112.91         93.70        10.76 o                         
  -6  11   1          9.26          5.26         5.68 o                         
  -5  11   1         43.43         48.91         8.16 o                         
  -4  11   1          0.02          7.15         5.00 o                         
  -3  11   1        136.04        124.32        11.57 o                         
  -2  11   1        334.71        383.40        18.71 o                         
  -1  11   1         65.48         64.09        10.62 o                         
   0  11   1        477.68        519.37        71.99 o                         
   1  11   1         30.76         20.09         7.50 o                         
   2  11   1        293.21        286.44        22.17 o                         
   3  11   1         36.83         28.72         9.41 o                         
   4  11   1        210.06        197.80        18.41 o                         
   5  11   1         87.80         74.09         9.53 o                         
   6  11   1         34.29         31.88         7.23 o                         
   7  11   1         52.68         52.25         8.46 o                         
   8  11   1         18.98         19.87         5.82 o                         
   9  11   1         20.31         20.64         7.08 o                         
  10  11   1         84.55        109.42        12.45 o                         
  -7  12   1         50.42         51.78         9.03 o                         
  -6  12   1        107.89        108.39        14.16 o                         
  -5  12   1          7.71          5.86         5.80 o                         
  -4  12   1        240.59        259.10        22.61 o                         
  -3  12   1        128.60        103.19        14.27 o                         
  -2  12   1         24.99         22.48         8.26 o                         
  -1  12   1         38.07         27.65         8.84 o                         
   0  12   1         22.94         27.87         8.84 o                         
   1  12   1        127.44        147.91        16.63 o                         
   2  12   1          4.45          9.41         6.65 o                         
   3  12   1         70.58         51.17        10.72 o                         
   4  12   1          3.88          0.96         6.76 o                         
   5  12   1         14.80          8.87         7.46 o                         
   6  12   1         36.01         44.54        10.70 o                         
   7  12   1          0.04         -5.80         7.10 o                         
 -18   0   2        239.56        188.97        63.21 o                         
 -17   0   2        986.52        878.08       124.53 o                         
 -16   0   2         92.17         78.81        10.00 o                         
 -15   0   2        261.59        262.87        11.41 o                         
 -14   0   2        795.94        782.75        23.05 o                         
 -13   0   2       1031.87        957.15        26.59 o                         
 -12   0   2        256.37        268.28        10.34 o                         
 -11   0   2        170.03        189.72         8.11 o                         
 -10   0   2       1767.35       1645.70        40.62 o                         
  -9   0   2        544.22        564.87        16.00 o                         
  -8   0   2        489.71        491.94        13.97 o                         
  -7   0   2       1246.32       1130.57        27.82 o                         
  -6   0   2          5.91         11.13         1.92 o                         
  -5   0   2       4266.73       4141.33        93.90 o                         
  -4   0   2      14310.29      14055.97       313.57 o                         
  -3   0   2        465.15        490.79        12.49 o                         
  -2   0   2          4.21          9.69         1.32 o                         
  -1   0   2       1573.37       1588.73        42.80 o                         
   0   0   2       3872.17       3865.98       102.74 o                         
   1   0   2          1.72         -1.63         1.69 o                         
   2   0   2      14126.10      14427.00       465.76 o                         
   3   0   2      22505.85      23428.80       616.02 o                         
   4   0   2        188.65        206.76         7.29 o                         
   5   0   2        850.34       1039.02        25.51 o                         
   6   0   2        331.76        317.65        11.11 o                         
   7   0   2        503.71        480.23        15.83 o                         
   8   0   2          0.07         -0.49         1.30 o                         
   9   0   2        167.81        169.59        14.40 o                         
  10   0   2       3345.80       3182.03       109.56 o                         
  11   0   2       1460.88       1522.03        56.89 o                         
  12   0   2        534.66        587.50        27.17 o                         
  13   0   2          1.99          5.14         4.51 o                         
  14   0   2        779.96        738.92        33.25 o                         
  15   0   2        333.61        330.76        20.15 o                         
  16   0   2         89.83        111.86        13.06 o                         
  17   0   2          9.97          2.84         7.21 o                         
  18   0   2          4.42          1.47         6.07 o                         
  19   0   2         68.76         64.96        17.88 o                         
  20   0   2          0.04         -3.38         6.90 o                         
 -20   1   2         76.53         37.57         9.41 o                         
 -19   1   2        381.88        360.33        43.29 o                         
 -18   1   2        174.58        194.20        17.74 o                         
 -17   1   2        154.09        146.37        19.92 o                         
 -16   1   2         84.84         97.09         7.02 o                         
 -15   1   2         33.49         25.47         3.68 o                         
 -14   1   2        688.37        689.24        22.87 o                         
 -13   1   2        159.93        159.90         6.77 o                         
 -12   1   2          9.55          5.76         1.85 o                         
 -11   1   2        336.26        333.47         8.11 o                         
 -10   1   2          5.52         10.31         1.76 o                         
  -9   1   2        474.94        479.53         9.99 o                         
  -8   1   2       1161.98       1205.71        21.21 o                         
  -7   1   2       1182.37       1189.26        20.66 o                         
  -6   1   2       3469.37       3386.87        54.95 o                         
  -5   1   2       2361.26       2401.05        39.09 o                         
  -4   1   2       2276.76       2178.57        38.18 o                         
  -3   1   2        896.63        870.02        15.72 o                         
  -2   1   2          0.12          1.42         0.45 o                         
  -1   1   2         30.64         24.93         1.26 o                         
   0   1   2       3815.39       3794.00        64.97 o                         
   1   1   2        142.90        126.90         3.07 o                         
   2   1   2      30752.34      30628.76       569.16 o                         
   3   1   2        148.33        153.38         3.72 o                         
   4   1   2       4315.65       4364.88        75.43 o                         
   5   1   2       1637.45       1672.29        30.04 o                         
   6   1   2       1563.92       1495.11        27.34 o                         
   7   1   2          9.08         10.20         1.49 o                         
   8   1   2       1934.36       2092.02        38.08 o                         
   9   1   2        345.65        340.26        10.31 o                         
  10   1   2        890.75        906.26        20.12 o                         
  11   1   2        745.50        743.45        17.36 o                         
  12   1   2         28.44         32.81         4.69 o                         
  13   1   2        547.14        572.69        19.17 o                         
  14   1   2          0.64          5.80         3.51 o                         
  15   1   2        136.78        131.33         9.65 o                         
  16   1   2          0.78         -3.55         3.55 o                         
  17   1   2         63.02         59.07         7.36 o                         
  18   1   2        167.91        185.75        12.72 o                         
  19   1   2          7.92         16.83         6.76 o                         
  20   1   2         63.06         43.43         8.90 o                         
 -20   2   2        176.54        213.00        34.82 o                         
 -19   2   2         38.69         36.79        12.08 o                         
 -18   2   2        306.49        339.35        21.83 o                         
 -17   2   2         25.67         26.33         7.68 o                         
 -16   2   2          9.01         13.97         5.00 o                         
 -15   2   2         38.79         31.28         4.28 o                         
 -14   2   2       1133.68       1117.61        26.01 o                         
 -13   2   2         56.06         58.61         4.76 o                         
 -12   2   2         57.44         63.82         4.06 o                         
 -11   2   2         75.88         68.77         5.36 o                         
 -10   2   2         28.85         23.01         2.63 o                         
  -9   2   2        194.75        204.57         5.97 o                         
  -8   2   2         91.95         98.32         3.99 o                         
  -7   2   2         43.82         48.53         3.23 o                         
  -6   2   2        184.41        185.56         5.27 o                         
  -5   2   2        610.87        593.57        12.73 o                         
  -4   2   2       5417.36       5464.41       102.76 o                         
  -3   2   2        147.59        120.82         4.81 o                         
  -2   2   2       2953.00       3013.98        57.00 o                         
  -1   2   2        538.31        465.36         9.77 o                         
   0   2   2        135.83        150.76         4.10 o                         
   1   2   2         58.27         64.15         2.55 o                         
   2   2   2       2482.79       2389.27        41.80 o                         
   3   2   2        363.04        426.01         8.70 o                         
   4   2   2       2295.66       2352.04        41.56 o                         
   5   2   2       3768.32       3853.73        67.15 o                         
   6   2   2        686.99        741.10        15.75 o                         
   7   2   2       5689.65       5838.91       101.22 o                         
   8   2   2        320.42        317.08         7.92 o                         
   9   2   2       2373.19       2415.26        43.85 o                         
  10   2   2         35.36         30.31         3.38 o                         
  11   2   2         19.31         19.77         3.76 o                         
  12   2   2        349.27        341.20        13.18 o                         
  13   2   2         44.94         43.43         5.50 o                         
  14   2   2        271.79        287.16        12.97 o                         
  15   2   2         59.84         54.31         7.29 o                         
  16   2   2          5.45         -3.00         3.47 o                         
  17   2   2          3.53          2.43         4.65 o                         
  18   2   2          0.13         -4.62         4.62 o                         
  19   2   2          0.54         -6.78         6.78 o                         
 -20   3   2         28.95         21.60         8.97 o                         
 -19   3   2         50.18         45.99        15.21 o                         
 -18   3   2        104.81         97.87        13.44 o                         
 -17   3   2        141.82        139.26        19.13 o                         
 -16   3   2          0.17         -1.33         3.75 o                         
 -15   3   2        370.39        336.87        18.32 o                         
 -14   3   2         38.60         33.64         4.57 o                         
 -13   3   2        152.57        146.68         8.09 o                         
 -12   3   2          3.21          2.51         2.21 o                         
 -11   3   2          0.02          1.21         1.63 o                         
 -10   3   2         87.43         73.69         3.93 o                         
  -9   3   2        831.44        802.99        16.40 o                         
  -8   3   2          7.70          8.52         1.57 o                         
  -7   3   2       1390.10       1546.45        31.16 o                         
  -6   3   2          0.55          0.43         1.43 o                         
  -5   3   2        252.15        266.65         7.62 o                         
  -4   3   2       2006.41       2126.37        45.37 o                         
  -3   3   2        125.70        142.36         5.17 o                         
  -2   3   2       6597.71       6730.76       126.34 o                         
  -1   3   2       1436.54       1415.01        27.84 o                         
   0   3   2        130.15        133.89         4.06 o                         
   1   3   2       2558.19       2678.83        51.39 o                         
   2   3   2        297.12        322.28         7.89 o                         
   3   3   2        516.55        568.45        11.48 o                         
   4   3   2         92.20        101.16         3.60 o                         
   5   3   2         51.72         75.48         3.39 o                         
   6   3   2        405.37        430.21         9.60 o                         
   7   3   2       1139.11       1151.32        22.21 o                         
   8   3   2         12.38         13.71         2.01 o                         
   9   3   2        375.05        368.77        14.59 o                         
  10   3   2         31.73         19.90         2.70 o                         
  11   3   2        124.67        125.88         8.19 o                         
  12   3   2          0.87          2.63         2.80 o                         
  13   3   2         45.80         41.14         7.28 o                         
  14   3   2         84.19         77.11         8.60 o                         
  15   3   2         18.01         14.88         5.95 o                         
  16   3   2          0.79         -0.04         4.30 o                         
  17   3   2          6.99          2.56         5.98 o                         
  18   3   2         16.92         22.87         8.54 o                         
  19   3   2        101.23        121.15        19.29 o                         
 -20   4   2         30.74         31.39        11.61 o                         
 -19   4   2          2.48         14.34         7.90 o                         
 -18   4   2          0.04         -1.49         6.25 o                         
 -17   4   2         31.84         12.96         7.87 o                         
 -16   4   2        142.06        126.30        19.10 o                         
 -15   4   2          0.23          2.05         3.51 o                         
 -14   4   2         58.42         59.69        10.39 o                         
 -13   4   2        265.05        239.22        10.22 o                         
 -12   4   2        182.03        172.68        10.59 o                         
 -11   4   2         10.32         10.67         2.93 o                         
 -10   4   2          3.63         -0.97         2.22 o                         
  -9   4   2          0.89         -0.70         1.88 o                         
  -8   4   2         72.16         68.37         5.33 o                         
  -7   4   2         72.87         66.26         5.27 o                         
  -6   4   2       1041.04       1068.64        25.07 o                         
  -5   4   2        993.18       1154.62        26.31 o                         
  -4   4   2        570.08        614.95        15.15 o                         
  -3   4   2       5540.93       6152.49       116.16 o                         
  -2   4   2        316.89        374.16         8.86 o                         
  -1   4   2        313.88        329.42         8.04 o                         
   0   4   2        586.03        605.39        13.31 o                         
   1   4   2       3147.10       3203.10        61.59 o                         
   2   4   2        302.57        322.70         8.33 o                         
   3   4   2         42.03         61.80         3.37 o                         
   4   4   2         37.16         39.15         2.57 o                         
   5   4   2        113.67        122.74         4.17 o                         
   6   4   2        674.68        731.39        15.16 o                         
   7   4   2         60.85         91.80         4.33 o                         
   8   4   2         33.69         31.51         2.74 o                         
   9   4   2          4.51          4.24         2.00 o                         
  10   4   2        117.20        120.48         5.83 o                         
  11   4   2         40.32         32.40         5.65 o                         
  12   4   2        120.00        106.65         7.88 o                         
  13   4   2          0.90         -0.51         3.34 o                         
  14   4   2          6.01          3.03         3.84 o                         
  15   4   2         16.56         13.07         8.00 o                         
  16   4   2         25.70         21.09        11.61 o                         
  17   4   2         13.76          7.04         6.78 o                         
  18   4   2         16.67         15.22        15.06 o                         
  19   4   2         80.18         72.68        13.09 o                         
 -19   5   2         15.61         10.00         8.21 o                         
 -18   5   2          4.69          3.13         9.57 o                         
 -17   5   2         21.78          9.07         7.23 o                         
 -16   5   2         21.54         14.66         5.97 o                         
 -15   5   2          4.35          1.55         3.59 o                         
 -14   5   2        113.74        110.64         8.81 o                         
 -13   5   2         23.87         21.65         4.08 o                         
 -12   5   2          6.31          8.22         4.37 o                         
 -11   5   2        531.67        564.53        16.66 o                         
 -10   5   2        168.38        174.55         8.39 o                         
  -9   5   2          1.09         -2.07         2.07 o                         
  -8   5   2        253.15        256.45        10.58 o                         
  -7   5   2        326.55        353.36        12.66 o                         
  -6   5   2        552.67        580.08        17.76 o                         
  -5   5   2         15.79         24.07         3.27 o                         
  -4   5   2        119.20        136.04         7.88 o                         
  -3   5   2         30.17         39.89         2.64 o                         
  -2   5   2        102.33         94.97         4.05 o                         
  -1   5   2       1640.05       1708.96        39.30 o                         
   0   5   2       1290.74       1347.80        27.61 o                         
   1   5   2        524.27        562.40        13.03 o                         
   2   5   2        759.65        805.11        17.66 o                         
   3   5   2        396.92        415.29        10.47 o                         
   4   5   2        573.89        588.44        13.89 o                         
   5   5   2          1.53          1.56         1.43 o                         
   6   5   2        181.46        186.89         5.97 o                         
   7   5   2          0.05         -0.74         1.63 o                         
   8   5   2         15.38         11.90         2.42 o                         
   9   5   2         59.15         47.85         3.93 o                         
  10   5   2        969.59        907.71        40.46 o                         
  11   5   2         39.87         26.52         4.36 o                         
  12   5   2         25.95         18.58         6.27 o                         
  13   5   2         35.96         24.89         7.28 o                         
  14   5   2          9.81          9.42         6.10 o                         
  15   5   2          0.51         -5.18         5.18 o                         
  16   5   2         19.99         16.22         7.82 o                         
  17   5   2          1.79          0.84         6.76 o                         
  18   5   2          5.53          3.31        11.29 o                         
 -18   6   2          5.24          1.91        13.96 o                         
 -17   6   2        247.93        218.36        52.07 o                         
 -16   6   2          8.55          7.43         5.52 o                         
 -15   6   2         69.88         59.51         7.45 o                         
 -14   6   2        234.61        247.04        13.90 o                         
 -13   6   2          7.72         11.61         4.26 o                         
 -12   6   2         16.88         12.36         4.15 o                         
 -11   6   2         15.39         11.61         3.41 o                         
 -10   6   2        166.31        148.31         8.34 o                         
  -9   6   2        292.83        261.03        11.42 o                         
  -8   6   2        331.94        330.11        12.93 o                         
  -7   6   2        303.87        278.61        11.36 o                         
  -6   6   2          1.78          1.98         2.23 o                         
  -5   6   2        231.86        199.46        15.34 o                         
  -4   6   2        224.57        230.28         8.01 o                         
  -3   6   2        452.58        421.00        12.03 o                         
  -2   6   2        951.37        995.19        23.78 o                         
  -1   6   2         40.59         39.77         4.23 o                         
   0   6   2          1.46          4.28         1.66 o                         
   1   6   2        195.87        202.13         6.61 o                         
   2   6   2       2194.00       2209.31        44.26 o                         
   3   6   2        319.34        317.56         9.04 o                         
   4   6   2        953.17        921.70        24.94 o                         
   5   6   2        326.64        320.82         9.29 o                         
   6   6   2         48.70         57.89         3.82 o                         
   7   6   2       1228.66       1222.61        26.72 o                         
   8   6   2        277.16        268.90        16.40 o                         
   9   6   2          5.79          5.26         2.66 o                         
  10   6   2        208.55        203.19        10.74 o                         
  11   6   2          8.35          9.16         4.60 o                         
  12   6   2        166.56        162.82        15.80 o                         
  13   6   2          0.10          7.64         6.02 o                         
  14   6   2        261.36        225.56        19.61 o                         
  15   6   2          3.96         -4.80         5.33 o                         
  16   6   2         11.16         14.74        11.14 o                         
  17   6   2        195.39        207.99        20.72 o                         
 -17   7   2          0.50          1.16         8.45 o                         
 -16   7   2         33.42         46.07         8.53 o                         
 -15   7   2          0.33          9.01         5.97 o                         
 -14   7   2          1.39         -2.85         3.86 o                         
 -13   7   2        104.31        108.80         9.53 o                         
 -12   7   2        112.14        113.81        11.59 o                         
 -11   7   2        598.12        643.02        21.91 o                         
 -10   7   2          8.02          5.50         3.68 o                         
  -9   7   2        263.78        280.91        12.52 o                         
  -8   7   2        272.77        225.93        12.08 o                         
  -7   7   2         46.66         52.95         7.02 o                         
  -6   7   2       2011.98       1948.37        50.58 o                         
  -5   7   2         15.03          5.38         2.95 o                         
  -4   7   2        317.34        305.63        12.50 o                         
  -3   7   2        185.17        188.93         7.82 o                         
  -2   7   2        605.48        595.87        16.16 o                         
  -1   7   2       3960.93       3949.34        84.46 o                         
   0   7   2        121.16        116.21         5.66 o                         
   1   7   2       1366.45       1248.05        41.01 o                         
   2   7   2       1044.27        992.20        31.49 o                         
   3   7   2         40.38         50.26         4.68 o                         
   4   7   2          0.99         -1.35         3.08 o                         
   5   7   2        119.32        120.26         8.08 o                         
   6   7   2        331.24        331.42        14.98 o                         
   7   7   2         29.92         22.52         5.83 o                         
   8   7   2        213.26        238.51        11.37 o                         
   9   7   2          5.31          7.63         3.47 o                         
  10   7   2         15.42         18.38         4.39 o                         
  11   7   2         86.36         84.77         9.26 o                         
  12   7   2          3.43          2.89         4.19 o                         
  13   7   2         12.24         12.31         6.98 o                         
  14   7   2        255.53        265.64        22.28 o                         
  15   7   2         28.48         17.19         8.20 o                         
  16   7   2         75.92         64.61        12.31 o                         
 -16   8   2         35.80         32.68         7.97 o                         
 -15   8   2        183.39        197.21        20.46 o                         
 -14   8   2        282.47        292.38        15.83 o                         
 -13   8   2          3.30          4.29         4.35 o                         
 -12   8   2        188.71        226.58        17.04 o                         
 -11   8   2          8.49          3.75         3.99 o                         
 -10   8   2        482.34        479.05        18.31 o                         
  -9   8   2        393.75        384.17        15.72 o                         
  -8   8   2         53.51         63.70         6.85 o                         
  -7   8   2         47.04         70.67         6.89 o                         
  -6   8   2          0.10          3.48         3.16 o                         
  -5   8   2         10.89         21.07         5.09 o                         
  -4   8   2        294.62        298.90        14.90 o                         
  -3   8   2        493.79        494.07        16.97 o                         
  -2   8   2        125.77        119.06         6.82 o                         
  -1   8   2       1051.28       1018.20        25.46 o                         
   0   8   2         87.05         80.73         6.84 o                         
   1   8   2        179.41        163.06         9.08 o                         
   2   8   2        364.90        351.34        12.99 o                         
   3   8   2       1294.60       1204.65        48.72 o                         
   4   8   2        155.16        155.49        11.79 o                         
   5   8   2        430.79        470.66        14.71 o                         
   6   8   2         45.35         52.95         6.12 o                         
   7   8   2        571.57        608.09        20.54 o                         
   8   8   2          0.01          3.44         3.89 o                         
   9   8   2        141.67        144.13        10.13 o                         
  10   8   2          0.58          2.47         4.40 o                         
  11   8   2        133.82        138.80        13.50 o                         
  12   8   2         19.62         20.51         6.35 o                         
  13   8   2         46.12         25.25         9.32 o                         
  14   8   2          2.66         -5.58         5.58 o                         
  15   8   2          0.47          0.12         7.19 o                         
 -15   9   2         34.24         35.03         8.78 o                         
 -14   9   2         91.19        120.88        12.96 o                         
 -13   9   2          3.55         -2.06         4.62 o                         
 -12   9   2         59.53         63.02         8.21 o                         
 -11   9   2         36.35         44.17         6.89 o                         
 -10   9   2        132.48        161.94        11.57 o                         
  -9   9   2         30.41         15.23         5.57 o                         
  -8   9   2          4.84          3.54         3.83 o                         
  -7   9   2         38.60         40.78         6.56 o                         
  -6   9   2        377.17        370.98        15.37 o                         
  -5   9   2         68.37         65.32         6.84 o                         
  -4   9   2         30.28         24.74         4.78 o                         
  -3   9   2         79.29         80.66         7.15 o                         
  -2   9   2        260.17        231.09        16.16 o                         
  -1   9   2        709.04        674.52        25.21 o                         
   0   9   2        567.35        569.81        22.26 o                         
   1   9   2        361.21        357.18        13.73 o                         
   2   9   2         83.43         95.24         7.48 o                         
   3   9   2         83.17         93.70        11.00 o                         
   4   9   2         19.76         24.21         4.57 o                         
   5   9   2          3.82          2.01         3.37 o                         
   6   9   2         71.04         77.00         7.55 o                         
   7   9   2        135.10        154.75        15.88 o                         
   8   9   2        643.71        739.56        24.69 o                         
   9   9   2         41.38         47.60         6.75 o                         
  10   9   2        201.67        218.35        15.63 o                         
  11   9   2          1.58         -2.75         5.06 o                         
  12   9   2        106.64         88.97        10.67 o                         
  13   9   2         12.84         12.77         9.25 o                         
  14   9   2          1.66          7.93         7.82 o                         
 -13  10   2         10.19          5.41         5.66 o                         
 -12  10   2         30.02         34.30         6.99 o                         
 -11  10   2         83.61         92.88        15.85 o                         
 -10  10   2         14.11         17.09         5.57 o                         
  -9  10   2          0.79          3.20         4.40 o                         
  -8  10   2          5.22         -0.32         4.06 o                         
  -7  10   2         46.53         55.23         7.25 o                         
  -6  10   2          0.32          2.60         3.85 o                         
  -5  10   2        165.94        157.20        11.09 o                         
  -4  10   2          0.75         -0.63         3.35 o                         
  -3  10   2          1.17         -1.23         3.64 o                         
  -2  10   2          0.79          6.43         4.52 o                         
  -1  10   2         79.97         66.81         8.21 o                         
   0  10   2         45.93         47.28         7.10 o                         
   1  10   2        132.13        134.79        11.19 o                         
   2  10   2         50.59         55.72         7.65 o                         
   3  10   2          1.00         -1.27         3.66 o                         
   4  10   2        227.87        255.45        15.36 o                         
   5  10   2         19.14         24.25         6.41 o                         
   6  10   2        306.90        333.87        17.13 o                         
   7  10   2         43.56         42.28         6.57 o                         
   8  10   2         10.46         14.39         5.51 o                         
   9  10   2        208.39        230.90        16.59 o                         
  10  10   2        241.07        242.30        17.49 o                         
  11  10   2          5.86          7.16         6.13 o                         
  12  10   2        125.88        158.84        18.75 o                         
 -11  11   2        105.66        119.46        11.60 o                         
 -10  11   2          9.00         -1.73         5.19 o                         
  -9  11   2         22.74         21.59         6.16 o                         
  -8  11   2         39.51         39.41        10.64 o                         
  -7  11   2          6.88         11.76         4.94 o                         
  -6  11   2         74.55         70.18        11.55 o                         
  -5  11   2         75.96         70.80         9.29 o                         
  -4  11   2         70.49         78.05        11.00 o                         
  -3  11   2        285.68        287.33        28.68 o                         
  -2  11   2          0.90          3.21         4.62 o                         
  -1  11   2          2.23          3.28         5.07 o                         
   0  11   2          0.73          1.97         5.49 o                         
   1  11   2          7.98          2.40         5.98 o                         
   2  11   2         64.26         65.62        11.08 o                         
   3  11   2         21.73         16.02         7.15 o                         
   4  11   2         44.33         53.34        10.53 o                         
   5  11   2        233.99        256.18        21.06 o                         
   6  11   2         88.85        116.02        11.74 o                         
   7  11   2          2.62          5.09         6.42 o                         
   8  11   2          7.69          4.39         5.72 o                         
   9  11   2         89.76         91.00        17.74 o                         
  10  11   2          0.76         -1.71         6.21 o                         
  -7  12   2          0.78         -5.23         5.23 o                         
  -6  12   2         34.10         48.22         8.75 o                         
  -5  12   2          0.08         -3.38         5.05 o                         
  -4  12   2         16.14         16.16         8.98 o                         
  -3  12   2         20.68         18.01         8.20 o                         
  -2  12   2         51.03         60.84        11.64 o                         
  -1  12   2        121.61        104.55        16.00 o                         
   0  12   2        217.80        261.54        22.40 o                         
   1  12   2          1.44          9.40         7.21 o                         
   2  12   2        219.90        208.64        20.07 o                         
   3  12   2         23.03         18.82         7.99 o                         
   4  12   2          3.84          1.10         6.65 o                         
   5  12   2          2.21          2.92         6.87 o                         
   6  12   2         48.84         51.62        10.86 o                         
 -20   1   3         53.18         63.99        16.63 o                         
 -19   1   3         36.40         16.46         7.53 o                         
 -18   1   3        228.75        210.66        23.68 o                         
 -17   1   3        214.59        211.56        12.17 o                         
 -16   1   3        114.83        122.80         6.54 o                         
 -15   1   3        642.36        658.89        20.44 o                         
 -14   1   3         31.30         34.37         3.52 o                         
 -13   1   3        322.61        323.40        12.85 o                         
 -12   1   3         21.09         11.46         2.43 o                         
 -11   1   3        260.69        268.98         7.31 o                         
 -10   1   3       1475.32       1518.85        26.70 o                         
  -9   1   3          9.86         10.47         1.63 o                         
  -8   1   3         11.80         11.21         1.47 o                         
  -7   1   3         92.78         96.77         3.31 o                         
  -6   1   3        525.23        518.59         9.76 o                         
  -5   1   3        301.96        278.18         6.13 o                         
  -4   1   3        402.35        386.13         8.31 o                         
  -3   1   3       1069.93       1053.48        18.89 o                         
  -2   1   3        336.15        383.12         6.97 o                         
  -1   1   3        353.87        288.34         6.54 o                         
   0   1   3       9673.92       9751.83       166.09 o                         
   1   1   3       2117.63       2183.53        38.08 o                         
   2   1   3       2744.01       2815.86        48.85 o                         
   3   1   3        815.06        770.56        15.74 o                         
   4   1   3       2412.15       2495.71        43.82 o                         
   5   1   3        646.34        715.44        13.88 o                         
   6   1   3        228.96        254.41         6.14 o                         
   7   1   3        809.21        885.52        17.23 o                         
   8   1   3       1654.76       1601.86        32.35 o                         
   9   1   3          8.69          3.32         1.71 o                         
  10   1   3          5.42          4.05         2.64 o                         
  11   1   3        243.70        246.91        10.77 o                         
  12   1   3        172.41        167.20        10.08 o                         
  13   1   3        177.46        179.94        10.77 o                         
  14   1   3        415.98        392.38        15.63 o                         
  15   1   3         88.10         89.47         8.30 o                         
  16   1   3        125.25        145.54        10.79 o                         
  17   1   3          0.11         -1.03         4.16 o                         
  18   1   3          3.21          4.50         5.87 o                         
  19   1   3         55.80         63.71         8.53 o                         
 -20   2   3         13.40          4.93         7.95 o                         
 -19   2   3          6.78         -0.63         6.43 o                         
 -18   2   3          7.48          8.27         6.76 o                         
 -17   2   3        686.42        730.76        28.50 o                         
 -16   2   3          0.05          3.17         3.09 o                         
 -15   2   3        876.54        881.17        23.51 o                         
 -14   2   3        388.41        415.32        13.50 o                         
 -13   2   3        296.61        293.09        11.45 o                         
 -12   2   3         12.35          8.60         2.43 o                         
 -11   2   3        992.77        925.47        19.98 o                         
 -10   2   3          8.82         11.66         1.77 o                         
  -9   2   3       1474.94       1496.40        26.47 o                         
  -8   2   3        440.14        437.40         9.22 o                         
  -7   2   3         98.57        105.48         5.29 o                         
  -6   2   3       1528.01       1439.68        26.70 o                         
  -5   2   3        214.84        226.55         5.83 o                         
  -4   2   3       3688.31       3624.90        75.74 o                         
  -3   2   3       2124.37       2168.45        51.60 o                         
  -2   2   3       2390.02       2303.86        44.08 o                         
  -1   2   3       1916.00       1842.06        35.53 o                         
   0   2   3        429.26        503.89        10.75 o                         
   1   2   3       3872.61       3861.55        73.14 o                         
   2   2   3          0.13          3.98         1.09 o                         
   3   2   3         27.42         21.47         2.11 o                         
   4   2   3       2789.49       2975.87        52.25 o                         
   5   2   3        593.83        615.42        12.43 o                         
   6   2   3       5318.95       5574.08        96.75 o                         
   7   2   3       1289.08       1313.28        24.82 o                         
   8   2   3         62.43         63.81         3.36 o                         
   9   2   3          2.50          4.31         1.76 o                         
  10   2   3          0.65         -1.21         2.35 o                         
  11   2   3        767.39        810.91        24.26 o                         
  12   2   3          4.83         -0.05         2.89 o                         
  13   2   3         54.57         62.84        10.05 o                         
  14   2   3         67.35         73.59        10.78 o                         
  15   2   3         31.77         27.85         8.81 o                         
  16   2   3        121.55        146.00        10.70 o                         
  17   2   3          6.73          1.53         4.60 o                         
  18   2   3          3.37          4.38         5.33 o                         
  19   2   3          8.01          3.07         5.70 o                         
 -20   3   3         88.04         66.53        12.64 o                         
 -19   3   3          2.63         11.89         7.36 o                         
 -18   3   3        320.07        344.79        22.62 o                         
 -17   3   3          1.83          2.03         4.46 o                         
 -16   3   3        118.03        120.51         8.07 o                         
 -15   3   3          0.42          0.32         2.91 o                         
 -14   3   3        542.10        557.19        16.80 o                         
 -13   3   3          6.18          5.02         2.89 o                         
 -12   3   3       2805.75       2741.91        60.02 o                         
 -11   3   3          1.24          2.61         1.94 o                         
 -10   3   3        272.37        249.17         9.54 o                         
  -9   3   3        793.97        807.45        18.05 o                         
  -8   3   3          5.97          2.74         1.32 o                         
  -7   3   3       3555.26       3436.07        72.16 o                         
  -6   3   3        407.47        414.29        10.88 o                         
  -5   3   3       2920.45       2946.05        70.34 o                         
  -4   3   3        542.36        549.56        21.51 o                         
  -3   3   3       4043.31       4188.00       113.24 o                         
  -2   3   3        962.57        935.49        18.99 o                         
  -1   3   3       5965.51       6215.08       128.24 o                         
   0   3   3        155.42        202.50         5.45 o                         
   1   3   3         34.10         44.59         2.55 o                         
   2   3   3       2114.85       2107.22        41.15 o                         
   3   3   3        260.29        264.95         7.93 o                         
   4   3   3          3.96          0.03         1.01 o                         
   5   3   3        120.76        158.05         4.81 o                         
   6   3   3        357.19        343.57         8.23 o                         
   7   3   3        295.56        301.66         8.43 o                         
   8   3   3        172.21        155.92         8.07 o                         
   9   3   3       1976.93       1975.00        44.34 o                         
  10   3   3         16.98         12.05         3.35 o                         
  11   3   3         24.48         29.85         4.57 o                         
  12   3   3        431.26        445.83        16.18 o                         
  13   3   3        119.21        120.88         8.87 o                         
  14   3   3        170.99        176.90        14.63 o                         
  15   3   3         57.74         78.16         7.72 o                         
  16   3   3          1.28          6.38         5.08 o                         
  17   3   3         17.56         17.97         6.34 o                         
  18   3   3         16.85         35.79        10.20 o                         
  19   3   3        116.30        154.53        22.59 o                         
 -20   4   3         21.26         15.68         9.32 o                         
 -19   4   3         91.29         94.09        14.15 o                         
 -18   4   3        209.52        236.89        20.72 o                         
 -17   4   3          1.24          4.37         5.92 o                         
 -16   4   3         92.16         85.88         8.17 o                         
 -15   4   3         81.41         71.45         6.50 o                         
 -14   4   3         87.55         97.35         7.08 o                         
 -13   4   3         18.56         28.55         4.26 o                         
 -12   4   3         88.70         76.43         5.99 o                         
 -11   4   3         36.61         34.81         4.20 o                         
 -10   4   3         86.07         82.10         5.71 o                         
  -9   4   3        410.81        418.38        12.57 o                         
  -8   4   3        137.58        135.47         7.83 o                         
  -7   4   3        758.66        748.99        21.45 o                         
  -6   4   3       2606.95       2473.77        60.54 o                         
  -5   4   3        352.93        330.68        40.95 o                         
  -4   4   3        861.51        808.45        19.08 o                         
  -3   4   3         19.86          9.87         1.54 o                         
  -2   4   3       1125.09       1073.29        23.98 o                         
  -1   4   3       3003.95       2939.54        56.68 o                         
   0   4   3         84.06         80.23         3.69 o                         
   1   4   3       1326.38       1314.88        26.74 o                         
   2   4   3       1614.03       1759.96        35.13 o                         
   3   4   3       1005.43       1032.12        19.81 o                         
   4   4   3       1368.06       1421.71        26.65 o                         
   5   4   3         22.22         36.81         2.72 o                         
   6   4   3       1700.46       1685.59        31.50 o                         
   7   4   3        204.39        221.25         7.08 o                         
   8   4   3         30.98         38.00         3.62 o                         
   9   4   3        177.12        182.32         8.67 o                         
  10   4   3          0.09         -2.43         2.43 o                         
  11   4   3         28.35         33.17         4.76 o                         
  12   4   3         11.19          5.17         3.34 o                         
  13   4   3         60.79         53.24         6.77 o                         
  14   4   3         41.64         34.49        11.61 o                         
  15   4   3        117.18         95.81        21.56 o                         
  16   4   3        129.63        118.12        14.27 o                         
  17   4   3          0.59         -3.13         6.15 o                         
  18   4   3         11.34         14.32         8.30 o                         
 -19   5   3         28.57         35.24        12.23 o                         
 -18   5   3          6.15          1.65         5.38 o                         
 -17   5   3        196.46        183.29        24.42 o                         
 -16   5   3         15.97         13.51         4.91 o                         
 -15   5   3        388.06        395.36        21.85 o                         
 -14   5   3          0.68          1.09         3.07 o                         
 -13   5   3        452.06        457.56        15.04 o                         
 -12   5   3         26.88         21.21         4.84 o                         
 -11   5   3         44.12         53.38         5.10 o                         
 -10   5   3       1946.15       1930.09        43.99 o                         
  -9   5   3        340.19        291.99        15.12 o                         
  -8   5   3        205.95        196.36         9.89 o                         
  -7   5   3         52.44         69.48         5.73 o                         
  -6   5   3         79.61         89.51         6.66 o                         
  -5   5   3          0.21          0.44         1.91 o                         
  -4   5   3       1501.56       1516.35        34.07 o                         
  -3   5   3         16.90         21.05         2.38 o                         
  -2   5   3        588.69        584.41        13.23 o                         
  -1   5   3        606.43        799.56        17.42 o                         
   0   5   3       3044.37       3110.12        60.44 o                         
   1   5   3       1164.61       1166.73        24.43 o                         
   2   5   3        665.39        742.83        16.65 o                         
   3   5   3          4.50          5.45         1.57 o                         
   4   5   3        572.08        544.94        12.05 o                         
   5   5   3        102.04         79.78         4.49 o                         
   6   5   3        705.88        756.52        17.59 o                         
   7   5   3       1868.19       1932.20        39.70 o                         
   8   5   3          2.09          1.55         2.01 o                         
   9   5   3        790.68        770.96        26.72 o                         
  10   5   3        429.40        457.01        17.70 o                         
  11   5   3        324.24        279.81        25.95 o                         
  12   5   3        197.74        161.40        28.72 o                         
  13   5   3          0.64         -3.14         4.66 o                         
  14   5   3          5.58         -1.82         5.20 o                         
  15   5   3         11.96          0.96         6.90 o                         
  16   5   3          4.86          1.40         6.32 o                         
  17   5   3         45.51         51.05        10.87 o                         
  18   5   3         29.49         17.45         8.93 o                         
 -18   6   3        197.22        215.22        21.24 o                         
 -17   6   3         21.20          7.99         5.87 o                         
 -16   6   3         27.28         23.61         6.04 o                         
 -15   6   3         76.33         78.70         8.10 o                         
 -14   6   3          2.34         -2.50         3.81 o                         
 -13   6   3        122.94        115.98        12.38 o                         
 -12   6   3          3.92          3.60         3.12 o                         
 -11   6   3         49.38         43.07         4.92 o                         
 -10   6   3         54.54         52.11         5.19 o                         
  -9   6   3          5.20         12.11         3.62 o                         
  -8   6   3          1.35          0.09         2.60 o                         
  -7   6   3          9.96          2.25         2.50 o                         
  -6   6   3          6.33          3.81         2.67 o                         
  -5   6   3         25.67         25.81         3.78 o                         
  -4   6   3        500.22        507.27        13.85 o                         
  -3   6   3         89.11         78.18         4.74 o                         
  -2   6   3        637.04        675.14        17.30 o                         
  -1   6   3        246.05        182.29         7.83 o                         
   0   6   3        105.77        126.87         5.66 o                         
   1   6   3        714.90        694.31        16.14 o                         
   2   6   3        334.26        368.29        10.06 o                         
   3   6   3       1251.25       1235.49        26.48 o                         
   4   6   3        943.37        931.17        20.95 o                         
   5   6   3        637.69        608.55        15.03 o                         
   6   6   3        351.22        358.43         9.60 o                         
   7   6   3        569.03        593.00        15.13 o                         
   8   6   3         98.11         92.95         5.63 o                         
   9   6   3         29.13         30.98         4.00 o                         
  10   6   3        412.47        338.48        41.70 o                         
  11   6   3         45.05         40.01         8.94 o                         
  12   6   3         25.92         24.45        10.19 o                         
  13   6   3         92.97         93.47        13.02 o                         
  14   6   3         95.96         88.28        12.87 o                         
  15   6   3         93.19         83.97        12.62 o                         
  16   6   3          0.93         -6.04         6.10 o                         
  17   6   3         54.02         52.69        13.65 o                         
 -17   7   3         29.53         19.95        12.15 o                         
 -16   7   3          4.54          2.06         5.87 o                         
 -15   7   3          1.35         -4.04         4.07 o                         
 -14   7   3          7.69          3.65         4.44 o                         
 -13   7   3         23.86         21.02         5.06 o                         
 -12   7   3          0.96         -0.24         3.47 o                         
 -11   7   3         59.05         53.73         7.09 o                         
 -10   7   3        241.73        210.91        12.26 o                         
  -9   7   3          0.69         -2.07         2.82 o                         
  -8   7   3          3.60          1.54         2.88 o                         
  -7   7   3        137.62         87.07         7.30 o                         
  -6   7   3         43.77         51.22         5.54 o                         
  -5   7   3         50.57         68.81         6.26 o                         
  -4   7   3        102.24         93.74         7.10 o                         
  -3   7   3          5.48          9.88         3.12 o                         
  -2   7   3         77.07         88.63         5.46 o                         
  -1   7   3         74.52         83.58         5.36 o                         
   0   7   3          0.01          0.03         1.98 o                         
   1   7   3        298.29        285.83        13.13 o                         
   2   7   3       2131.10       2003.70        82.67 o                         
   3   7   3        752.29        724.92        27.03 o                         
   4   7   3         45.67         39.74         4.26 o                         
   5   7   3         36.95         39.25         4.30 o                         
   6   7   3         57.97         65.15         5.43 o                         
   7   7   3        388.43        388.75        14.58 o                         
   8   7   3          2.08          2.17         2.64 o                         
   9   7   3         88.38         65.28         7.93 o                         
  10   7   3        132.42        134.26        11.25 o                         
  11   7   3          0.00          1.67         5.43 o                         
  12   7   3         35.37         22.55         9.25 o                         
  13   7   3         29.34         30.11         8.93 o                         
  14   7   3         48.14         66.66        11.74 o                         
  15   7   3          0.52         -2.96         6.32 o                         
  16   7   3         12.21          4.39         7.65 o                         
 -16   8   3        105.66        117.65        14.50 o                         
 -15   8   3         57.58         66.57         8.39 o                         
 -14   8   3        332.04        365.43        20.15 o                         
 -13   8   3         12.30          9.18         4.89 o                         
 -12   8   3          1.13         -0.61         3.89 o                         
 -11   8   3          5.72          3.63         3.89 o                         
 -10   8   3          4.39          1.00         3.91 o                         
  -9   8   3         82.63         77.53         8.74 o                         
  -8   8   3         48.04         40.05         5.91 o                         
  -7   8   3          1.65          2.77         4.17 o                         
  -6   8   3        317.33        251.29        16.39 o                         
  -5   8   3          0.10         -0.79         2.73 o                         
  -4   8   3          6.83          6.03         3.28 o                         
  -3   8   3        378.92        325.61        27.76 o                         
  -2   8   3         46.50         36.37         4.78 o                         
  -1   8   3        244.81        233.29        10.72 o                         
   0   8   3          0.12          0.46         2.27 o                         
   1   8   3         16.62         18.01         3.40 o                         
   2   8   3          0.01         -2.36         2.61 o                         
   3   8   3        122.29        101.07         7.16 o                         
   4   8   3          5.04          3.41         2.70 o                         
   5   8   3         34.78         28.99         5.47 o                         
   6   8   3         74.09         69.22         5.95 o                         
   7   8   3         28.01         25.71         4.69 o                         
   8   8   3          3.26          1.51         3.47 o                         
   9   8   3        212.98        205.41        18.94 o                         
  10   8   3         41.51         40.26         7.24 o                         
  11   8   3         59.97         95.41        13.19 o                         
  12   8   3          0.01          3.72         6.25 o                         
  13   8   3          0.07          0.68         6.63 o                         
  14   8   3          7.97          5.40         7.00 o                         
  15   8   3         18.12          9.01         7.76 o                         
 -15   9   3         16.01         11.68         6.84 o                         
 -14   9   3         35.03         35.69         7.13 o                         
 -13   9   3          2.67          6.73         4.95 o                         
 -12   9   3         15.94          4.48         4.99 o                         
 -11   9   3          7.97         10.57         4.95 o                         
 -10   9   3        439.23        446.45        21.21 o                         
  -9   9   3          4.83          6.76         4.34 o                         
  -8   9   3        212.52        212.36        13.09 o                         
  -7   9   3         37.99         32.18         5.51 o                         
  -6   9   3        239.78        221.68        15.56 o                         
  -5   9   3        170.34        157.15        10.43 o                         
  -4   9   3        240.34        268.29        13.03 o                         
  -3   9   3          1.03         -1.29         2.90 o                         
  -2   9   3         15.96          7.36         3.47 o                         
  -1   9   3         56.95         55.15         7.23 o                         
   0   9   3        207.86        196.90        13.06 o                         
   1   9   3          2.88         -0.42         3.67 o                         
   2   9   3        147.00        156.26         9.69 o                         
   3   9   3          0.17         -2.73         2.73 o                         
   4   9   3         23.41         25.75         4.98 o                         
   5   9   3        324.13        339.06        13.75 o                         
   6   9   3         32.11         24.55         5.05 o                         
   7   9   3        979.73       1025.36        59.38 o                         
   8   9   3         59.81         74.72         8.65 o                         
   9   9   3        175.94        187.81        14.36 o                         
  10   9   3          6.90         12.15         6.04 o                         
  11   9   3         44.71         43.43         8.10 o                         
  12   9   3          0.17         -2.72         6.42 o                         
  13   9   3          0.67          2.03        13.02 o                         
 -13  10   3        352.76        385.29        20.59 o                         
 -12  10   3        122.62        154.13        12.49 o                         
 -11  10   3        158.20        170.20        12.91 o                         
 -10  10   3         15.09         10.65         5.43 o                         
  -9  10   3        176.70        169.43        12.34 o                         
  -8  10   3        195.31        219.40        13.93 o                         
  -7  10   3          0.71         -2.68         3.80 o                         
  -6  10   3        277.64        289.49        15.67 o                         
  -5  10   3         35.87         27.05         5.49 o                         
  -4  10   3        175.46        165.83        11.10 o                         
  -3  10   3         48.88         46.04         9.03 o                         
  -2  10   3        551.82        580.12        27.77 o                         
  -1  10   3        542.02        521.89        22.15 o                         
   0  10   3        109.83        104.23         9.94 o                         
   1  10   3        701.13        704.31        33.29 o                         
   2  10   3          0.03         -2.84         3.84 o                         
   3  10   3        172.75        198.14        23.91 o                         
   4  10   3        292.76        310.13        16.05 o                         
   5  10   3          7.16          4.35         7.77 o                         
   6  10   3         19.50         24.58         7.86 o                         
   7  10   3          0.00         -2.00         4.13 o                         
   8  10   3        102.55         98.67        10.78 o                         
   9  10   3          9.28          9.09         5.82 o                         
  10  10   3        266.93        255.04        18.03 o                         
  11  10   3         99.16         88.15        13.01 o                         
  12  10   3         44.71         32.90        10.40 o                         
 -11  11   3         23.86         29.45         7.79 o                         
 -10  11   3        112.55        110.01        14.44 o                         
  -9  11   3        216.51        242.59        15.49 o                         
  -8  11   3          0.40         -1.05         4.64 o                         
  -7  11   3        217.59        223.05        23.27 o                         
  -6  11   3        148.50        142.70        11.30 o                         
  -5  11   3        178.45        174.68        18.99 o                         
  -4  11   3         19.87         11.35         5.60 o                         
  -3  11   3         47.00         47.17        12.10 o                         
  -2  11   3         41.73         47.01         7.55 o                         
  -1  11   3         13.29         13.86         5.37 o                         
   0  11   3        284.02        281.42        16.76 o                         
   1  11   3          0.30         -2.86         5.63 o                         
   2  11   3         63.87         64.31        11.31 o                         
   3  11   3          1.08          3.47         6.20 o                         
   4  11   3        178.51        170.53        17.25 o                         
   5  11   3          3.73          4.86         5.85 o                         
   6  11   3        119.15        120.25        14.63 o                         
   7  11   3         83.58         73.80        12.05 o                         
   8  11   3          1.68          4.81        12.08 o                         
   9  11   3          9.66         14.09         8.57 o                         
  -7  12   3         29.58         20.22         7.01 o                         
  -6  12   3         25.00         24.16         7.28 o                         
  -5  12   3         73.95         65.89         9.72 o                         
  -4  12   3        164.91        171.85        21.53 o                         
  -3  12   3         55.61         58.02         9.02 o                         
  -2  12   3         71.02         59.96        11.31 o                         
  -1  12   3          0.34         -1.68         6.90 o                         
   0  12   3          3.47          2.97         6.30 o                         
   1  12   3         41.12         53.62        10.86 o                         
   2  12   3         27.99         27.58         8.86 o                         
   3  12   3        208.90        246.43        50.03 o                         
   4  12   3        100.99        103.33        14.53 o                         
   5  12   3         29.30         30.33         9.95 o                         
   6  12   3         74.58         92.79        14.31 o                         
 -18   0   4         60.13         70.89        14.74 o                         
 -17   0   4         82.53         81.88        13.53 o                         
 -16   0   4          8.92         12.72         4.75 o                         
 -15   0   4         33.74         26.20         5.52 o                         
 -14   0   4       1589.00       1470.61        53.23 o                         
 -13   0   4        650.68        613.18        18.80 o                         
 -12   0   4       1282.62       1307.19        33.96 o                         
 -11   0   4       2679.67       2624.02        62.83 o                         
 -10   0   4        115.86        112.33         7.24 o                         
  -9   0   4        161.83        165.14         6.80 o                         
  -8   0   4       1608.27       1634.03        39.42 o                         
  -7   0   4       2938.86       3174.77        73.22 o                         
  -6   0   4      12410.90      13253.11       296.46 o                         
  -5   0   4       3455.73       3511.79        79.93 o                         
  -4   0   4        509.30        522.88        16.03 o                         
  -3   0   4       3470.56       3558.02        95.43 o                         
  -2   0   4       3412.18       3282.45        88.13 o                         
  -1   0   4        375.66        404.70        14.21 o                         
   0   0   4      10832.68      10835.20       286.01 o                         
   1   0   4        229.39        219.88         9.24 o                         
   2   0   4       3481.70       3493.68        93.79 o                         
   3   0   4        862.43        915.69        33.38 o                         
   4   0   4         41.88         34.80         4.73 o                         
   5   0   4       1081.87        982.31        36.60 o                         
   6   0   4       1030.67       1039.84        39.15 o                         
   7   0   4        603.58        541.11        27.60 o                         
   8   0   4         18.33          5.97         3.53 o                         
   9   0   4        594.27        545.07        28.23 o                         
  10   0   4        301.14        280.11        18.98 o                         
  11   0   4         68.38         68.83        11.29 o                         
  12   0   4        830.99        810.32        35.37 o                         
  13   0   4        120.04        134.29        21.17 o                         
  14   0   4        164.39        171.57        16.05 o                         
  15   0   4        331.68        365.24        22.03 o                         
  16   0   4        270.00        270.91        21.62 o                         
  17   0   4          2.38         -0.05         6.32 o                         
  18   0   4         31.46         18.08         8.29 o                         
  19   0   4         21.92         16.38         8.57 o                         
 -19   1   4         83.77         63.99        15.37 o                         
 -18   1   4         28.08         30.89        10.12 o                         
 -17   1   4          7.77          5.77         3.10 o                         
 -16   1   4       1243.30       1194.60        28.82 o                         
 -15   1   4        573.41        583.68        15.67 o                         
 -14   1   4        328.75        364.80        10.21 o                         
 -13   1   4        478.01        443.44        11.28 o                         
 -12   1   4        298.68        300.20         7.84 o                         
 -11   1   4         10.96         12.23         2.06 o                         
 -10   1   4          6.05         12.00         1.85 o                         
  -9   1   4        157.38        158.54         5.87 o                         
  -8   1   4        120.99        113.72         3.79 o                         
  -7   1   4       1193.32       1258.03        21.70 o                         
  -6   1   4         20.38          2.75         1.07 o                         
  -5   1   4        101.64        114.59         3.40 o                         
  -4   1   4       5948.11       6099.00       104.79 o                         
  -3   1   4       2730.93       2770.01        48.19 o                         
  -2   1   4        389.64        383.95         8.58 o                         
  -1   1   4        232.48        230.82         5.73 o                         
   0   1   4       1143.91       1108.72        21.42 o                         
   1   1   4       5570.00       5597.29       112.71 o                         
   2   1   4          4.84          9.21         1.29 o                         
   3   1   4       2568.69       2605.74        49.50 o                         
   4   1   4       3857.58       3850.91        80.73 o                         
   5   1   4       3837.24       4147.72        87.06 o                         
   6   1   4       1917.24       1881.42        41.34 o                         
   7   1   4        382.40        420.56        13.80 o                         
   8   1   4        439.02        397.56        13.64 o                         
   9   1   4         86.44         93.59         6.83 o                         
  10   1   4         65.14         53.82         6.02 o                         
  11   1   4        637.71        626.30        20.27 o                         
  12   1   4         18.95         23.89         4.52 o                         
  13   1   4          3.88         -1.27         3.06 o                         
  14   1   4        198.58        193.10        11.95 o                         
  15   1   4         74.61         78.53         7.90 o                         
  16   1   4         44.23         46.07         6.86 o                         
  17   1   4         27.16         21.58         5.80 o                         
  18   1   4          4.03          5.13         5.13 o                         
  19   1   4          1.98         -0.95         5.17 o                         
 -21   2   4         49.42         79.68        19.13 o                         
 -20   2   4         11.23         10.72         8.13 o                         
 -19   2   4          1.11          1.64         6.42 o                         
 -18   2   4         53.49         39.45         6.20 o                         
 -17   2   4          5.47          2.74         3.47 o                         
 -16   2   4        122.53        123.76        11.22 o                         
 -15   2   4         59.76         54.20         5.60 o                         
 -14   2   4        137.42        146.87         7.56 o                         
 -13   2   4        134.22        125.35         6.13 o                         
 -12   2   4       2368.98       2391.60        44.68 o                         
 -11   2   4         67.63         66.12         4.11 o                         
 -10   2   4       1192.17       1222.51        24.08 o                         
  -9   2   4          6.77          7.13         1.59 o                         
  -8   2   4       2286.45       2153.41        38.88 o                         
  -7   2   4        817.45        902.57        19.08 o                         
  -6   2   4       1728.84       1662.65        30.60 o                         
  -5   2   4       1146.48       1076.46        20.27 o                         
  -4   2   4        162.37        150.51         4.72 o                         
  -3   2   4       2375.93       2384.23        45.97 o                         
  -2   2   4         57.80         54.00         2.29 o                         
  -1   2   4       1232.45       1313.55        26.01 o                         
   0   2   4        169.66        163.44         4.66 o                         
   1   2   4        184.52        180.32         4.50 o                         
   2   2   4       1242.55       1337.54        24.39 o                         
   3   2   4         37.69         71.07         3.01 o                         
   4   2   4         53.10         68.37         3.35 o                         
   5   2   4         49.45         50.39         2.74 o                         
   6   2   4        452.85        484.08        10.47 o                         
   7   2   4        433.82        415.59        11.58 o                         
   8   2   4        423.97        413.42        14.07 o                         
   9   2   4       1477.13       1520.26        40.10 o                         
  10   2   4         67.20         74.59         6.33 o                         
  11   2   4        488.63        488.34        19.67 o                         
  12   2   4         19.47          6.18         3.48 o                         
  13   2   4         20.38         20.90         4.65 o                         
  14   2   4         16.30         18.44         4.74 o                         
  15   2   4        104.60        110.69        12.54 o                         
  16   2   4         67.13         71.23         7.97 o                         
  17   2   4          8.48         11.75         5.31 o                         
  18   2   4          0.46         -4.99         4.99 o                         
  19   2   4         14.53         19.01         7.46 o                         
 -20   3   4          2.98          5.53         8.16 o                         
 -19   3   4          2.41         -5.98         5.98 o                         
 -18   3   4        112.47        107.44        13.71 o                         
 -17   3   4         49.39         64.00         7.15 o                         
 -16   3   4         29.88         30.09         4.85 o                         
 -15   3   4        197.05        201.25        10.43 o                         
 -14   3   4        120.23        132.89         8.10 o                         
 -13   3   4        361.18        341.17        11.92 o                         
 -12   3   4        323.91        353.13        11.91 o                         
 -11   3   4          2.92          1.41         2.34 o                         
 -10   3   4        318.38        315.02         9.07 o                         
  -9   3   4       1288.77       1186.68        25.09 o                         
  -8   3   4        931.59        887.77        21.36 o                         
  -7   3   4         42.52         48.04         3.30 o                         
  -6   3   4       1169.71       1059.32        27.87 o                         
  -5   3   4        440.97        395.71        14.43 o                         
  -4   3   4        309.04        387.17        12.00 o                         
  -3   3   4       1005.09       1020.34        23.13 o                         
  -2   3   4        414.35        419.21         9.56 o                         
  -1   3   4       2878.44       3261.19        62.46 o                         
   0   3   4         33.93         34.52         2.31 o                         
   1   3   4        179.30        145.03         4.61 o                         
   2   3   4        340.09        348.45         8.66 o                         
   3   3   4         19.95         20.73         2.06 o                         
   4   3   4        188.05        231.00         6.18 o                         
   5   3   4          0.04          1.23         1.36 o                         
   6   3   4          1.80          3.80         2.44 o                         
   7   3   4        733.25        722.43        16.43 o                         
   8   3   4        377.75        384.68        19.06 o                         
   9   3   4       1152.12       1129.72        31.24 o                         
  10   3   4         14.23         12.73         3.53 o                         
  11   3   4        601.74        601.67        22.86 o                         
  12   3   4         11.87          7.65         3.74 o                         
  13   3   4         87.61         77.69         7.34 o                         
  14   3   4         51.44         45.34         6.31 o                         
  15   3   4          0.68          4.85         4.16 o                         
  16   3   4         27.33         28.28         6.90 o                         
  17   3   4         15.31         12.49         6.32 o                         
  18   3   4          0.04          6.17         5.99 o                         
 -20   4   4         58.34         66.14        18.51 o                         
 -19   4   4         38.78         24.90        17.12 o                         
 -18   4   4          1.24          6.35         5.81 o                         
 -17   4   4        121.07        123.20        10.17 o                         
 -16   4   4          5.34          2.10         3.47 o                         
 -15   4   4          3.91          3.98         3.42 o                         
 -14   4   4        192.66        193.66        10.08 o                         
 -13   4   4        280.04        265.33        10.49 o                         
 -12   4   4         29.61         34.13         4.77 o                         
 -11   4   4          5.91         -0.36         2.62 o                         
 -10   4   4        546.39        537.16        15.40 o                         
  -9   4   4        231.40        208.02        10.87 o                         
  -8   4   4        247.18        229.64         9.58 o                         
  -7   4   4        107.36        118.90         7.25 o                         
  -6   4   4        678.86        649.66        19.01 o                         
  -5   4   4        711.07        791.35        25.59 o                         
  -4   4   4          1.81          2.78         1.88 o                         
  -3   4   4       2878.04       3026.59        58.40 o                         
  -2   4   4        339.34        446.23        10.37 o                         
  -1   4   4        695.36        650.10        14.32 o                         
   0   4   4       2796.08       3195.20        61.68 o                         
   1   4   4         16.61         21.20         2.10 o                         
   2   4   4        110.68        149.29         5.13 o                         
   3   4   4          5.89          3.50         1.46 o                         
   4   4   4          1.84          1.47         1.45 o                         
   5   4   4        164.42        167.47         5.83 o                         
   6   4   4         90.56         92.12         4.76 o                         
   7   4   4         98.35         79.43         4.52 o                         
   8   4   4       1239.03       1333.49        35.67 o                         
   9   4   4         91.88         82.33         6.69 o                         
  10   4   4         10.37          5.82         3.16 o                         
  11   4   4          0.07         -0.21         2.91 o                         
  12   4   4         14.06         13.01         4.18 o                         
  13   4   4          7.18          1.99         4.21 o                         
  14   4   4          6.80          5.79         5.14 o                         
  15   4   4         19.49         12.23         5.92 o                         
  16   4   4         81.32         97.51        13.73 o                         
  17   4   4          1.85          3.81         7.23 o                         
  18   4   4          1.16          4.36         7.84 o                         
 -19   5   4         78.54         73.73        21.22 o                         
 -18   5   4        199.85        190.33        23.20 o                         
 -17   5   4          2.61          1.26         4.50 o                         
 -16   5   4         25.34         29.84         6.00 o                         
 -15   5   4        453.55        462.26        15.97 o                         
 -14   5   4         75.74         65.45         6.29 o                         
 -13   5   4         87.90         88.83         6.91 o                         
 -12   5   4        284.45        293.86        11.32 o                         
 -11   5   4        231.48        223.58        14.22 o                         
 -10   5   4         30.13         26.73         4.62 o                         
  -9   5   4         83.51         72.28         7.30 o                         
  -8   5   4         19.73         18.89         3.68 o                         
  -7   5   4        297.84        269.87        10.90 o                         
  -6   5   4        176.07        179.96         8.86 o                         
  -5   5   4         85.51         64.93         5.32 o                         
  -4   5   4         79.68         67.24         3.84 o                         
  -3   5   4        452.47        464.31        12.44 o                         
  -2   5   4       1255.21       1286.29        29.32 o                         
  -1   5   4         71.11         74.14         3.76 o                         
   0   5   4         74.87         71.66         3.90 o                         
   1   5   4        594.74        631.17        13.54 o                         
   2   5   4        144.93        154.05         5.74 o                         
   3   5   4          0.08          0.48         1.51 o                         
   4   5   4        718.56        749.39        17.22 o                         
   5   5   4       1070.42       1101.33        24.04 o                         
   6   5   4          7.66         13.62         2.53 o                         
   7   5   4         60.04         70.35         4.59 o                         
   8   5   4        785.96        830.91        21.46 o                         
   9   5   4         97.90        106.36         7.79 o                         
  10   5   4         25.21         30.82         4.78 o                         
  11   5   4        140.92        119.93         8.76 o                         
  12   5   4         29.33         19.88         7.37 o                         
  13   5   4         77.08         68.07        10.72 o                         
  14   5   4        121.01         97.97        16.10 o                         
  15   5   4          1.49         -0.74         5.85 o                         
  16   5   4         12.39         11.64        10.35 o                         
  17   5   4          0.21          0.10         7.28 o                         
 -18   6   4         41.67         57.71         9.51 o                         
 -17   6   4        760.02        796.30        27.69 o                         
 -16   6   4          8.68         13.57         5.30 o                         
 -15   6   4        532.17        542.59        20.64 o                         
 -14   6   4         11.53         17.18         5.13 o                         
 -13   6   4         81.63         91.45         7.42 o                         
 -12   6   4        356.67        379.92        13.61 o                         
 -11   6   4        104.60        114.25         7.66 o                         
 -10   6   4         41.30         41.69         5.48 o                         
  -9   6   4         34.38         36.23         5.07 o                         
  -8   6   4        176.53        181.30        10.32 o                         
  -7   6   4        645.10        670.81        21.05 o                         
  -6   6   4       1189.38       1187.19        32.62 o                         
  -5   6   4        805.53        774.79        22.90 o                         
  -4   6   4         56.06         60.82         7.15 o                         
  -3   6   4         74.65         87.47         4.92 o                         
  -2   6   4        943.94       1006.25        24.15 o                         
  -1   6   4         32.45         28.32         3.76 o                         
   0   6   4       1049.65       1003.28        24.47 o                         
   1   6   4        264.59        274.50         8.28 o                         
   2   6   4        307.79        338.18         9.61 o                         
   3   6   4        401.89        418.14        12.53 o                         
   4   6   4       3260.43       3341.00        65.92 o                         
   5   6   4         82.96         91.13         5.27 o                         
   6   6   4       1326.29       1345.47        29.27 o                         
   7   6   4          0.36         -1.60         2.09 o                         
   8   6   4         93.22        104.60         6.98 o                         
   9   6   4          5.53          2.26         3.90 o                         
  10   6   4          5.44          7.01         4.32 o                         
  11   6   4        127.00         99.97        13.88 o                         
  12   6   4        147.63        158.39        16.05 o                         
  13   6   4         10.84          4.25         6.10 o                         
  14   6   4         48.28         46.72        10.20 o                         
  15   6   4          0.31         -5.87         5.87 o                         
  16   6   4         49.29         54.02        11.87 o                         
 -17   7   4         72.41         83.57        11.40 o                         
 -16   7   4         49.73         77.80        10.50 o                         
 -15   7   4         23.78         20.37         5.90 o                         
 -14   7   4         81.59         99.84        10.50 o                         
 -13   7   4          5.52          8.70         4.53 o                         
 -12   7   4          0.17         -0.93         3.13 o                         
 -11   7   4        110.94        113.96         9.19 o                         
 -10   7   4          0.20          3.40         3.42 o                         
  -9   7   4        250.53        283.94        13.25 o                         
  -8   7   4        186.52        202.21        11.61 o                         
  -7   7   4          0.06          3.24         2.94 o                         
  -6   7   4        105.58         99.01         9.37 o                         
  -5   7   4         47.45         50.52         6.38 o                         
  -4   7   4        768.71        660.54        20.74 o                         
  -3   7   4          4.02          4.21         2.73 o                         
  -2   7   4         32.75         36.39         4.59 o                         
  -1   7   4        773.27        741.39        19.35 o                         
   0   7   4          9.90         13.64         2.84 o                         
   1   7   4       1566.08       1482.13        34.66 o                         
   2   7   4       1036.30       1005.98        27.76 o                         
   3   7   4        840.29        804.68        28.05 o                         
   4   7   4         76.45         85.37         7.65 o                         
   5   7   4        231.24        232.40         8.37 o                         
   6   7   4        936.69        989.10        23.01 o                         
   7   7   4         32.25         29.38         4.81 o                         
   8   7   4       1074.31        944.26        84.31 o                         
   9   7   4        576.06        453.90        58.41 o                         
  10   7   4         22.36         15.68         9.25 o                         
  11   7   4         82.05         86.80        12.37 o                         
  12   7   4         44.96         70.29        13.96 o                         
  13   7   4        125.85        169.93        17.63 o                         
  14   7   4         12.61         16.55         8.08 o                         
  15   7   4          1.59         -4.87         6.10 o                         
 -16   8   4          3.41          0.27         4.81 o                         
 -15   8   4          9.33          7.53         5.84 o                         
 -14   8   4          2.07          6.26         4.51 o                         
 -13   8   4         49.04         43.78         6.73 o                         
 -12   8   4        148.14        153.64        11.42 o                         
 -11   8   4         32.61         30.36         9.10 o                         
 -10   8   4        532.48        531.96        19.94 o                         
  -9   8   4        152.85        145.42        10.35 o                         
  -8   8   4        462.20        439.93        17.02 o                         
  -7   8   4        312.35        327.56        14.04 o                         
  -6   8   4        865.52        805.38        31.01 o                         
  -5   8   4          0.45          1.05         3.07 o                         
  -4   8   4         77.03         62.15         6.44 o                         
  -3   8   4          4.49          8.48         3.42 o                         
  -2   8   4          3.10          1.57         2.89 o                         
  -1   8   4        471.52        458.97        19.38 o                         
   0   8   4       1100.11       1073.76        30.50 o                         
   1   8   4        171.91        154.53         9.53 o                         
   2   8   4          4.34         -0.89         2.29 o                         
   3   8   4        755.81        744.10        22.69 o                         
   4   8   4         13.29         14.67         3.46 o                         
   5   8   4         16.03         14.86         3.53 o                         
   6   8   4         87.48         79.91         6.38 o                         
   7   8   4          9.09          8.28         3.45 o                         
   8   8   4         33.74         35.84         6.62 o                         
   9   8   4        480.18        455.49        54.71 o                         
  10   8   4        113.43        116.45        17.10 o                         
  11   8   4        418.77        413.79        25.60 o                         
  12   8   4        393.41        449.78        27.28 o                         
  13   8   4          9.83         14.20         8.17 o                         
  14   8   4         59.23         70.88        25.10 o                         
 -15   9   4        154.83        178.49        13.76 o                         
 -14   9   4          2.94          6.12         5.32 o                         
 -13   9   4        318.65        379.21        18.68 o                         
 -12   9   4         11.94          5.84         4.99 o                         
 -11   9   4        244.70        285.21        16.08 o                         
 -10   9   4          0.56          0.11         3.99 o                         
  -9   9   4        146.75        146.85        10.87 o                         
  -8   9   4         36.33         18.61         5.07 o                         
  -7   9   4         87.23         87.90         8.22 o                         
  -6   9   4         31.36         39.94         5.87 o                         
  -5   9   4         72.85         56.33         6.65 o                         
  -4   9   4        614.97        644.57        21.84 o                         
  -3   9   4          3.19          1.46         3.22 o                         
  -2   9   4        184.51        181.27        10.93 o                         
  -1   9   4          2.49         -2.17         2.76 o                         
   0   9   4         16.35         11.22         3.82 o                         
   1   9   4         22.41         19.86         5.15 o                         
   2   9   4        129.87        135.62        13.26 o                         
   3   9   4        590.33        601.77        20.13 o                         
   4   9   4          2.55         -1.62         3.16 o                         
   5   9   4        159.74        176.37        10.68 o                         
   6   9   4        133.17        123.05         8.98 o                         
   7   9   4         49.13         52.70         6.70 o                         
   8   9   4        281.54        300.32        22.06 o                         
   9   9   4        370.28        364.29        33.44 o                         
  10   9   4          3.77          5.72         6.86 o                         
  11   9   4        157.81        164.85        17.81 o                         
  12   9   4         25.90         30.21         9.41 o                         
  13   9   4          7.82          0.81         8.47 o                         
 -13  10   4         51.77         37.78         7.47 o                         
 -12  10   4        171.41        183.72        13.69 o                         
 -11  10   4          2.43          1.32         4.94 o                         
 -10  10   4          3.46          0.21         4.82 o                         
  -9  10   4         54.80         39.47        10.87 o                         
  -8  10   4          2.78         -1.99         4.12 o                         
  -7  10   4         31.03         38.45         6.28 o                         
  -6  10   4         60.12         75.68         9.96 o                         
  -5  10   4        195.01        179.23        11.85 o                         
  -4  10   4        120.85         86.41        14.76 o                         
  -3  10   4         21.71         19.63         4.75 o                         
  -2  10   4         13.46         11.85         5.86 o                         
  -1  10   4          3.07          0.59         4.03 o                         
   0  10   4         54.99         49.99         7.64 o                         
   1  10   4         17.35         18.23         5.60 o                         
   2  10   4         33.46         28.46         6.26 o                         
   3  10   4          2.59          0.73         4.35 o                         
   4  10   4          0.23         -3.98         3.98 o                         
   5  10   4          4.66          1.28         9.25 o                         
   6  10   4         75.30         76.86         9.17 o                         
   7  10   4         32.79         24.69         8.20 o                         
   8  10   4        250.29        281.05        22.29 o                         
   9  10   4        106.30         92.21        11.60 o                         
  10  10   4         11.80         10.78         6.50 o                         
  11  10   4         27.31         17.64         9.16 o                         
 -11  11   4          0.36          2.51        10.67 o                         
 -10  11   4         83.14         88.42         9.78 o                         
  -9  11   4        467.43        565.12        27.71 o                         
  -8  11   4        100.81         96.31         9.80 o                         
  -7  11   4        157.81        163.37        12.36 o                         
  -6  11   4          0.71         -1.75         4.07 o                         
  -5  11   4         18.28         20.85         5.45 o                         
  -4  11   4        209.71        208.38        15.45 o                         
  -3  11   4         42.42         37.22         7.10 o                         
  -2  11   4          4.81          0.11         4.70 o                         
  -1  11   4        147.72        132.78        12.07 o                         
   0  11   4          9.01          6.76         5.13 o                         
   1  11   4          0.60         -3.56         4.57 o                         
   2  11   4          0.01         -4.12         5.31 o                         
   3  11   4          0.37         -2.84         5.87 o                         
   4  11   4         45.65         48.09        13.17 o                         
   5  11   4         10.01         15.75         7.41 o                         
   6  11   4          0.06         -5.49         5.49 o                         
   7  11   4         10.06         16.31        11.92 o                         
   8  11   4         22.14         19.13        11.92 o                         
   9  11   4         63.56         50.60        10.74 o                         
  -7  12   4         41.07         32.65         8.65 o                         
  -6  12   4        108.53        109.65        12.24 o                         
  -5  12   4          0.43          0.79         5.51 o                         
  -4  12   4          2.52          3.81         5.65 o                         
  -3  12   4          0.78         -0.91         5.30 o                         
  -2  12   4          9.08          3.16         5.35 o                         
  -1  12   4         13.89          6.43         7.43 o                         
   0  12   4        131.11        126.02        27.13 o                         
   1  12   4          0.62         -5.19         6.10 o                         
   2  12   4          9.52          3.49         6.92 o                         
   3  12   4         22.43         21.91        10.51 o                         
   4  12   4         81.34         73.18        12.59 o                         
   5  12   4          5.30          3.49         7.45 o                         
 -19   1   5          3.82          1.94         4.42 o                         
 -18   1   5          9.94          3.69         3.67 o                         
 -17   1   5         78.63         74.55         8.23 o                         
 -16   1   5         13.13         10.33         3.66 o                         
 -15   1   5        148.83        139.37         6.87 o                         
 -14   1   5         24.64         24.72         3.20 o                         
 -13   1   5        644.61        657.87        15.01 o                         
 -12   1   5          1.69          2.70         1.70 o                         
 -11   1   5          5.88          6.28         1.84 o                         
 -10   1   5        219.50        237.56         6.20 o                         
  -9   1   5        148.48        148.71         4.55 o                         
  -8   1   5          6.55          3.38         1.16 o                         
  -7   1   5        284.42        289.14         7.54 o                         
  -6   1   5        124.00        155.01         4.39 o                         
  -5   1   5       4842.81       5237.69        90.50 o                         
  -4   1   5       2312.64       2328.07        38.44 o                         
  -3   1   5       1763.82       1846.94        36.17 o                         
  -2   1   5       6537.91       6881.81       129.42 o                         
  -1   1   5       1131.93       1171.40        23.54 o                         
   0   1   5         28.75         31.89         2.11 o                         
   1   1   5          0.12         -0.78         0.78 o                         
   2   1   5         56.02         85.97         3.38 o                         
   3   1   5       1500.17       1574.41        28.51 o                         
   4   1   5       1688.11       1641.59        36.20 o                         
   5   1   5        224.92        200.38        11.00 o                         
   6   1   5        799.74        779.58        22.46 o                         
   7   1   5          0.33          3.61         2.29 o                         
   8   1   5         42.97         46.75         5.43 o                         
   9   1   5        123.38        118.34         7.87 o                         
  10   1   5         58.77         63.53         6.11 o                         
  11   1   5         86.10         76.32         6.90 o                         
  12   1   5          6.75          4.00         3.46 o                         
  13   1   5        104.94        108.10         9.96 o                         
  14   1   5         18.72         18.98         5.07 o                         
  15   1   5         10.83          8.87         4.48 o                         
  16   1   5        358.04        344.12        16.77 o                         
  17   1   5          2.31          0.49         4.78 o                         
  18   1   5         10.88         11.27         5.71 o                         
 -20   2   5        304.25        364.51        38.27 o                         
 -19   2   5        318.65        326.01        39.76 o                         
 -18   2   5          3.78          6.30         3.85 o                         
 -17   2   5          0.58         -3.23         3.23 o                         
 -16   2   5         56.72         51.30         5.61 o                         
 -15   2   5          9.87          7.27         3.00 o                         
 -14   2   5        641.74        671.71        17.46 o                         
 -13   2   5        409.11        420.86        12.31 o                         
 -12   2   5       2995.92       2930.09        58.03 o                         
 -11   2   5        826.86        796.90        18.49 o                         
 -10   2   5       1159.52       1158.30        24.80 o                         
  -9   2   5       1326.04       1277.69        24.37 o                         
  -8   2   5         51.32         49.36         3.27 o                         
  -7   2   5          7.30          5.92         1.61 o                         
  -6   2   5        398.51        421.85         8.99 o                         
  -5   2   5       1082.35       1120.84        22.90 o                         
  -4   2   5          1.58          1.45         0.96 o                         
  -3   2   5          2.11          4.53         1.05 o                         
  -2   2   5       3257.75       3194.37        61.16 o                         
  -1   2   5        277.09        282.50         7.13 o                         
   0   2   5          2.19          1.32         0.99 o                         
   1   2   5       3560.59       3674.59        64.03 o                         
   2   2   5        538.11        605.97        12.13 o                         
   3   2   5       1359.32       1457.87        26.73 o                         
   4   2   5         75.71         71.83         3.18 o                         
   5   2   5         19.99         17.38         1.69 o                         
   6   2   5       1489.89       1512.35        38.93 o                         
   7   2   5         69.18         75.74         5.83 o                         
   8   2   5       2280.48       2265.94        57.12 o                         
   9   2   5        877.78        940.85        31.48 o                         
  10   2   5        143.87        152.76        14.03 o                         
  11   2   5          4.93          1.44         2.84 o                         
  12   2   5         45.07         46.03         5.81 o                         
  13   2   5         57.64         47.97         6.37 o                         
  14   2   5         72.40         75.34         7.95 o                         
  15   2   5          5.71          4.37         4.31 o                         
  16   2   5          1.18          2.26         4.89 o                         
  17   2   5         36.20         44.66         7.23 o                         
  18   2   5         23.87         22.03         7.45 o                         
 -20   3   5        250.63        216.62        45.01 o                         
 -19   3   5         88.08         84.39        16.19 o                         
 -18   3   5          3.66          0.90         3.85 o                         
 -17   3   5        188.22        220.83        21.08 o                         
 -16   3   5        116.69        121.80        12.53 o                         
 -15   3   5         48.23         55.84         6.02 o                         
 -14   3   5         13.15          5.75         3.04 o                         
 -13   3   5        664.39        628.90        18.12 o                         
 -12   3   5        774.50        761.48        20.48 o                         
 -11   3   5        655.93        621.51        17.31 o                         
 -10   3   5       1219.97       1170.83        28.03 o                         
  -9   3   5        944.84        970.88        23.58 o                         
  -8   3   5       2018.33       1895.10        42.29 o                         
  -7   3   5        310.60        330.22        10.65 o                         
  -6   3   5        146.34        147.51         5.47 o                         
  -5   3   5       1231.02       1235.30        28.00 o                         
  -4   3   5        342.01        347.10        10.59 o                         
  -3   3   5          1.93          1.12         1.01 o                         
  -2   3   5       1438.91       1389.47        27.93 o                         
  -1   3   5       1829.51       2007.49        39.54 o                         
   0   3   5       1728.69       1702.46        33.89 o                         
   1   3   5        529.57        514.75        11.83 o                         
   2   3   5        184.38        252.54         6.99 o                         
   3   3   5       2867.06       2996.50        58.25 o                         
   4   3   5         55.00         79.63         3.91 o                         
   5   3   5       1477.00       1495.85        30.71 o                         
   6   3   5        187.97        187.26         7.04 o                         
   7   3   5        214.46        235.38         9.87 o                         
   8   3   5         62.93         74.68         7.37 o                         
   9   3   5        860.38        867.08        25.66 o                         
  10   3   5        405.71        391.43        14.89 o                         
  11   3   5       1243.39       1246.95        35.35 o                         
  12   3   5         67.56         89.61         7.97 o                         
  13   3   5         44.28         49.11         6.27 o                         
  14   3   5          0.32          0.77         3.82 o                         
  15   3   5          4.35          4.35         4.50 o                         
  16   3   5        144.41        150.28        11.65 o                         
  17   3   5         50.87         39.58         8.68 o                         
  18   3   5          0.53          1.28         6.02 o                         
 -20   4   5          1.30         -3.68         6.00 o                         
 -19   4   5         81.97         96.74        14.65 o                         
 -18   4   5          0.05         -0.98         4.43 o                         
 -17   4   5        195.67        235.89        12.43 o                         
 -16   4   5        267.80        296.31        13.48 o                         
 -15   4   5         74.13         70.04         6.62 o                         
 -14   4   5         78.35         84.52         6.75 o                         
 -13   4   5        654.91        649.38        19.34 o                         
 -12   4   5        220.75        214.64         9.96 o                         
 -11   4   5        232.62        244.03        12.33 o                         
 -10   4   5        657.95        658.77        20.74 o                         
  -9   4   5         19.91         22.26         3.91 o                         
  -8   4   5        442.31        417.86        14.42 o                         
  -7   4   5        725.45        700.56        24.03 o                         
  -6   4   5        537.96        526.58        16.47 o                         
  -5   4   5        547.42        537.75        16.50 o                         
  -4   4   5       2078.98       2039.70        50.62 o                         
  -3   4   5        268.71        240.04         6.85 o                         
  -2   4   5         82.21         93.43         3.79 o                         
  -1   4   5        260.24        248.22         6.45 o                         
   0   4   5         31.12         47.18         3.07 o                         
   1   4   5         41.27         34.92         2.74 o                         
   2   4   5         18.29         13.34         1.98 o                         
   3   4   5        428.10        435.34        13.97 o                         
   4   4   5         64.98         64.49         5.07 o                         
   5   4   5        476.34        479.44        15.80 o                         
   6   4   5       1218.17       1158.66        24.99 o                         
   7   4   5          6.70         11.04         3.93 o                         
   8   4   5       1863.11       1869.97        48.37 o                         
   9   4   5        531.21        529.68        17.90 o                         
  10   4   5          0.47          1.99         3.22 o                         
  11   4   5        511.21        525.10        18.56 o                         
  12   4   5         12.07         15.31         4.42 o                         
  13   4   5        477.20        453.53        17.66 o                         
  14   4   5          4.60          2.18         4.20 o                         
  15   4   5         55.06         47.67         8.04 o                         
  16   4   5         10.52          6.24         5.88 o                         
  17   4   5         19.00          5.25         6.19 o                         
 -19   5   5         64.15         71.36        10.39 o                         
 -18   5   5        225.30        199.51        13.59 o                         
 -17   5   5        103.96        123.80        15.17 o                         
 -16   5   5        233.78        255.42        13.09 o                         
 -15   5   5        308.73        295.55        15.58 o                         
 -14   5   5         16.28         23.84         4.58 o                         
 -13   5   5        858.48        886.95        27.75 o                         
 -12   5   5          8.03          9.04         3.28 o                         
 -11   5   5         56.18         45.44         4.94 o                         
 -10   5   5        231.02        234.77        11.46 o                         
  -9   5   5         62.62         63.37         6.09 o                         
  -8   5   5       1026.13       1017.53        33.49 o                         
  -7   5   5        752.06        718.43        21.76 o                         
  -6   5   5         94.92         95.75         6.77 o                         
  -5   5   5        824.51        823.77        23.60 o                         
  -4   5   5         92.51         84.77         6.15 o                         
  -3   5   5       1380.62       1347.79        30.76 o                         
  -2   5   5        113.56        132.73         9.85 o                         
  -1   5   5        465.75        431.38        11.77 o                         
   0   5   5       1472.55       1486.40        30.65 o                         
   1   5   5          6.62          4.58         1.67 o                         
   2   5   5       2480.89       2599.94        51.60 o                         
   3   5   5          4.45          2.76         1.75 o                         
   4   5   5       1703.64       1771.67        36.51 o                         
   5   5   5        149.67        152.79         6.66 o                         
   6   5   5          0.02         -1.35         1.83 o                         
   7   5   5        369.12        371.02        16.79 o                         
   8   5   5        320.99        329.17        12.99 o                         
   9   5   5        262.93        260.82        11.90 o                         
  10   5   5         41.79         46.72         5.76 o                         
  11   5   5         45.35         52.33         6.40 o                         
  12   5   5          0.06         -0.72         3.47 o                         
  13   5   5         27.84         40.23         7.04 o                         
  14   5   5         97.88        103.03        10.93 o                         
  15   5   5         72.25         61.15         9.01 o                         
  16   5   5         22.25         23.19         8.97 o                         
  17   5   5         51.19         33.39        10.33 o                         
 -18   6   5         26.81         24.84         6.68 o                         
 -17   6   5         73.52         80.56         9.04 o                         
 -16   6   5        190.42        220.76        14.17 o                         
 -15   6   5          1.84          1.00         3.84 o                         
 -14   6   5          3.21          3.09         3.43 o                         
 -13   6   5         12.67          6.47         4.00 o                         
 -12   6   5        284.38        269.32        11.76 o                         
 -11   6   5        123.80        154.06        10.38 o                         
 -10   6   5         97.70         91.90         7.79 o                         
  -9   6   5          0.70          5.71         3.17 o                         
  -8   6   5        933.97        938.29        27.76 o                         
  -7   6   5         55.88         63.00         6.11 o                         
  -6   6   5        240.40        237.48        10.58 o                         
  -5   6   5         89.34         90.39         7.06 o                         
  -4   6   5        637.54        598.13        18.82 o                         
  -3   6   5          3.85          4.04         2.54 o                         
  -2   6   5         44.18         26.45         4.24 o                         
  -1   6   5         46.56         47.12         4.73 o                         
   0   6   5        719.59        578.83        16.13 o                         
   1   6   5        148.77        131.36         7.18 o                         
   2   6   5        370.22        400.63        10.19 o                         
   3   6   5        206.88        213.14         9.12 o                         
   4   6   5        447.65        423.16        11.74 o                         
   5   6   5        554.02        581.34        14.85 o                         
   6   6   5        397.89        396.32        11.48 o                         
   7   6   5        198.63        191.10        11.64 o                         
   8   6   5         14.55          7.75         2.94 o                         
   9   6   5        365.48        368.80        14.58 o                         
  10   6   5        441.74        435.56        28.43 o                         
  11   6   5        163.65        159.02        12.80 o                         
  12   6   5         23.44         23.67        10.16 o                         
  13   6   5         20.91          7.50         5.31 o                         
  14   6   5         76.53         61.91        20.70 o                         
  15   6   5         37.16         21.77         8.64 o                         
  16   6   5         10.66          4.14         7.87 o                         
 -17   7   5         45.20         41.82         7.50 o                         
 -16   7   5         39.97         37.54         6.86 o                         
 -15   7   5        228.75        257.13        15.53 o                         
 -14   7   5         22.20         23.67         6.21 o                         
 -13   7   5          0.31         -1.75         3.30 o                         
 -12   7   5          0.15         -2.98         2.98 o                         
 -11   7   5         42.08         42.39        10.05 o                         
 -10   7   5          0.01         -2.17         2.92 o                         
  -9   7   5          8.38          1.58         3.14 o                         
  -8   7   5        101.66         98.95         9.59 o                         
  -7   7   5          2.52          3.13         3.03 o                         
  -6   7   5        160.15        130.75         8.87 o                         
  -5   7   5         13.31          4.39         3.35 o                         
  -4   7   5         69.37         63.14         6.11 o                         
  -3   7   5          0.04         -0.44         2.51 o                         
  -2   7   5         93.42         99.71         7.20 o                         
  -1   7   5        169.68        153.24         8.97 o                         
   0   7   5          1.45          2.60         2.29 o                         
   1   7   5          1.58          2.67         2.31 o                         
   2   7   5         28.53         29.13         3.32 o                         
   3   7   5         97.84         87.32         5.46 o                         
   4   7   5          7.56          7.53         2.38 o                         
   5   7   5        540.48        551.77        14.75 o                         
   6   7   5        428.74        437.69        11.77 o                         
   7   7   5        207.44        229.87        10.26 o                         
   8   7   5         49.38         39.86         5.47 o                         
   9   7   5          1.06          1.95         3.95 o                         
  10   7   5         16.48         17.19         5.43 o                         
  11   7   5          0.00         -1.77         4.09 o                         
  12   7   5          5.49          6.81         6.64 o                         
  13   7   5        321.26        333.75        48.62 o                         
  14   7   5         74.12         86.08        13.48 o                         
  15   7   5          8.10          8.41         7.82 o                         
 -16   8   5          7.13          2.78         5.34 o                         
 -15   8   5         21.91          7.47         5.37 o                         
 -14   8   5         19.29         10.12         5.18 o                         
 -13   8   5          5.29          6.24         4.53 o                         
 -12   8   5         15.07         10.18         6.52 o                         
 -11   8   5         43.12         30.75         9.83 o                         
 -10   8   5        155.84        146.02        10.63 o                         
  -9   8   5          9.02         13.80         4.26 o                         
  -8   8   5        224.44        203.70        12.05 o                         
  -7   8   5        162.69        145.40        10.11 o                         
  -6   8   5        117.30         98.42         8.14 o                         
  -5   8   5          4.24          1.06         3.67 o                         
  -4   8   5        463.20        496.86        17.76 o                         
  -3   8   5        334.81        312.19        15.44 o                         
  -2   8   5        311.57        318.87        13.10 o                         
  -1   8   5         63.58         53.49         7.52 o                         
   0   8   5        124.18        109.98         8.01 o                         
   1   8   5         33.33         44.04         5.98 o                         
   2   8   5          1.35         -0.01         2.42 o                         
   3   8   5        250.17        213.46        14.76 o                         
   4   8   5          1.16          3.54         2.83 o                         
   5   8   5         49.04         53.16         5.35 o                         
   6   8   5          6.15          3.89         3.15 o                         
   7   8   5         67.13         65.59         6.86 o                         
   8   8   5          5.73          5.92         3.92 o                         
   9   8   5          4.74          2.83         5.98 o                         
  10   8   5          2.16          1.10         6.32 o                         
  11   8   5          0.11          0.88         6.54 o                         
  12   8   5          9.54         17.22         8.17 o                         
  13   8   5         60.36         83.71        13.63 o                         
  14   8   5          4.13         -1.25         6.87 o                         
 -15   9   5         79.79         73.52         9.25 o                         
 -14   9   5          6.66         12.48         5.91 o                         
 -13   9   5         59.51         63.33         8.43 o                         
 -12   9   5        265.30        263.51        15.91 o                         
 -11   9   5         78.33         75.16         8.45 o                         
 -10   9   5        166.48        176.11        12.42 o                         
  -9   9   5          2.28          8.41         4.44 o                         
  -8   9   5        367.61        338.37        15.17 o                         
  -7   9   5        137.40        157.95        11.06 o                         
  -6   9   5         48.85         40.66         9.02 o                         
  -5   9   5        156.00        161.12        10.78 o                         
  -4   9   5        259.40        232.77        13.05 o                         
  -3   9   5         74.27         93.59         8.25 o                         
  -2   9   5         28.19         25.73         4.84 o                         
  -1   9   5         58.14         43.52         5.89 o                         
   0   9   5        398.88        379.49        22.48 o                         
   1   9   5          8.36          5.58         3.57 o                         
   2   9   5        234.47        225.39        14.36 o                         
   3   9   5         51.98         68.77         8.10 o                         
   4   9   5        254.93        281.60        12.69 o                         
   5   9   5         90.43        105.13         8.43 o                         
   6   9   5          0.08          1.55         4.34 o                         
   7   9   5         82.63         67.53         8.67 o                         
   8   9   5         15.02         19.09         5.63 o                         
   9   9   5         31.45         28.32         8.84 o                         
  10   9   5        122.46        141.31        16.75 o                         
  11   9   5         12.57         15.06         8.30 o                         
  12   9   5          0.75          5.09         7.75 o                         
 -13  10   5         23.57         13.72         6.23 o                         
 -12  10   5         37.61         43.50         7.83 o                         
 -11  10   5        179.93        229.22        15.24 o                         
 -10  10   5         66.29         48.21         7.55 o                         
  -9  10   5        204.80        237.24        14.83 o                         
  -8  10   5        182.93        207.41        13.52 o                         
  -7  10   5        232.08        231.09        14.10 o                         
  -6  10   5         91.96        102.38        10.46 o                         
  -5  10   5         88.13         99.72         9.65 o                         
  -4  10   5        344.30        360.70        15.63 o                         
  -3  10   5         21.58         17.01         4.77 o                         
  -2  10   5         16.43         10.46         4.34 o                         
  -1  10   5          7.82          3.25         4.59 o                         
   0  10   5        436.17        430.12        42.66 o                         
   1  10   5         88.45        118.48        10.97 o                         
   2  10   5        289.09        291.25        16.18 o                         
   3  10   5         11.52         12.46         5.67 o                         
   4  10   5         18.74         18.94         5.76 o                         
   5  10   5          6.39          6.28         5.18 o                         
   6  10   5         54.39         67.76        16.00 o                         
   7  10   5         21.35         10.35         7.21 o                         
   8  10   5         29.76         19.72        23.84 o                         
   9  10   5         29.31         15.10         6.40 o                         
  10  10   5        104.69        105.02        35.60 o                         
 -10  11   5          7.07         -0.04         5.30 o                         
  -9  11   5         25.74         25.85         6.85 o                         
  -8  11   5         19.89         15.73         5.86 o                         
  -7  11   5        248.88        272.70        16.13 o                         
  -6  11   5         23.04         15.59         5.57 o                         
  -5  11   5        102.74         87.79        13.67 o                         
  -4  11   5         54.10         42.59        10.23 o                         
  -3  11   5        146.81        150.91        13.27 o                         
  -2  11   5        190.18        183.82        14.47 o                         
  -1  11   5          1.78          4.13         5.00 o                         
   0  11   5        293.46        312.72        18.20 o                         
   1  11   5          4.11          3.62         5.07 o                         
   2  11   5        119.29        130.44        12.00 o                         
   3  11   5          0.80          2.82         6.43 o                         
   4  11   5        147.23        147.30        15.51 o                         
   5  11   5        163.53        188.53        26.35 o                         
   6  11   5          3.12          4.08        10.35 o                         
   7  11   5         68.56         85.32        18.82 o                         
   8  11   5          0.25         10.04        10.98 o                         
  -6  12   5          6.54          3.34         5.95 o                         
  -5  12   5        228.77        256.63        18.49 o                         
  -4  12   5        100.22        111.66        12.18 o                         
  -3  12   5        218.63        275.03        19.08 o                         
  -2  12   5         62.69         64.79         9.63 o                         
  -1  12   5          8.48          5.00         5.76 o                         
   0  12   5         89.74         76.98        24.94 o                         
   1  12   5        118.09        118.31        18.82 o                         
   2  12   5          5.43          2.65         6.87 o                         
   3  12   5        105.86        137.20        16.51 o                         
   4  12   5          6.20          6.43         7.99 o                         
 -20   0   6        109.23        115.75        20.70 o                         
 -19   0   6          6.81         14.64         6.76 o                         
 -18   0   6         24.84         22.76         7.59 o                         
 -17   0   6        145.70        141.94        13.70 o                         
 -16   0   6         88.52         94.30         8.99 o                         
 -15   0   6        154.52        152.00        10.76 o                         
 -14   0   6        832.21        772.78        26.47 o                         
 -13   0   6        377.63        373.20        15.38 o                         
 -12   0   6        487.74        438.11        18.37 o                         
 -11   0   6        226.92        193.28        12.68 o                         
 -10   0   6       3749.70       3598.37        83.79 o                         
  -9   0   6          0.02          1.14         1.69 o                         
  -8   0   6        155.10        116.01         5.53 o                         
  -7   0   6          8.50         24.81         2.58 o                         
  -6   0   6          0.83          2.79         1.74 o                         
  -5   0   6       4091.22       4213.59       113.84 o                         
  -4   0   6       2411.83       2539.83        69.78 o                         
  -3   0   6      10335.83      10794.21       286.13 o                         
  -2   0   6         73.22        116.88         5.78 o                         
  -1   0   6       2166.69       2288.81        62.96 o                         
   0   0   6       1157.85       1061.78        30.77 o                         
   1   0   6       3788.58       4014.07       108.40 o                         
   2   0   6       3299.23       3171.37        86.35 o                         
   3   0   6          6.99          8.47         2.14 o                         
   4   0   6        368.55        360.45        16.96 o                         
   5   0   6       2033.77       2092.14        73.85 o                         
   6   0   6        579.45        679.84        28.61 o                         
   7   0   6       1822.73       1704.29        62.32 o                         
   8   0   6         80.20         66.10        12.86 o                         
   9   0   6        111.12        123.28        11.97 o                         
  10   0   6         82.54         71.09        13.33 o                         
  11   0   6        288.45        301.21        18.51 o                         
  12   0   6         26.49         12.93         5.88 o                         
  13   0   6         10.89          8.05         5.98 o                         
  14   0   6        249.44        268.73        34.82 o                         
  15   0   6         59.66         54.37        10.53 o                         
  16   0   6        148.02        174.32        17.96 o                         
  17   0   6        185.44        226.89        21.29 o                         
  18   0   6        251.64        250.22        45.48 o                         
 -20   1   6         18.30         25.55         7.09 o                         
 -19   1   6         24.28         21.92         6.70 o                         
 -18   1   6        429.96        451.79        15.85 o                         
 -17   1   6         89.80        104.32         8.60 o                         
 -16   1   6        244.50        266.44        10.97 o                         
 -15   1   6        200.69        184.41        12.53 o                         
 -14   1   6         43.04         37.52         3.98 o                         
 -13   1   6        423.51        416.87        12.44 o                         
 -12   1   6        907.44        895.77        18.79 o                         
 -11   1   6        357.98        340.94         8.93 o                         
 -10   1   6          0.82         -1.25         1.25 o                         
  -9   1   6       2256.93       2154.25        41.84 o                         
  -8   1   6        161.99        165.31         4.61 o                         
  -7   1   6       1996.09       2016.87        36.54 o                         
  -6   1   6       1807.73       1840.22        33.31 o                         
  -5   1   6        198.62        164.17         4.62 o                         
  -4   1   6       2332.14       2804.68        54.29 o                         
  -3   1   6       2158.70       2296.31        44.79 o                         
  -2   1   6        699.94        677.07        14.65 o                         
  -1   1   6       1545.73       1625.74        32.31 o                         
   0   1   6        598.03        629.17        13.81 o                         
   1   1   6         30.17         24.90         1.64 o                         
   2   1   6         28.64         45.58         2.35 o                         
   3   1   6        164.45        122.54         3.77 o                         
   4   1   6        304.97        378.80        12.43 o                         
   5   1   6        463.65        464.72        14.82 o                         
   6   1   6          1.30          5.61         2.46 o                         
   7   1   6         11.26         11.25         3.11 o                         
   8   1   6        381.21        385.08        14.03 o                         
   9   1   6         25.49         29.25         6.41 o                         
  10   1   6        564.82        542.58        19.92 o                         
  11   1   6        374.40        381.51        15.13 o                         
  12   1   6         19.24          6.46         3.82 o                         
  13   1   6        142.10        147.89        10.74 o                         
  14   1   6         29.13         24.90         5.59 o                         
  15   1   6         45.51         47.97         7.61 o                         
  16   1   6          1.95         -0.58         4.42 o                         
  17   1   6         22.28         26.05         6.60 o                         
  18   1   6        115.59        123.64        11.71 o                         
 -20   2   6        156.74        142.29        23.25 o                         
 -19   2   6         30.12         31.69         6.41 o                         
 -18   2   6        184.11        184.24        17.90 o                         
 -17   2   6         50.20         51.58         5.93 o                         
 -16   2   6          0.02          0.86         2.96 o                         
 -15   2   6         32.12         32.22         4.28 o                         
 -14   2   6        183.23        179.28        10.31 o                         
 -13   2   6          0.16          2.74         2.67 o                         
 -12   2   6         19.87         19.05         3.41 o                         
 -11   2   6         50.93         46.66         4.24 o                         
 -10   2   6         26.34         23.18         2.84 o                         
  -9   2   6        627.40        636.84        14.92 o                         
  -8   2   6        168.11        159.40         5.85 o                         
  -7   2   6         81.74         84.67         4.21 o                         
  -6   2   6          3.21          3.77         1.10 o                         
  -5   2   6        710.23        710.12        13.97 o                         
  -4   2   6        370.38        383.82         9.30 o                         
  -3   2   6       1451.94       1508.45        28.01 o                         
  -2   2   6       2663.70       2736.29        53.00 o                         
  -1   2   6        514.44        632.00        12.51 o                         
   0   2   6         22.92         31.53         2.04 o                         
   1   2   6          3.90         12.14         2.35 o                         
   2   2   6        931.76        869.31        16.85 o                         
   3   2   6         41.58         41.69         4.30 o                         
   4   2   6        238.58        235.06         8.21 o                         
   5   2   6        567.72        555.10        17.09 o                         
   6   2   6         25.68         16.11         3.12 o                         
   7   2   6       1402.44       1385.78        37.01 o                         
   8   2   6        350.81        355.83        13.52 o                         
   9   2   6        238.10        243.46        15.18 o                         
  10   2   6         25.94         20.39         6.52 o                         
  11   2   6         91.92         97.12         8.15 o                         
  12   2   6        253.24        228.92        12.98 o                         
  13   2   6         13.84          4.08         4.07 o                         
  14   2   6          0.62          1.20         4.03 o                         
  15   2   6          0.07         -0.53         4.13 o                         
  16   2   6         61.39         63.41         8.25 o                         
  17   2   6          2.68          0.77         5.12 o                         
 -20   3   6          3.80          3.69         6.18 o                         
 -19   3   6         70.96         71.04         8.33 o                         
 -18   3   6         37.27         42.77         8.74 o                         
 -17   3   6         13.62          8.99         4.18 o                         
 -16   3   6         12.06          5.19         3.67 o                         
 -15   3   6         11.79          7.92         3.58 o                         
 -14   3   6         95.34        115.29         7.63 o                         
 -13   3   6        538.92        533.26        16.30 o                         
 -12   3   6          6.55          9.41         3.01 o                         
 -11   3   6        304.08        295.59        10.47 o                         
 -10   3   6       1943.79       1824.33        47.27 o                         
  -9   3   6        292.71        308.39        11.87 o                         
  -8   3   6       1197.82       1135.85        26.93 o                         
  -7   3   6         96.10         91.64         4.72 o                         
  -6   3   6          4.71         -0.68         1.38 o                         
  -5   3   6        801.08        852.32        20.47 o                         
  -4   3   6        565.41        551.87        12.47 o                         
  -3   3   6        326.13        399.03         9.64 o                         
  -2   3   6        399.65        427.63        10.30 o                         
  -1   3   6        243.60        322.39         8.33 o                         
   0   3   6        196.91        190.27         5.87 o                         
   1   3   6       1369.78       1374.10        28.20 o                         
   2   3   6       1988.26       2172.86        43.10 o                         
   3   3   6        725.99        657.21        15.00 o                         
   4   3   6        151.75        164.90         5.85 o                         
   5   3   6        143.45        167.30         7.36 o                         
   6   3   6         62.67         77.95         6.18 o                         
   7   3   6        116.87        111.07         8.79 o                         
   8   3   6        375.63        374.46        14.00 o                         
   9   3   6        143.95        149.16         9.43 o                         
  10   3   6        350.00        359.09        14.39 o                         
  11   3   6        417.12        443.54        19.42 o                         
  12   3   6        296.30        306.18        14.17 o                         
  13   3   6        219.34        249.47        15.55 o                         
  14   3   6        186.60        162.06        11.46 o                         
  15   3   6          0.06          5.84         4.75 o                         
  16   3   6          0.08          1.25         4.86 o                         
  17   3   6         48.59         44.26         8.92 o                         
 -20   4   6         81.31         70.90        11.09 o                         
 -19   4   6          0.15         -0.95         4.87 o                         
 -18   4   6         11.47         14.97         4.95 o                         
 -17   4   6         43.36         60.87         9.07 o                         
 -16   4   6        241.20        277.48        13.08 o                         
 -15   4   6         64.25         68.38         6.54 o                         
 -14   4   6        122.72        130.28         8.35 o                         
 -13   4   6         77.45         77.78         6.45 o                         
 -12   4   6        116.77        116.47         7.45 o                         
 -11   4   6       1332.61       1263.84        30.87 o                         
 -10   4   6       3472.55       3370.62        83.08 o                         
  -9   4   6       1022.83        995.41        28.42 o                         
  -8   4   6        377.31        351.03        16.57 o                         
  -7   4   6       2219.95       2174.85        54.70 o                         
  -6   4   6        146.44        115.83         8.42 o                         
  -5   4   6        221.34        192.41         6.59 o                         
  -4   4   6        655.70        675.72        19.72 o                         
  -3   4   6          6.45         10.79         2.17 o                         
  -2   4   6        313.28        310.69         9.55 o                         
  -1   4   6         37.17         50.06         3.19 o                         
   0   4   6        490.18        509.60        12.27 o                         
   1   4   6         86.18        102.94         4.78 o                         
   2   4   6          0.36         -1.37         1.37 o                         
   3   4   6          6.29         12.89         2.17 o                         
   4   4   6          0.00         -1.20         1.52 o                         
   5   4   6        330.35        332.84        12.44 o                         
   6   4   6        708.90        711.13        21.59 o                         
   7   4   6         75.60         74.78         6.45 o                         
   8   4   6         26.19         31.29         4.70 o                         
   9   4   6         22.76         22.13         4.84 o                         
  10   4   6        288.82        293.97        12.99 o                         
  11   4   6       1131.97       1167.40        60.81 o                         
  12   4   6         43.59         44.49         6.18 o                         
  13   4   6        507.20        499.43        19.15 o                         
  14   4   6          2.37          2.40         4.15 o                         
  15   4   6         18.44         15.38         6.19 o                         
  16   4   6         71.05         72.50        10.31 o                         
  17   4   6         31.48         26.17         8.46 o                         
 -19   5   6        135.82        157.58        18.02 o                         
 -18   5   6         29.57         29.08         6.65 o                         
 -17   5   6          0.46         -3.62         3.91 o                         
 -16   5   6         43.75         41.59         5.92 o                         
 -15   5   6         18.72         20.69         4.69 o                         
 -14   5   6          5.02          5.63         3.57 o                         
 -13   5   6        486.44        475.58        18.10 o                         
 -12   5   6        637.78        604.74        18.51 o                         
 -11   5   6          0.05         -0.79         2.89 o                         
 -10   5   6        223.73        224.07        12.13 o                         
  -9   5   6         80.26         68.40         6.39 o                         
  -8   5   6        127.73        127.92         9.92 o                         
  -7   5   6          8.66          7.02         2.93 o                         
  -6   5   6       1121.53       1059.01        29.64 o                         
  -5   5   6         42.98         41.55         4.70 o                         
  -4   5   6        139.12        115.42         7.41 o                         
  -3   5   6        142.83        141.83         8.47 o                         
  -2   5   6        691.55        661.23        16.91 o                         
  -1   5   6        218.88        201.39         8.56 o                         
   0   5   6        131.37        138.42         5.54 o                         
   1   5   6        361.53        356.30         9.84 o                         
   2   5   6        209.60        206.39         7.00 o                         
   3   5   6        405.91        446.22        11.78 o                         
   4   5   6        183.54        173.79         7.17 o                         
   5   5   6         35.68         42.20         3.47 o                         
   6   5   6         38.84         38.15         5.81 o                         
   7   5   6          1.58          3.54         3.13 o                         
   8   5   6       1675.93       1723.86        45.89 o                         
   9   5   6          1.73          2.50         3.28 o                         
  10   5   6        423.17        434.88        18.19 o                         
  11   5   6         46.15         36.15         5.66 o                         
  12   5   6         12.38         15.60         4.57 o                         
  13   5   6         72.69         59.49         8.75 o                         
  14   5   6        149.78        165.90        14.06 o                         
  15   5   6         76.88         75.67        10.21 o                         
  16   5   6         69.41         54.66        14.62 o                         
 -18   6   6         38.41         40.61         7.66 o                         
 -17   6   6        309.65        323.86        33.01 o                         
 -16   6   6         49.78         57.97         6.95 o                         
 -15   6   6        883.67        983.16        27.77 o                         
 -14   6   6         31.85         30.44         5.27 o                         
 -13   6   6         50.23         52.15         5.83 o                         
 -12   6   6         40.81         33.84         4.95 o                         
 -11   6   6         69.19         80.08         7.62 o                         
 -10   6   6        240.97        252.79        19.79 o                         
  -9   6   6         20.47         23.86         4.53 o                         
  -8   6   6          1.78         -0.56         3.49 o                         
  -7   6   6         15.08          8.69         3.31 o                         
  -6   6   6        316.92        311.96        12.58 o                         
  -5   6   6       1385.42       1361.97        36.93 o                         
  -4   6   6         89.20        104.88        12.22 o                         
  -3   6   6        465.97        484.61        19.70 o                         
  -2   6   6        523.17        482.93        16.15 o                         
  -1   6   6         72.09         69.46         4.79 o                         
   0   6   6        135.86        139.14         6.83 o                         
   1   6   6         49.69         50.17         4.00 o                         
   2   6   6        126.14        120.40         6.56 o                         
   3   6   6          2.13          3.28         2.08 o                         
   4   6   6       1025.90       1110.62        31.12 o                         
   5   6   6        444.26        441.99        12.43 o                         
   6   6   6        701.41        684.05        28.74 o                         
   7   6   6         20.82         16.47         4.12 o                         
   8   6   6         38.32         38.79         6.11 o                         
   9   6   6        258.39        262.77        12.45 o                         
  10   6   6        516.58        528.23        19.19 o                         
  11   6   6         82.60         85.83         9.72 o                         
  12   6   6         10.10          6.11         4.93 o                         
  13   6   6         11.64          2.79         5.92 o                         
  14   6   6         25.14         27.05         9.41 o                         
  15   6   6         41.30         38.56        10.70 o                         
 -17   7   6         37.35         30.34         7.22 o                         
 -16   7   6          6.32          5.53         5.29 o                         
 -15   7   6         50.81         59.87         9.24 o                         
 -14   7   6        235.76        256.27        13.41 o                         
 -13   7   6        299.11        289.77        13.68 o                         
 -12   7   6        374.36        401.55        16.86 o                         
 -11   7   6        473.03        472.43        31.38 o                         
 -10   7   6         97.00         88.67         8.16 o                         
  -9   7   6         57.03         46.28         5.98 o                         
  -8   7   6        459.00        429.20        16.42 o                         
  -7   7   6         95.84        105.87         8.47 o                         
  -6   7   6       1387.57       1315.57        36.78 o                         
  -5   7   6          0.04          0.10         2.81 o                         
  -4   7   6       1281.24       1202.14        33.71 o                         
  -3   7   6         87.05         79.82         6.85 o                         
  -2   7   6        839.97        790.26        23.99 o                         
  -1   7   6         49.86         72.05         6.34 o                         
   0   7   6        219.36        234.28        11.10 o                         
   1   7   6        498.36        486.72        14.54 o                         
   2   7   6          7.25          8.59         2.77 o                         
   3   7   6        443.08        431.60        14.58 o                         
   4   7   6         70.95         68.99         5.07 o                         
   5   7   6         28.24         26.38         3.66 o                         
   6   7   6        392.65        402.00        18.71 o                         
   7   7   6         23.37         24.68         4.82 o                         
   8   7   6         78.77         91.23         9.41 o                         
   9   7   6        104.01        125.82        14.50 o                         
  10   7   6         79.69         67.74         8.78 o                         
  11   7   6          9.37          9.11         5.28 o                         
  12   7   6         11.02          8.63         5.43 o                         
  13   7   6        264.59        339.40        35.45 o                         
  14   7   6          5.07         12.05         7.98 o                         
 -16   8   6          3.50          1.18         5.34 o                         
 -15   8   6         73.99         72.95         9.15 o                         
 -14   8   6         36.08         37.60         6.78 o                         
 -13   8   6         65.72         64.34         7.96 o                         
 -12   8   6          0.11          1.51         4.05 o                         
 -11   8   6         14.57          3.79         7.06 o                         
 -10   8   6        131.58        124.72        10.01 o                         
  -9   8   6         63.78         51.15         6.57 o                         
  -8   8   6        534.38        518.17        28.25 o                         
  -7   8   6        321.14        353.14        16.55 o                         
  -6   8   6        127.89         89.52         7.96 o                         
  -5   8   6        244.20        267.64        18.86 o                         
  -4   8   6        112.54        115.38         8.74 o                         
  -3   8   6         30.77         34.05         5.08 o                         
  -2   8   6        389.29        372.16        14.69 o                         
  -1   8   6        299.46        316.75        13.25 o                         
   0   8   6        335.74        316.54        13.11 o                         
   1   8   6         11.23         14.57         3.93 o                         
   2   8   6       1086.12       1063.39        43.52 o                         
   3   8   6        110.53        101.63         8.03 o                         
   4   8   6        357.67        364.42        14.32 o                         
   5   8   6        107.51         87.96        10.11 o                         
   6   8   6        190.27        177.27        11.10 o                         
   7   8   6          3.01          0.02         3.40 o                         
   8   8   6          0.06          1.17         4.54 o                         
   9   8   6        296.39        314.63        22.19 o                         
  10   8   6        193.34        172.65        17.26 o                         
  11   8   6          0.06         -2.98         5.95 o                         
  12   8   6          3.04          1.25         9.10 o                         
  13   8   6         58.54         53.73        11.64 o                         
 -14   9   6        228.00        244.10        15.91 o                         
 -13   9   6          0.03          2.74         4.71 o                         
 -12   9   6         95.96        101.43        10.02 o                         
 -11   9   6        199.28        209.82        15.89 o                         
 -10   9   6          6.03          5.51         7.24 o                         
  -9   9   6         19.09          9.52         4.57 o                         
  -8   9   6          1.83         -3.22         3.22 o                         
  -7   9   6          1.60          6.92         3.91 o                         
  -6   9   6          3.81          1.92         3.57 o                         
  -5   9   6         46.30         38.12         5.94 o                         
  -4   9   6        253.87        274.51        14.20 o                         
  -3   9   6          3.85          0.45         3.55 o                         
  -2   9   6         36.39         35.09         7.75 o                         
  -1   9   6          2.94          8.06         3.89 o                         
   0   9   6         12.25          9.52         4.21 o                         
   1   9   6         14.06         11.82         4.12 o                         
   2   9   6         64.53         65.93         8.32 o                         
   3   9   6         23.64         17.89         5.32 o                         
   4   9   6          3.71          7.52         4.68 o                         
   5   9   6         65.15         82.97        17.41 o                         
   6   9   6        164.98        162.54        10.90 o                         
   7   9   6          0.02          1.21         3.88 o                         
   8   9   6          7.86         15.41         7.50 o                         
   9   9   6          4.44          1.52         6.64 o                         
  10   9   6        147.13        194.08        47.84 o                         
  11   9   6          0.03         -0.60         7.54 o                         
 -12  10   6         11.86          7.80         5.73 o                         
 -11  10   6         32.72         25.78         6.65 o                         
 -10  10   6         10.20          5.17         4.99 o                         
  -9  10   6         31.39         31.32         6.36 o                         
  -8  10   6         34.47         30.48         6.22 o                         
  -7  10   6          0.56          1.70         4.17 o                         
  -6  10   6         89.33         96.92         9.30 o                         
  -5  10   6         15.99          9.65         5.75 o                         
  -4  10   6          5.04          1.14         3.80 o                         
  -3  10   6         22.62         24.06         5.22 o                         
  -2  10   6          0.10          0.17         3.80 o                         
  -1  10   6         34.81         12.37         4.48 o                         
   0  10   6          8.67          2.08         4.47 o                         
   1  10   6          0.32          2.68         4.41 o                         
   2  10   6         22.17         30.72         6.62 o                         
   3  10   6          1.44          6.67         5.00 o                         
   4  10   6          7.88          8.25         5.35 o                         
   5  10   6         21.56         22.54         8.09 o                         
   6  10   6         11.47         19.31        13.02 o                         
   7  10   6         52.67         26.04        12.23 o                         
   9  10   6          0.74          9.10        10.67 o                         
 -10  11   6         73.55         73.02         9.44 o                         
  -9  11   6         21.10         14.47         6.09 o                         
  -8  11   6          3.29         -4.65         4.65 o                         
  -7  11   6        109.25        116.76        10.69 o                         
  -6  11   6          9.89         15.67         5.54 o                         
  -5  11   6         13.77         22.30         5.71 o                         
  -4  11   6        114.93        113.45        10.12 o                         
  -3  11   6          1.93         -2.78         3.99 o                         
  -2  11   6         28.03         28.00         7.00 o                         
  -1  11   6         66.28         78.96         9.89 o                         
   0  11   6         14.20          5.88         5.39 o                         
   1  11   6          1.82          6.54         5.70 o                         
   2  11   6        133.73        159.02        13.61 o                         
   3  11   6         79.41         82.51        10.40 o                         
   4  11   6          0.00          1.25         9.41 o                         
   5  11   6         62.36         64.93        17.57 o                         
   6  11   6         80.09         66.19        16.94 o                         
   7  11   6         37.13         35.45        14.43 o                         
  -5  12   6        121.88        133.19        19.18 o                         
  -4  12   6         18.92         23.90         7.64 o                         
  -3  12   6         50.60         57.88         9.51 o                         
  -2  12   6         41.43         39.25         8.29 o                         
  -1  12   6         11.27         12.46         6.34 o                         
   0  12   6         16.42         27.21         7.69 o                         
   1  12   6          2.09          2.98         6.88 o                         
   2  12   6        136.47        161.33        17.97 o                         
 -20   1   7          0.18          0.98         6.16 o                         
 -19   1   7         14.97         12.79         5.11 o                         
 -18   1   7          2.18          0.28         4.47 o                         
 -17   1   7        307.70        312.58        12.40 o                         
 -16   1   7         41.28         39.78         6.08 o                         
 -15   1   7        377.50        357.77        12.42 o                         
 -14   1   7        145.34        138.36         7.66 o                         
 -13   1   7        228.73        222.39         9.17 o                         
 -12   1   7          0.53         -0.39         1.73 o                         
 -11   1   7         54.39         53.66         4.78 o                         
 -10   1   7        939.00        960.75        19.37 o                         
  -9   1   7        105.32        101.36         4.60 o                         
  -8   1   7        295.03        285.78        10.37 o                         
  -7   1   7          3.43          3.56         1.51 o                         
  -6   1   7       1658.49       1610.15        29.62 o                         
  -5   1   7        160.31        171.11         5.07 o                         
  -4   1   7        398.05        444.72        10.75 o                         
  -3   1   7        288.63        335.54         8.62 o                         
  -2   1   7        334.13        384.30         9.48 o                         
  -1   1   7        505.55        529.35        12.20 o                         
   0   1   7          0.42          2.97         1.32 o                         
   1   1   7        131.96        139.27         3.71 o                         
   2   1   7        478.32        491.04        12.74 o                         
   3   1   7        138.52        143.50         5.41 o                         
   4   1   7        389.88        385.48        13.01 o                         
   5   1   7          4.56          0.95         2.25 o                         
   6   1   7        318.17        350.12        19.79 o                         
   7   1   7        312.57        306.33        12.19 o                         
   8   1   7         67.48         55.50         5.91 o                         
   9   1   7         30.93         35.97         5.12 o                         
  10   1   7        347.59        354.85        14.49 o                         
  11   1   7         14.41         15.50         4.50 o                         
  12   1   7         40.46         39.42         7.47 o                         
  13   1   7          9.98         15.55         4.89 o                         
  14   1   7          0.38         -2.66         3.92 o                         
  15   1   7         13.42          8.30         5.03 o                         
  16   1   7         30.25         35.66         6.81 o                         
  17   1   7         21.04         22.58         6.57 o                         
 -20   2   7         56.85         72.90        13.35 o                         
 -19   2   7         71.61         76.07         8.37 o                         
 -18   2   7        358.17        363.74        15.84 o                         
 -17   2   7         55.24         47.10         7.62 o                         
 -16   2   7          7.70          4.40         3.13 o                         
 -15   2   7        175.48        173.51         8.77 o                         
 -14   2   7        422.32        410.06        13.74 o                         
 -13   2   7         55.39         51.06         5.03 o                         
 -12   2   7         54.67         56.95         4.36 o                         
 -11   2   7         43.82         44.53         3.77 o                         
 -10   2   7        148.34        132.55         5.44 o                         
  -9   2   7        496.46        482.35        12.54 o                         
  -8   2   7        243.66        256.87         7.57 o                         
  -7   2   7        255.78        280.89         8.45 o                         
  -6   2   7         32.21         24.43         2.22 o                         
  -5   2   7        656.17        716.50        14.29 o                         
  -4   2   7         23.41         18.41         2.00 o                         
  -3   2   7        250.46        288.48         7.21 o                         
  -2   2   7        362.46        290.55         6.37 o                         
  -1   2   7        965.08       1036.83        19.66 o                         
   0   2   7          0.42          0.02         1.15 o                         
   1   2   7       1748.00       1868.29        34.03 o                         
   2   2   7        149.28        169.94         5.54 o                         
   3   2   7       1452.82       1464.78        35.49 o                         
   4   2   7         13.23         20.98         4.14 o                         
   5   2   7        436.20        478.25        15.68 o                         
   6   2   7        164.30        192.90         9.48 o                         
   7   2   7        325.22        339.53        13.76 o                         
   8   2   7         36.54         43.30         5.25 o                         
   9   2   7          0.01         -2.21         2.61 o                         
  10   2   7        416.89        408.40        15.80 o                         
  11   2   7         27.15         28.71         5.21 o                         
  12   2   7         10.21          6.03         4.57 o                         
  13   2   7        486.71        510.78        20.42 o                         
  14   2   7        169.70        172.11        12.11 o                         
  15   2   7         84.29         98.77         9.73 o                         
  16   2   7        189.23        195.74        13.73 o                         
  17   2   7          0.54         -0.23         5.09 o                         
 -20   3   7         10.35         14.16         6.10 o                         
 -19   3   7          8.62          3.87         4.33 o                         
 -18   3   7        108.90        117.18         9.02 o                         
 -17   3   7        125.44        129.55         9.10 o                         
 -16   3   7          8.57          7.30         3.81 o                         
 -15   3   7         25.47         26.78         4.67 o                         
 -14   3   7         44.04         45.60         5.15 o                         
 -13   3   7          1.02         -1.60         2.63 o                         
 -12   3   7         10.67          7.79         2.86 o                         
 -11   3   7        526.34        529.39        15.57 o                         
 -10   3   7       3016.43       2907.42        72.22 o                         
  -9   3   7        772.08        763.66        22.76 o                         
  -8   3   7        436.39        431.55        14.70 o                         
  -7   3   7        470.69        440.26        12.54 o                         
  -6   3   7       1400.33       1273.69        32.95 o                         
  -5   3   7        285.05        235.23         6.56 o                         
  -4   3   7         49.89         56.68         3.15 o                         
  -3   3   7        262.70        265.06         7.36 o                         
  -2   3   7        181.38        195.10         6.07 o                         
  -1   3   7       2034.54       2103.31        41.93 o                         
   0   3   7       2166.81       2155.95        42.93 o                         
   1   3   7        531.03        574.13        13.52 o                         
   2   3   7       1007.15        941.77        20.46 o                         
   3   3   7        115.29        125.69         5.70 o                         
   4   3   7         98.45         84.91         4.20 o                         
   5   3   7        168.61        165.18        16.75 o                         
   6   3   7        393.85        413.85        14.65 o                         
   7   3   7        814.74        821.72        28.75 o                         
   8   3   7          0.02          6.95         3.36 o                         
   9   3   7        266.19        255.62        14.09 o                         
  10   3   7        781.04        766.15        24.54 o                         
  11   3   7         75.64         81.57         7.88 o                         
  12   3   7         91.03        112.27         9.33 o                         
  13   3   7        114.60         91.07         8.80 o                         
  14   3   7         19.20         18.68         5.56 o                         
  15   3   7         74.31         62.27         8.02 o                         
  16   3   7         96.89         98.23        10.09 o                         
 -19   4   7          8.52          8.70         4.93 o                         
 -18   4   7        164.25        164.65        10.84 o                         
 -17   4   7         30.71         28.48         5.47 o                         
 -16   4   7          0.20         -2.49         3.32 o                         
 -15   4   7          0.52         -0.21         3.25 o                         
 -14   4   7         36.71         42.13         5.21 o                         
 -13   4   7        588.68        575.14        19.18 o                         
 -12   4   7         11.87         13.59         3.53 o                         
 -11   4   7        454.33        491.71        20.92 o                         
 -10   4   7        567.01        557.52        18.74 o                         
  -9   4   7        352.46        355.94        13.60 o                         
  -8   4   7        221.26        235.05        10.40 o                         
  -7   4   7       1043.84       1024.66        28.82 o                         
  -6   4   7       4062.33       3819.43        92.18 o                         
  -5   4   7        834.51        764.44        22.27 o                         
  -4   4   7       1282.78       1258.63        33.41 o                         
  -3   4   7        667.87        687.36        17.29 o                         
  -2   4   7        626.43        571.25        12.61 o                         
  -1   4   7       1170.71       1194.25        25.24 o                         
   0   4   7          7.53          3.66         1.71 o                         
   1   4   7         59.57         47.90         3.40 o                         
   2   4   7        235.02        233.67         7.45 o                         
   3   4   7        676.77        666.67        15.80 o                         
   4   4   7        175.64        176.52         7.26 o                         
   5   4   7        730.70        703.02        21.44 o                         
   6   4   7        440.11        446.36        18.56 o                         
   7   4   7         44.95         43.40         5.70 o                         
   8   4   7        126.76        120.73         8.57 o                         
   9   4   7          7.00          4.18         3.48 o                         
  10   4   7        422.11        451.38        17.20 o                         
  11   4   7         36.44         48.56         9.78 o                         
  12   4   7         77.26         73.73         7.78 o                         
  13   4   7         27.85         25.53         7.56 o                         
  14   4   7        110.32        113.87        10.32 o                         
  15   4   7        210.66        221.81        14.37 o                         
  16   4   7          0.45         -0.09         5.82 o                         
 -19   5   7         33.13         25.81        14.08 o                         
 -18   5   7         98.01        102.97         9.04 o                         
 -17   5   7         13.77          8.80         4.37 o                         
 -16   5   7         35.01         33.62         5.56 o                         
 -15   5   7        982.14       1055.14        31.17 o                         
 -14   5   7        111.27        111.61         8.18 o                         
 -13   5   7       1184.47       1135.84        29.67 o                         
 -12   5   7         18.47         22.10         4.15 o                         
 -11   5   7        186.59        173.10        10.97 o                         
 -10   5   7          0.16         -0.36         3.00 o                         
  -9   5   7          1.85          2.69         2.89 o                         
  -8   5   7        413.70        402.14        14.88 o                         
  -7   5   7        941.52        885.37        26.07 o                         
  -6   5   7        582.99        575.79        18.70 o                         
  -5   5   7         61.49         64.68         5.95 o                         
  -4   5   7         77.71         70.38         6.06 o                         
  -3   5   7       1358.58       1350.65        35.91 o                         
  -2   5   7         12.33         26.94         2.99 o                         
  -1   5   7        516.47        482.72        17.11 o                         
   0   5   7          6.73          1.64         1.58 o                         
   1   5   7        318.17        342.81         9.77 o                         
   2   5   7       1397.03       1373.24        29.34 o                         
   3   5   7        340.78        365.98        10.44 o                         
   4   5   7         19.14         22.52         3.47 o                         
   5   5   7        350.82        326.49        19.49 o                         
   6   5   7        403.82        432.53        22.86 o                         
   7   5   7        329.07        334.16        13.54 o                         
   8   5   7         74.26         82.18         7.40 o                         
   9   5   7         58.69         66.17         6.99 o                         
  10   5   7          7.76          5.86         3.85 o                         
  11   5   7         55.47         43.23         6.24 o                         
  12   5   7        251.31        281.88        14.81 o                         
  13   5   7        120.35        118.15        25.70 o                         
  14   5   7        116.17        109.30        11.81 o                         
  15   5   7        129.24        115.21        12.41 o                         
 -18   6   7         24.13         13.16         6.20 o                         
 -17   6   7         24.54         26.63         7.41 o                         
 -16   6   7         34.06         28.69         5.54 o                         
 -15   6   7          9.64         11.37         4.41 o                         
 -14   6   7          0.02         -0.73         3.36 o                         
 -13   6   7        176.48        187.57        10.69 o                         
 -12   6   7        219.73        228.81        13.30 o                         
 -11   6   7         37.91         25.16         4.97 o                         
 -10   6   7        353.80        343.15        14.42 o                         
  -9   6   7        626.79        588.12        20.19 o                         
  -8   6   7          9.62          9.64         3.60 o                         
  -7   6   7        177.48        183.48        10.76 o                         
  -6   6   7        608.69        598.03        19.71 o                         
  -5   6   7        216.20        216.76        10.38 o                         
  -4   6   7         49.02         52.81         5.53 o                         
  -3   6   7          0.00         -1.95         2.39 o                         
  -2   6   7         42.93         42.56         4.91 o                         
  -1   6   7         27.24         13.90         3.38 o                         
   0   6   7          7.93          7.06         2.49 o                         
   1   6   7          0.50         -1.82         1.82 o                         
   2   6   7        194.93        168.85        10.35 o                         
   3   6   7         12.99         12.57         2.74 o                         
   4   6   7        386.40        377.25        11.52 o                         
   5   6   7         85.29         97.95         6.86 o                         
   6   6   7         22.24         20.15         4.44 o                         
   7   6   7          2.09          2.49         3.45 o                         
   8   6   7          0.02          5.73         3.71 o                         
   9   6   7          0.00         -3.37         3.37 o                         
  10   6   7         85.68        100.62         8.82 o                         
  11   6   7         29.56         41.05        12.56 o                         
  12   6   7         17.61         15.53         5.99 o                         
  13   6   7          3.52          3.09         5.18 o                         
  14   6   7         43.34         51.00        16.00 o                         
  15   6   7         98.31         89.69        14.50 o                         
 -17   7   7          3.43         -3.25         5.13 o                         
 -16   7   7         38.10         54.13         8.33 o                         
 -15   7   7         12.39          8.12         4.46 o                         
 -14   7   7         66.98         72.11         7.38 o                         
 -13   7   7         56.85         55.91         6.46 o                         
 -12   7   7        490.08        490.36        25.81 o                         
 -11   7   7        127.24        118.82         9.75 o                         
 -10   7   7         98.88         88.83         8.27 o                         
  -9   7   7        144.54        152.03        14.99 o                         
  -8   7   7         73.18         75.30         7.34 o                         
  -7   7   7         22.86         20.33         4.30 o                         
  -6   7   7        255.67        227.11        19.11 o                         
  -5   7   7        158.72        139.96         9.39 o                         
  -4   7   7        423.36        344.46        13.84 o                         
  -3   7   7         29.19         41.22         5.26 o                         
  -2   7   7        203.21        221.37        11.82 o                         
  -1   7   7          0.65         -1.12         2.66 o                         
   0   7   7          6.42         10.79         3.35 o                         
   1   7   7          8.44          7.57         3.37 o                         
   2   7   7          5.05          5.75         2.81 o                         
   3   7   7        162.68        158.00         8.40 o                         
   4   7   7         21.72         22.51         3.91 o                         
   5   7   7          0.13         -1.33         2.70 o                         
   6   7   7         95.24        101.23         8.30 o                         
   7   7   7         28.15         23.64         5.43 o                         
   8   7   7         21.18         26.63         5.30 o                         
   9   7   7         24.26         13.31         5.79 o                         
  10   7   7          6.00          7.86         5.25 o                         
  11   7   7          4.41         -2.10         4.88 o                         
  12   7   7          0.94          1.47         5.30 o                         
  13   7   7          2.88          3.47         5.91 o                         
 -16   8   7         45.52         53.31         8.49 o                         
 -15   8   7          8.87          2.66         5.35 o                         
 -14   8   7        115.69        107.63        10.46 o                         
 -13   8   7        127.03        138.14         9.92 o                         
 -12   8   7         50.87         41.01         6.79 o                         
 -11   8   7        170.85        168.51        11.95 o                         
 -10   8   7         73.19         53.52         7.04 o                         
  -9   8   7          3.36         -3.01         3.17 o                         
  -8   8   7          8.83         14.73         4.62 o                         
  -7   8   7         34.31         24.10         5.66 o                         
  -6   8   7         26.19         24.75         4.93 o                         
  -5   8   7        254.54        230.67        12.82 o                         
  -4   8   7         22.57         24.87         5.03 o                         
  -3   8   7          2.13          1.71         3.34 o                         
  -2   8   7        141.67        143.25         9.91 o                         
  -1   8   7          7.00          0.96         3.26 o                         
   0   8   7          4.38          0.43         3.03 o                         
   1   8   7        101.42        112.10         8.51 o                         
   2   8   7          9.92         12.54         4.06 o                         
   3   8   7         18.61         18.16         5.03 o                         
   4   8   7         96.06         86.91         7.53 o                         
   5   8   7        264.68        280.60        25.54 o                         
   6   8   7         55.24         53.79         9.49 o                         
   7   8   7          0.01         -2.15         4.03 o                         
   8   8   7         56.52         46.92         7.63 o                         
   9   8   7         38.23         40.35        10.40 o                         
  10   8   7        111.32        122.72        12.23 o                         
  11   8   7          0.29          2.59         5.32 o                         
  12   8   7          9.00          0.61         7.25 o                         
 -14   9   7         12.52         11.18         5.83 o                         
 -13   9   7         84.33         98.62        10.32 o                         
 -12   9   7          4.97          9.97         6.18 o                         
 -11   9   7          0.06         -0.46         4.18 o                         
 -10   9   7         20.86         16.44         5.38 o                         
  -9   9   7          0.45         -1.78         3.86 o                         
  -8   9   7        169.68        160.84        16.71 o                         
  -7   9   7         30.23         21.41         5.31 o                         
  -6   9   7         13.57         13.54         4.59 o                         
  -5   9   7        173.30        161.15        11.15 o                         
  -4   9   7          1.48          2.47         3.81 o                         
  -3   9   7        318.91        321.60        20.10 o                         
  -2   9   7         42.73         49.97         7.61 o                         
  -1   9   7          1.34         -1.71         3.35 o                         
   0   9   7         59.11         47.75         7.63 o                         
   1   9   7          5.27          2.58         4.35 o                         
   2   9   7        798.73        873.94        31.54 o                         
   3   9   7          3.59          0.75         5.44 o                         
   4   9   7          0.27          0.44         5.43 o                         
   5   9   7         16.37          7.33         6.20 o                         
   6   9   7         50.76         31.72        14.27 o                         
   7   9   7        129.55        140.62        14.75 o                         
   8   9   7          2.93          2.82         5.15 o                         
   9   9   7          3.24          0.54         5.48 o                         
  10   9   7          3.95         -4.94         6.96 o                         
  11   9   7         12.28         12.92         9.41 o                         
 -12  10   7         53.59         41.14         7.79 o                         
 -11  10   7        103.97        112.16        10.75 o                         
 -10  10   7         55.80         51.50        11.77 o                         
  -9  10   7         68.95         64.25         8.19 o                         
  -8  10   7        131.62        135.73        11.13 o                         
  -7  10   7         13.01         17.80         5.44 o                         
  -6  10   7        536.35        514.25        20.42 o                         
  -5  10   7          2.84          2.84         4.30 o                         
  -4  10   7         13.82         17.31         5.01 o                         
  -3  10   7          0.00         -3.74         3.74 o                         
  -2  10   7        335.81        372.69        24.76 o                         
  -1  10   7         60.83         55.51         7.01 o                         
   0  10   7        116.39        117.59        22.37 o                         
   1  10   7          6.81          0.68         4.74 o                         
   2  10   7         25.42         27.75         6.68 o                         
   3  10   7          6.76         10.62         8.47 o                         
   4  10   7        364.70        384.91        54.27 o                         
   5  10   7        150.41        125.43        14.74 o                         
   6  10   7        154.71         97.36        13.63 o                         
  -9  11   7         14.47         17.63         6.45 o                         
  -8  11   7          5.60          9.23         5.67 o                         
  -7  11   7         73.63         93.63        11.64 o                         
  -6  11   7         60.76         73.45         8.91 o                         
  -5  11   7        342.81        360.46        17.31 o                         
  -4  11   7         92.38         88.08         9.40 o                         
  -3  11   7        205.77        206.16        23.63 o                         
  -2  11   7         53.43         62.11         9.54 o                         
  -1  11   7         34.47         30.44         7.28 o                         
   0  11   7         57.14         46.90        15.79 o                         
   1  11   7         87.28         89.99        10.92 o                         
   2  11   7        471.54        524.71        23.89 o                         
   3  11   7          8.96          7.21         7.63 o                         
   4  11   7         42.74         39.63        20.70 o                         
   5  11   7         15.25         13.80        11.92 o                         
   6  11   7         58.52         42.35        14.43 o                         
  -2  12   7        192.93        217.23        17.01 o                         
  -1  12   7         56.58         60.40        10.17 o                         
 -20   0   8        161.27        205.97        23.84 o                         
 -19   0   8        105.53        113.04        13.67 o                         
 -18   0   8        349.08        360.48        36.70 o                         
 -17   0   8         93.37         86.92        14.27 o                         
 -16   0   8         66.41         40.38        14.43 o                         
 -15   0   8        121.48        112.78        11.42 o                         
 -14   0   8          0.87         -2.78         3.20 o                         
 -13   0   8       3918.97       3654.59       100.16 o                         
 -12   0   8        169.40        130.91         9.08 o                         
 -11   0   8        191.70        172.08         9.59 o                         
 -10   0   8          0.25          0.09         1.99 o                         
  -9   0   8        156.31        166.37         9.46 o                         
  -8   0   8        721.33        731.45        26.26 o                         
  -7   0   8        763.75        713.71        23.18 o                         
  -6   0   8         87.71         75.28         5.95 o                         
  -5   0   8         78.66         76.14         4.99 o                         
  -4   0   8        691.38        763.72        24.07 o                         
  -3   0   8       1503.50       1462.72        42.49 o                         
  -2   0   8       1188.88       1278.00        37.48 o                         
  -1   0   8        149.88        171.32         6.96 o                         
   0   0   8       1024.23        957.04        36.75 o                         
   1   0   8          4.56          7.14         2.75 o                         
   2   0   8       2985.46       3064.79       105.01 o                         
   3   0   8          6.22          7.95         3.53 o                         
   4   0   8        824.66        703.72        29.61 o                         
   5   0   8         81.17         95.03         9.87 o                         
   6   0   8         21.00         35.67         8.16 o                         
   7   0   8        324.12        320.12        18.18 o                         
   8   0   8       1077.57       1095.61        44.68 o                         
   9   0   8        300.18        364.17        20.85 o                         
  10   0   8        539.84        534.43        41.56 o                         
  11   0   8        202.17        219.25        35.13 o                         
  12   0   8        909.66        977.67        43.65 o                         
  13   0   8         39.24         34.05         8.59 o                         
  14   0   8         24.11         27.49        10.67 o                         
  15   0   8         53.01         51.82        17.41 o                         
  16   0   8        119.46        121.87        15.99 o                         
 -20   1   8         23.48         25.79         6.24 o                         
 -19   1   8          7.86          0.33         4.37 o                         
 -18   1   8         23.48         14.16         5.68 o                         
 -17   1   8        180.40        194.90        10.51 o                         
 -16   1   8        693.79        696.20        20.05 o                         
 -15   1   8         38.17         42.11         5.62 o                         
 -14   1   8          3.50          8.83         3.12 o                         
 -13   1   8        142.78        122.50         8.84 o                         
 -12   1   8        312.61        305.37         9.40 o                         
 -11   1   8        398.82        402.64        10.09 o                         
 -10   1   8        596.64        548.61        13.12 o                         
  -9   1   8         95.80         87.60         4.25 o                         
  -8   1   8        182.99        201.90         6.65 o                         
  -7   1   8        392.77        398.85        10.05 o                         
  -6   1   8        359.48        372.76         8.55 o                         
  -5   1   8        736.13        748.14        16.80 o                         
  -4   1   8       1358.09       1317.60        27.39 o                         
  -3   1   8        198.72        195.83         5.65 o                         
  -2   1   8          0.41          0.68         1.52 o                         
  -1   1   8       4263.38       4445.53        85.32 o                         
   0   1   8        446.55        413.37        10.40 o                         
   1   1   8       1683.93       1589.95        27.35 o                         
   2   1   8        278.81        259.23        10.40 o                         
   3   1   8        643.37        674.92        20.00 o                         
   4   1   8        129.65        112.15         7.27 o                         
   5   1   8        880.42        946.43        27.01 o                         
   6   1   8         20.69         16.89         5.49 o                         
   7   1   8         62.93         60.94         9.51 o                         
   8   1   8         51.32         50.27         5.77 o                         
   9   1   8        979.84        907.83        27.75 o                         
  10   1   8          7.21          4.47         3.49 o                         
  11   1   8          1.66          3.81         3.67 o                         
  12   1   8         58.62         66.40         9.83 o                         
  13   1   8         13.46         12.70         4.92 o                         
  14   1   8        202.48        188.48        17.02 o                         
  15   1   8         57.95         48.73        11.77 o                         
  16   1   8         15.91         14.52         6.02 o                         
 -20   2   8          0.02         -3.33         5.30 o                         
 -19   2   8          3.71          1.67         4.71 o                         
 -18   2   8         33.27         26.77         7.61 o                         
 -17   2   8          0.03          0.22         3.59 o                         
 -16   2   8         27.77         23.22         4.55 o                         
 -15   2   8         39.38         40.76         4.63 o                         
 -14   2   8         18.68         16.84         3.72 o                         
 -13   2   8        228.45        217.94         8.70 o                         
 -12   2   8        645.57        616.38        15.57 o                         
 -11   2   8         89.84         87.32         5.14 o                         
 -10   2   8        225.38        199.72         7.70 o                         
  -9   2   8        367.53        398.97        10.70 o                         
  -8   2   8        525.05        545.25        13.25 o                         
  -7   2   8        887.87        874.53        19.19 o                         
  -6   2   8        251.00        234.22         7.34 o                         
  -5   2   8        402.41        392.10         8.86 o                         
  -4   2   8        161.40        137.33         5.08 o                         
  -3   2   8       1140.18       1074.70        21.22 o                         
  -2   2   8        422.12        426.00         8.81 o                         
  -1   2   8         40.75         33.08         2.28 o                         
   0   2   8         90.81         97.67         3.95 o                         
   1   2   8          9.23         13.46         1.75 o                         
   2   2   8        186.82        187.05         8.26 o                         
   3   2   8         22.17         19.96         4.22 o                         
   4   2   8        214.01        168.36         8.89 o                         
   5   2   8         30.98         35.00         4.54 o                         
   6   2   8         79.39         96.16         7.30 o                         
   7   2   8        253.95        235.65        11.04 o                         
   8   2   8        101.35        104.07        10.32 o                         
   9   2   8        209.92        185.10        11.12 o                         
  10   2   8          9.19          6.87         3.92 o                         
  11   2   8        117.36        123.10        11.58 o                         
  12   2   8        220.11        244.79        14.25 o                         
  13   2   8         43.98         36.11         6.28 o                         
  14   2   8         19.42         16.50         5.39 o                         
  15   2   8          0.08          1.23         4.70 o                         
  16   2   8         45.16         54.28         8.31 o                         
 -20   3   8         38.17         43.18         7.63 o                         
 -19   3   8         19.13         20.56         5.93 o                         
 -18   3   8         13.92          6.55         4.36 o                         
 -17   3   8          7.44          1.12         4.12 o                         
 -16   3   8         41.58         30.43         4.98 o                         
 -15   3   8        258.09        271.13        12.41 o                         
 -14   3   8          0.66         -2.34         2.87 o                         
 -13   3   8         18.24          7.65         3.91 o                         
 -12   3   8         43.26         41.77         4.65 o                         
 -11   3   8        172.98        168.80         9.21 o                         
 -10   3   8        158.40        153.93         8.52 o                         
  -9   3   8       1272.53       1214.01        30.04 o                         
  -8   3   8        628.46        621.37        17.55 o                         
  -7   3   8       2241.24       2192.42        48.98 o                         
  -6   3   8        172.90        175.99         7.37 o                         
  -5   3   8          8.39          4.32         1.94 o                         
  -4   3   8          3.22          4.13         1.55 o                         
  -3   3   8          0.22          1.29         1.44 o                         
  -2   3   8       2017.70       2053.78        41.26 o                         
  -1   3   8        210.40        230.61         8.38 o                         
   0   3   8          2.15          2.54         1.68 o                         
   1   3   8        310.18        302.00         8.61 o                         
   2   3   8         32.61         35.58         3.65 o                         
   3   3   8         62.65         68.29         4.07 o                         
   4   3   8        335.18        343.67        12.81 o                         
   5   3   8        178.48        180.35        10.02 o                         
   6   3   8          6.09          2.38         2.72 o                         
   7   3   8          6.80          1.55         3.03 o                         
   8   3   8         11.32         11.06         3.65 o                         
   9   3   8        120.70        100.17         9.63 o                         
  10   3   8          0.64         -1.95         2.99 o                         
  11   3   8         14.84          5.37         5.92 o                         
  12   3   8         69.16         61.85         7.50 o                         
  13   3   8          4.60          5.75         4.58 o                         
  14   3   8         26.59         23.61         5.85 o                         
  15   3   8         12.44          4.75         4.95 o                         
  16   3   8          4.80          4.83         5.40 o                         
 -19   4   8         13.44          8.46         4.91 o                         
 -18   4   8          1.83          2.95         4.33 o                         
 -17   4   8          2.05         -3.66         3.84 o                         
 -16   4   8         24.11         32.83         5.41 o                         
 -15   4   8          5.60          5.13         3.61 o                         
 -14   4   8          0.40         -2.07         2.98 o                         
 -13   4   8          7.06          8.12         3.36 o                         
 -12   4   8        120.32        124.16        10.35 o                         
 -11   4   8       1695.43       1633.60        44.30 o                         
 -10   4   8         79.79         74.00         6.73 o                         
  -9   4   8        883.56        854.45        25.68 o                         
  -8   4   8       2996.60       2894.82        71.99 o                         
  -7   4   8        181.73        162.55         9.42 o                         
  -6   4   8       3595.39       3458.93        84.38 o                         
  -5   4   8         37.30         36.24         4.58 o                         
  -4   4   8         56.41         48.41         4.81 o                         
  -3   4   8        342.47        335.82        10.27 o                         
  -2   4   8        121.59        115.67         5.26 o                         
  -1   4   8         27.21         19.69         3.30 o                         
   0   4   8          5.45          2.71         1.76 o                         
   1   4   8        227.27        200.96         6.90 o                         
   2   4   8         10.35         12.92         2.41 o                         
   3   4   8        407.76        395.30        14.79 o                         
   4   4   8        490.66        499.00        16.73 o                         
   5   4   8         51.12         49.21         5.71 o                         
   6   4   8        231.33        261.31        11.46 o                         
   7   4   8        185.71        191.86        11.17 o                         
   8   4   8         15.47          9.11         5.80 o                         
   9   4   8         22.80         16.55         6.00 o                         
  10   4   8         86.99         84.46         8.96 o                         
  11   4   8         18.22         19.56         6.37 o                         
  12   4   8         76.22         71.34         8.07 o                         
  13   4   8        310.87        306.76        15.68 o                         
  14   4   8          1.22          3.64         4.91 o                         
  15   4   8         41.75         37.06         7.21 o                         
 -18   5   8         58.13         66.78         7.84 o                         
 -17   5   8          8.86          0.91         4.13 o                         
 -16   5   8         16.74         12.32         4.56 o                         
 -15   5   8          5.21         -0.98         3.45 o                         
 -14   5   8         64.81         71.38         6.84 o                         
 -13   5   8         30.36         33.16         4.78 o                         
 -12   5   8          8.07          6.69         3.72 o                         
 -11   5   8        475.60        471.58        17.72 o                         
 -10   5   8       1194.83       1148.87        33.44 o                         
  -9   5   8        544.34        514.39        21.00 o                         
  -8   5   8        918.57        847.28        25.76 o                         
  -7   5   8        135.39        119.05         8.74 o                         
  -6   5   8        487.77        497.70        17.17 o                         
  -5   5   8        309.48        299.80        12.11 o                         
  -4   5   8        808.69        772.04        23.17 o                         
  -3   5   8       1001.20       1038.84        29.24 o                         
  -2   5   8         47.50         73.81         6.08 o                         
  -1   5   8         27.93         27.64         3.22 o                         
   0   5   8        869.13        814.79        27.26 o                         
   1   5   8        624.53        595.19        14.78 o                         
   2   5   8          0.73         -0.17         1.93 o                         
   3   5   8        106.01        108.19         7.44 o                         
   4   5   8          7.17          3.13         2.53 o                         
   5   5   8         29.87         23.22         5.25 o                         
   6   5   8         25.52         18.58         4.31 o                         
   7   5   8          8.76         10.31         3.89 o                         
   8   5   8         11.23          9.89         4.05 o                         
   9   5   8         21.38         31.01         5.39 o                         
  10   5   8        121.90        123.08         9.72 o                         
  11   5   8         84.03         83.45         8.30 o                         
  12   5   8         12.41          2.91         4.51 o                         
  13   5   8          7.09          7.40         5.00 o                         
  14   5   8         42.01         40.15         8.51 o                         
  15   5   8         67.06         59.51        10.89 o                         
 -18   6   8         94.60         98.26         9.29 o                         
 -17   6   8         21.67         16.24         5.21 o                         
 -16   6   8         34.49         35.80         6.04 o                         
 -15   6   8        214.73        238.39        12.93 o                         
 -14   6   8          0.99          1.43         3.43 o                         
 -13   6   8        296.70        291.46        17.99 o                         
 -12   6   8        148.40        141.12        14.90 o                         
 -11   6   8         35.09         40.87         6.10 o                         
 -10   6   8         25.69         19.94         5.07 o                         
  -9   6   8          0.17          0.88         3.12 o                         
  -8   6   8         49.40         35.06         5.93 o                         
  -7   6   8         34.37         21.50         4.29 o                         
  -6   6   8         92.00         97.55         7.76 o                         
  -5   6   8         48.85         59.09         7.33 o                         
  -4   6   8       1336.74       1248.62        34.78 o                         
  -3   6   8        209.94        181.41        10.27 o                         
  -2   6   8        522.36        505.90        17.25 o                         
  -1   6   8        485.41        447.54        15.71 o                         
   0   6   8        518.61        440.24        15.54 o                         
   1   6   8         55.29         46.73         4.50 o                         
   2   6   8          2.10          2.92         2.30 o                         
   3   6   8         34.75         28.82         4.01 o                         
   4   6   8        533.10        472.64        23.72 o                         
   5   6   8        517.27        567.10        25.16 o                         
   6   6   8        144.54        173.65        10.75 o                         
   7   6   8        263.83        287.10        13.43 o                         
   8   6   8         15.43          8.97         4.20 o                         
   9   6   8         56.80         55.44         6.97 o                         
  10   6   8         46.13         55.78         7.92 o                         
  11   6   8          0.86          0.12         4.18 o                         
  12   6   8        205.10        189.18        15.50 o                         
  13   6   8         13.40          6.83         6.09 o                         
  14   6   8         47.29         29.03         7.80 o                         
 -17   7   8         11.17          7.68         5.99 o                         
 -16   7   8         88.05         98.13         9.02 o                         
 -15   7   8         47.05         48.28         6.55 o                         
 -14   7   8        154.94        166.79        12.57 o                         
 -13   7   8        310.87        347.10        17.00 o                         
 -12   7   8        127.75        128.39        16.87 o                         
 -11   7   8         38.80         45.16         6.67 o                         
 -10   7   8        509.15        509.03        21.82 o                         
  -9   7   8        101.05         86.25         8.04 o                         
  -8   7   8         98.86        115.60         9.15 o                         
  -7   7   8        107.96        130.03         9.54 o                         
  -6   7   8         63.63         56.87         6.45 o                         
  -5   7   8        476.20        459.77        17.01 o                         
  -4   7   8        964.10        851.98        26.26 o                         
  -3   7   8          1.40          6.00         3.85 o                         
  -2   7   8        337.45        373.73        14.69 o                         
  -1   7   8         62.08         80.44         7.20 o                         
   0   7   8         55.19         41.14         5.39 o                         
   1   7   8        165.17        183.39        10.79 o                         
   2   7   8          1.01         -1.37         2.74 o                         
   3   7   8          8.00          3.94         3.39 o                         
   4   7   8        431.58        400.58        20.74 o                         
   5   7   8         10.52          9.40         3.95 o                         
   6   7   8        269.72        275.74        13.60 o                         
   7   7   8         35.32         43.02         6.11 o                         
   8   7   8        482.85        554.88        20.50 o                         
   9   7   8         50.61         56.36         8.48 o                         
  10   7   8         42.33         45.19         7.87 o                         
  11   7   8          3.02          6.63         5.55 o                         
  12   7   8          9.74          8.07         6.18 o                         
  13   7   8         16.84         19.68         7.48 o                         
 -15   8   8         66.57         67.13        11.95 o                         
 -14   8   8         68.05         69.24         7.99 o                         
 -13   8   8         18.26          9.14         5.09 o                         
 -12   8   8        214.91        209.47        14.02 o                         
 -11   8   8        150.83        147.69        15.14 o                         
 -10   8   8       1126.37       1118.96        34.66 o                         
  -9   8   8        132.29        153.35        11.10 o                         
  -8   8   8        419.48        445.51        23.14 o                         
  -7   8   8        236.90        223.32        13.20 o                         
  -6   8   8          0.47          1.69         3.36 o                         
  -5   8   8          9.18         12.77         5.52 o                         
  -4   8   8          2.71          0.83         3.52 o                         
  -3   8   8         35.43         32.19         5.45 o                         
  -2   8   8        200.05        200.92        11.97 o                         
  -1   8   8        698.28        710.27        23.30 o                         
   0   8   8        119.98        121.38         9.12 o                         
   1   8   8        117.27        119.79        10.09 o                         
   2   8   8        157.85        179.19        13.40 o                         
   3   8   8          0.14         -1.76         3.95 o                         
   4   8   8         66.38         64.41        12.82 o                         
   5   8   8         21.54         26.51         7.95 o                         
   6   8   8         22.46         21.44         5.61 o                         
   7   8   8          9.70         12.74         5.48 o                         
   8   8   8         39.65         36.61        12.55 o                         
   9   8   8        110.84        137.22        23.70 o                         
  10   8   8         30.03         30.40         7.60 o                         
  11   8   8        103.52        107.58        13.16 o                         
 -14   9   8         33.27         39.88         7.85 o                         
 -13   9   8        132.86        135.01        11.92 o                         
 -12   9   8          4.69          0.10         4.55 o                         
 -11   9   8         19.75         13.78         5.25 o                         
 -10   9   8         26.74         39.92         6.84 o                         
  -9   9   8          1.40          5.59         4.46 o                         
  -8   9   8          8.39          0.23         3.84 o                         
  -7   9   8        155.82        185.39        12.56 o                         
  -6   9   8         95.46        113.42         9.89 o                         
  -5   9   8        149.68        152.45        10.97 o                         
  -4   9   8        884.37        852.34        27.83 o                         
  -3   9   8        199.58        190.79        12.16 o                         
  -2   9   8        391.34        405.09        16.74 o                         
  -1   9   8         10.92         12.79         4.54 o                         
   0   9   8         15.96         11.26         4.71 o                         
   1   9   8          0.49         -3.64         3.64 o                         
   2   9   8          2.34          2.11         4.06 o                         
   3   9   8         56.95         51.30         7.89 o                         
   4   9   8         87.42         84.35        12.07 o                         
   5   9   8         42.52         44.86        14.12 o                         
   6   9   8         45.86         50.82        14.43 o                         
   7   9   8          0.46          3.14         9.10 o                         
   8   9   8         79.52         45.33        10.35 o                         
   9   9   8          1.34          3.25         5.43 o                         
  10   9   8          1.32         -0.54         7.61 o                         
 -11  10   8          0.00          0.01         4.96 o                         
 -10  10   8        103.72        118.25        11.18 o                         
  -9  10   8         12.77          8.78         5.23 o                         
  -8  10   8          7.64          3.55         4.58 o                         
  -7  10   8         10.96         10.98         5.20 o                         
  -6  10   8         16.43         13.93         5.26 o                         
  -5  10   8          0.42         -1.76         4.08 o                         
  -4  10   8          0.89         -3.63         4.02 o                         
  -3  10   8          2.23          5.13         4.47 o                         
  -2  10   8         11.58          4.85         4.50 o                         
  -1  10   8         44.38         39.72         6.51 o                         
   0  10   8         69.42         62.96         7.68 o                         
   1  10   8          0.55          0.38         4.15 o                         
   2  10   8          5.77          3.72         6.47 o                         
   3  10   8         37.81         27.31        16.00 o                         
   4  10   8         32.83         30.67         9.09 o                         
   5  10   8         11.68         10.72        14.27 o                         
   6  10   8         42.17         25.10        11.61 o                         
   7  10   8          4.00          5.96        10.35 o                         
  -8  11   8         44.78         45.67         7.90 o                         
  -7  11   8         59.96         61.16         8.68 o                         
  -6  11   8          4.70          3.88         5.08 o                         
  -5  11   8          0.65         -4.35         4.35 o                         
  -4  11   8          1.30          0.33         4.67 o                         
  -3  11   8          6.64          7.79         4.96 o                         
  -2  11   8        103.24        118.85        17.71 o                         
  -1  11   8         16.46         12.10         6.64 o                         
   0  11   8         17.75         27.82         7.54 o                         
   1  11   8         67.23         79.61        13.35 o                         
   2  11   8          0.40          0.84         7.45 o                         
   3  11   8         48.65         58.30        12.05 o                         
   4  11   8         15.85         17.22         8.97 o                         
 -20   1   9         21.61         19.16         5.96 o                         
 -19   1   9        151.05        151.90        11.41 o                         
 -18   1   9         14.54         17.20         5.95 o                         
 -17   1   9         12.71         18.38        12.68 o                         
 -16   1   9         12.35         12.65         3.83 o                         
 -15   1   9        201.60        195.29         9.87 o                         
 -14   1   9         29.32         31.95         4.21 o                         
 -13   1   9        263.90        247.45        10.50 o                         
 -12   1   9         38.96         24.68         2.93 o                         
 -11   1   9        155.76        117.47         5.84 o                         
 -10   1   9        188.71        188.08         6.37 o                         
  -9   1   9         24.53         20.27         2.60 o                         
  -8   1   9          1.59          2.38         1.66 o                         
  -7   1   9         60.50         62.43         3.79 o                         
  -6   1   9         49.78         45.93         4.09 o                         
  -5   1   9          1.82          2.01         1.50 o                         
  -4   1   9          8.07          5.63         1.85 o                         
  -3   1   9        153.31        137.17         6.80 o                         
  -2   1   9        905.63        919.27        20.31 o                         
  -1   1   9        133.82        135.22         5.48 o                         
   0   1   9         95.49         73.42         3.90 o                         
   1   1   9         22.62         25.10         2.58 o                         
   2   1   9          0.26          1.58         1.75 o                         
   3   1   9         75.22         59.83         5.48 o                         
   4   1   9        713.32        710.96        21.63 o                         
   5   1   9         48.45         47.36         5.28 o                         
   6   1   9        446.73        429.75        15.67 o                         
   7   1   9         17.83          9.56         3.54 o                         
   8   1   9         21.95         14.25         7.24 o                         
   9   1   9         61.60         63.71         6.96 o                         
  10   1   9         11.96         11.88         4.12 o                         
  11   1   9         41.94         31.99         5.69 o                         
  12   1   9         83.61         65.30        10.10 o                         
  13   1   9         15.14         16.25         5.31 o                         
  14   1   9          5.59         10.16         5.22 o                         
  15   1   9          1.32          5.13         5.28 o                         
  16   1   9         27.96         17.95         7.54 o                         
 -20   2   9        143.96        124.38        18.45 o                         
 -19   2   9         21.05         19.17         6.66 o                         
 -18   2   9         77.91         72.61         7.18 o                         
 -17   2   9         19.08         23.58         4.87 o                         
 -16   2   9        153.27        155.06        12.19 o                         
 -15   2   9         19.91         16.68         4.52 o                         
 -14   2   9        182.62        164.27         8.96 o                         
 -13   2   9        121.28        113.97         8.63 o                         
 -12   2   9         14.86         20.69         3.02 o                         
 -11   2   9         16.98         13.50         2.64 o                         
 -10   2   9         12.16          6.96         2.55 o                         
  -9   2   9          5.84          8.28         2.58 o                         
  -8   2   9         64.83         59.64         4.47 o                         
  -7   2   9         40.10         23.10         4.23 o                         
  -6   2   9        152.33        161.68         5.18 o                         
  -5   2   9         80.39         75.27         3.25 o                         
  -4   2   9       5045.83       5014.22        96.45 o                         
  -3   2   9         19.46         22.70         2.36 o                         
  -2   2   9          1.84          2.85         1.23 o                         
  -1   2   9          3.55          2.60         1.34 o                         
   0   2   9        272.39        250.62         9.22 o                         
   1   2   9       2756.92       2844.17        61.83 o                         
   2   2   9        157.68        162.07         6.93 o                         
   3   2   9       2103.62       2091.45        53.16 o                         
   4   2   9         51.77         53.35         5.48 o                         
   5   2   9        354.66        346.80        13.38 o                         
   6   2   9         96.56        101.43         7.85 o                         
   7   2   9         53.46         61.32         8.87 o                         
   8   2   9         22.53         34.13         5.23 o                         
   9   2   9          2.53          4.07         4.57 o                         
  10   2   9        241.79        275.02        14.35 o                         
  11   2   9        159.53        166.15        11.59 o                         
  12   2   9         68.32         81.15         8.44 o                         
  13   2   9         86.63         97.08         9.61 o                         
  14   2   9          8.34          5.89         5.06 o                         
  15   2   9         10.37          1.76         5.23 o                         
 -19   3   9          0.15         -1.27         4.80 o                         
 -18   3   9          4.77          9.87         5.17 o                         
 -17   3   9        238.60        270.50        15.12 o                         
 -16   3   9          8.03          5.00         3.73 o                         
 -15   3   9        175.87        177.15        10.02 o                         
 -14   3   9          4.21          0.94         2.94 o                         
 -13   3   9        439.74        434.51        14.47 o                         
 -12   3   9        312.58        285.52        15.41 o                         
 -11   3   9        753.02        745.43        21.21 o                         
 -10   3   9        154.76        143.16         8.39 o                         
  -9   3   9        152.67        172.46         9.16 o                         
  -8   3   9       2716.83       2652.77        59.45 o                         
  -7   3   9       2124.27       2103.99        53.56 o                         
  -6   3   9        866.49        854.63        21.71 o                         
  -5   3   9          0.14          1.02         1.99 o                         
  -4   3   9       1243.65       1163.31        38.09 o                         
  -3   3   9         32.90         28.93         2.86 o                         
  -2   3   9          5.53          7.40         1.96 o                         
  -1   3   9         98.91        101.11         5.15 o                         
   0   3   9         35.74         34.13         3.11 o                         
   1   3   9          0.05         -0.05         1.64 o                         
   2   3   9          7.64          2.75         2.60 o                         
   3   3   9        264.00        267.36        10.99 o                         
   4   3   9        565.13        553.44        18.25 o                         
   5   3   9        374.36        380.83        19.47 o                         
   6   3   9         61.03         56.89         6.17 o                         
   7   3   9         25.73         46.99         5.79 o                         
   8   3   9         33.81         31.56         5.25 o                         
   9   3   9        164.07        159.07        10.81 o                         
  10   3   9         31.27         19.69         5.34 o                         
  11   3   9         33.24         35.15         6.05 o                         
  12   3   9        124.86        142.49        10.96 o                         
  13   3   9        350.73        381.88        17.29 o                         
  14   3   9        194.04        210.40        14.22 o                         
  15   3   9         44.73         44.75         7.83 o                         
 -19   4   9         98.99         86.69        13.30 o                         
 -18   4   9          0.19         -4.03         4.08 o                         
 -17   4   9         75.97         66.13         7.17 o                         
 -16   4   9        308.41        334.58        13.96 o                         
 -15   4   9         23.97         26.78         5.35 o                         
 -14   4   9        151.97        158.98         9.55 o                         
 -13   4   9        363.35        372.78        18.81 o                         
 -12   4   9         31.06         28.05         7.01 o                         
 -11   4   9        938.79        899.87        27.64 o                         
 -10   4   9         16.88         14.33         3.95 o                         
  -9   4   9        135.81        131.60         9.10 o                         
  -8   4   9        542.11        558.15        18.74 o                         
  -7   4   9        300.68        293.88        12.22 o                         
  -6   4   9         62.36         63.11         5.96 o                         
  -5   4   9       1589.77       1633.10        42.97 o                         
  -4   4   9       1269.96       1243.53        33.79 o                         
  -3   4   9        470.63        457.32        15.43 o                         
  -2   4   9         52.41         49.75         4.41 o                         
  -1   4   9        102.28         90.60         5.01 o                         
   0   4   9        347.96        359.09        10.24 o                         
   1   4   9        390.21        375.38        11.30 o                         
   2   4   9         88.15         92.09         8.23 o                         
   3   4   9         12.37          7.46         2.84 o                         
   4   4   9          0.19          2.19         2.85 o                         
   5   4   9         44.57         48.65         5.73 o                         
   6   4   9        297.69        300.78        12.96 o                         
   7   4   9          5.15          6.96         3.57 o                         
   8   4   9        307.22        338.77        14.53 o                         
   9   4   9        100.26         99.16         8.77 o                         
  10   4   9          3.10          6.54         4.24 o                         
  11   4   9         62.58         77.66        15.99 o                         
  12   4   9          7.16          8.29         4.84 o                         
  13   4   9         11.67          2.47         4.80 o                         
  14   4   9         13.58         19.60         6.14 o                         
 -18   5   9         40.35         35.46         6.44 o                         
 -17   5   9          3.84         -0.67         4.06 o                         
 -16   5   9          6.11          1.98         4.22 o                         
 -15   5   9         17.47         13.17         4.74 o                         
 -14   5   9         31.22         31.09         5.09 o                         
 -13   5   9         24.47         17.05         5.91 o                         
 -12   5   9          1.42          3.26         3.74 o                         
 -11   5   9        156.92        155.28        10.60 o                         
 -10   5   9        188.41        185.03        13.93 o                         
  -9   5   9          4.11          3.48         3.98 o                         
  -8   5   9        891.72        961.77        28.65 o                         
  -7   5   9        245.98        244.25        12.59 o                         
  -6   5   9         71.66         78.66         6.88 o                         
  -5   5   9        850.80        828.85        25.01 o                         
  -4   5   9       2165.40       2107.57        54.22 o                         
  -3   5   9       1578.63       1619.21        42.88 o                         
  -2   5   9        346.88        348.32        23.63 o                         
  -1   5   9        925.99        938.44        26.99 o                         
   0   5   9         29.85         20.74         2.98 o                         
   1   5   9        519.60        460.27        12.49 o                         
   2   5   9        117.80         82.27         5.86 o                         
   3   5   9        233.59        222.39        11.82 o                         
   4   5   9        519.45        529.14        18.14 o                         
   5   5   9         23.19         30.26         5.17 o                         
   6   5   9          8.64          8.07         3.98 o                         
   7   5   9         31.76         29.21         5.36 o                         
   8   5   9        147.01        136.10        11.68 o                         
   9   5   9         97.25        109.57         9.32 o                         
  10   5   9         81.92        102.88        12.63 o                         
  11   5   9         41.29         34.92         6.55 o                         
  12   5   9         28.54         32.11         8.74 o                         
  13   5   9         34.91         21.28         6.08 o                         
  14   5   9        111.73        123.41        13.35 o                         
 -17   6   9         38.27         34.19         6.31 o                         
 -16   6   9         21.06         23.59         6.74 o                         
 -15   6   9          2.52         13.57         4.55 o                         
 -14   6   9          4.75          2.44         3.81 o                         
 -13   6   9        113.81        132.86        18.93 o                         
 -12   6   9         15.94         10.29         4.62 o                         
 -11   6   9        251.33        228.91        15.15 o                         
 -10   6   9         92.82         72.84         7.29 o                         
  -9   6   9        142.18        130.34         9.57 o                         
  -8   6   9         33.72         29.63         4.96 o                         
  -7   6   9         53.65         58.97         8.38 o                         
  -6   6   9         19.08         18.01         4.39 o                         
  -5   6   9         90.36         95.50         7.72 o                         
  -4   6   9        120.60        131.45         9.09 o                         
  -3   6   9         15.22         14.42         3.96 o                         
  -2   6   9        782.64        732.70        22.98 o                         
  -1   6   9        223.54        235.89        11.42 o                         
   0   6   9        569.88        544.12        16.46 o                         
   1   6   9        448.72        473.50        16.57 o                         
   2   6   9         14.08         14.99         4.52 o                         
   3   6   9          5.68          0.94         2.93 o                         
   4   6   9        157.19        154.74         8.96 o                         
   5   6   9         20.69         27.71         5.11 o                         
   6   6   9          1.04          2.94         3.47 o                         
   7   6   9          2.58          2.65         3.89 o                         
   8   6   9        148.12        175.20        11.88 o                         
   9   6   9          3.21         -0.68         4.06 o                         
  10   6   9          0.80          4.50         4.51 o                         
  11   6   9         18.28          9.22         5.27 o                         
  12   6   9          3.94          3.83         5.50 o                         
  13   6   9         28.21         24.86         7.61 o                         
 -16   7   9         23.49         29.70         6.18 o                         
 -15   7   9         40.32         32.46         8.45 o                         
 -14   7   9          1.60         -3.64         3.64 o                         
 -13   7   9         18.00          7.15         5.09 o                         
 -12   7   9          1.60         -1.44         3.94 o                         
 -11   7   9         14.44          8.99         5.25 o                         
 -10   7   9         32.07         18.50         5.05 o                         
  -9   7   9         78.78         78.36        10.46 o                         
  -8   7   9         30.34         40.36         6.10 o                         
  -7   7   9         24.17         18.07         5.69 o                         
  -6   7   9        251.55        220.48        12.61 o                         
  -5   7   9        272.68        268.70        13.20 o                         
  -4   7   9          1.01         -2.24         3.03 o                         
  -3   7   9         22.97         17.07         4.31 o                         
  -2   7   9         76.91         88.32         7.73 o                         
  -1   7   9        693.89        648.40        21.58 o                         
   0   7   9        189.88        195.25        11.46 o                         
   1   7   9         46.79         47.43         5.96 o                         
   2   7   9        108.41        112.19         8.92 o                         
   3   7   9         24.90         18.67         5.21 o                         
   4   7   9          0.40          2.41         3.32 o                         
   5   7   9          8.99          7.64         3.80 o                         
   6   7   9          5.29          3.81         3.91 o                         
   7   7   9          0.61         -1.86         3.92 o                         
   8   7   9          0.62         -0.25         4.11 o                         
   9   7   9         16.08         19.75         5.64 o                         
  10   7   9         24.63         24.88         7.15 o                         
  11   7   9         29.24         21.66         9.02 o                         
  12   7   9          9.32         10.57         6.64 o                         
 -15   8   9         51.54         45.81         6.92 o                         
 -14   8   9         24.90         25.78         6.81 o                         
 -13   8   9         29.37         20.94         9.21 o                         
 -12   8   9          1.08         -4.06         4.06 o                         
 -11   8   9         75.11         82.77         8.78 o                         
 -10   8   9          2.55          1.28         4.13 o                         
  -9   8   9        114.43        119.87        10.08 o                         
  -8   8   9         89.79         91.85         8.70 o                         
  -7   8   9         28.54         26.50         5.46 o                         
  -6   8   9         42.20         31.74         7.24 o                         
  -5   8   9         10.89          9.82         4.10 o                         
  -4   8   9        172.43        165.67        11.01 o                         
  -3   8   9          0.03         -3.17         3.17 o                         
  -2   8   9          9.04          3.86         3.70 o                         
  -1   8   9          0.13          1.24         3.94 o                         
   0   8   9         23.76         31.04         5.41 o                         
   1   8   9          8.48          7.83         4.15 o                         
   2   8   9         38.35         35.57         6.81 o                         
   3   8   9         67.96         76.03        13.56 o                         
   4   8   9         21.49         23.55         6.51 o                         
   5   8   9         20.71         25.89         7.87 o                         
   6   8   9          1.87          4.69         5.03 o                         
   7   8   9          9.48          9.79         5.86 o                         
   8   8   9         10.76          7.75         5.80 o                         
   9   8   9          1.12         -0.96         5.66 o                         
  10   8   9          0.17          0.08         5.79 o                         
 -13   9   9          1.46         -0.37         4.91 o                         
 -12   9   9         49.56         48.72         7.68 o                         
 -11   9   9          1.62          3.42         4.86 o                         
 -10   9   9         13.50         10.63         5.18 o                         
  -9   9   9         19.67         25.46         6.02 o                         
  -8   9   9        295.89        297.18        15.97 o                         
  -7   9   9          1.54          1.79         4.25 o                         
  -6   9   9        359.00        381.54        21.42 o                         
  -5   9   9         50.12         74.07         8.03 o                         
  -4   9   9          3.16         -1.19         3.90 o                         
  -3   9   9        390.82        411.90        17.40 o                         
  -2   9   9         61.25         63.10         7.58 o                         
  -1   9   9         84.61         96.91        10.41 o                         
   0   9   9         28.16         38.38         6.24 o                         
   1   9   9          5.38         11.28         5.46 o                         
   2   9   9          0.53         -0.20         4.87 o                         
   3   9   9         77.45         70.94        12.58 o                         
   4   9   9         64.80         43.47        16.00 o                         
   5   9   9         67.17         75.40        11.97 o                         
   6   9   9          1.47         -3.14         8.47 o                         
   7   9   9        125.72        144.30        23.21 o                         
   8   9   9         15.81          7.21        10.35 o                         
 -10  10   9          0.19         -3.24         4.84 o                         
  -9  10   9        369.18        412.30        19.31 o                         
  -8  10   9          8.03         14.86         5.74 o                         
  -7  10   9         76.40         78.71         9.00 o                         
  -6  10   9        130.95        132.09        11.55 o                         
  -5  10   9         80.90         73.13        11.55 o                         
  -4  10   9          0.08          2.87         4.67 o                         
  -3  10   9         86.72         84.89         9.20 o                         
  -2  10   9        180.05        199.72        26.94 o                         
  -1  10   9         14.79          8.50         4.98 o                         
   0  10   9        334.32        325.92        20.92 o                         
   1  10   9         97.07         63.03         9.24 o                         
   2  10   9         35.33         48.85        11.92 o                         
   3  10   9          0.06          2.86         6.92 o                         
   4  10   9        379.62        176.92        26.35 o                         
   5  10   9          0.25         -5.42         6.52 o                         
   6  10   9        110.79        127.67        22.59 o                         
  -6  11   9          9.29          2.24         5.23 o                         
  -5  11   9        120.68        140.92        12.02 o                         
  -4  11   9          0.91         -0.12         4.80 o                         
  -3  11   9        113.42        103.35        10.39 o                         
  -2  11   9          4.92         -3.47         4.85 o                         
  -1  11   9          0.09         -4.71         4.71 o                         
   0  11   9         11.88         14.28        14.59 o                         
   1  11   9         19.37          0.61         7.37 o                         
   2  11   9         30.40         27.07         9.82 o                         
 -20   0  10          4.08         12.64         7.46 o                         
 -19   0  10         97.31        103.81        13.41 o                         
 -18   0  10         13.29          4.53         5.63 o                         
 -17   0  10          5.45         -0.73         4.75 o                         
 -16   0  10         33.35         39.86         7.98 o                         
 -15   0  10         54.19         47.74         7.99 o                         
 -14   0  10        450.28        420.33        21.32 o                         
 -13   0  10        378.94        383.13        16.13 o                         
 -12   0  10        113.73        118.20         8.85 o                         
 -11   0  10       2896.71       2571.01        71.86 o                         
 -10   0  10         32.78          8.18         3.33 o                         
  -9   0  10        259.67        191.60         9.42 o                         
  -8   0  10        962.15        833.55        80.72 o                         
  -7   0  10        876.97        789.75        64.50 o                         
  -6   0  10        364.36        350.61        33.96 o                         
  -5   0  10       1884.11       1829.88        53.22 o                         
  -4   0  10        350.28        338.73        13.74 o                         
  -3   0  10         69.03         84.66         6.82 o                         
  -2   0  10       1026.65       1015.30        31.67 o                         
  -1   0  10         61.32         60.13         5.63 o                         
   0   0  10        448.68        412.00        38.42 o                         
   1   0  10        169.16        157.74        12.42 o                         
   2   0  10        853.30        821.80        34.14 o                         
   3   0  10        157.09        153.98        12.96 o                         
   4   0  10         75.44         48.87        10.19 o                         
   5   0  10        212.24        218.73        16.96 o                         
   6   0  10        143.95        131.11        27.60 o                         
   7   0  10         63.52         68.35        12.08 o                         
   8   0  10         59.14         48.01         8.80 o                         
   9   0  10         63.92         69.52        10.65 o                         
  10   0  10         44.54         33.43         8.13 o                         
  11   0  10         14.92         19.92         7.31 o                         
  12   0  10         23.10         30.44         8.93 o                         
  13   0  10         29.33         28.20         8.74 o                         
  14   0  10        118.15        142.51        16.97 o                         
  15   0  10          6.14          8.49         8.31 o                         
 -20   1  10         17.25         18.93         6.73 o                         
 -19   1  10        119.27        125.81        12.13 o                         
 -18   1  10         57.13         75.31        11.17 o                         
 -17   1  10         70.05         83.16         7.83 o                         
 -16   1  10        438.01        428.74        16.14 o                         
 -15   1  10         33.77         45.59         5.10 o                         
 -14   1  10        211.10        218.06        14.14 o                         
 -13   1  10          2.28         -0.14         2.28 o                         
 -12   1  10        377.74        373.94        12.33 o                         
 -11   1  10       1198.77       1103.93        24.18 o                         
 -10   1  10        434.10        344.83        10.73 o                         
  -9   1  10        418.60        373.24        17.23 o                         
  -8   1  10        184.26        188.60         6.68 o                         
  -7   1  10        109.69        111.97         4.90 o                         
  -6   1  10        210.01        207.57         9.76 o                         
  -5   1  10         66.61         64.64         4.27 o                         
  -4   1  10        192.23        191.69         6.73 o                         
  -3   1  10       1098.65       1115.21        24.36 o                         
  -2   1  10       2387.78       2373.86        47.71 o                         
  -1   1  10        103.83        107.45         5.42 o                         
   0   1  10        701.05        679.08        26.90 o                         
   1   1  10        201.83        181.71         7.69 o                         
   2   1  10         51.00         57.11         5.48 o                         
   3   1  10        217.92        175.34         9.84 o                         
   4   1  10         14.31         14.50         3.64 o                         
   5   1  10        161.76        168.79        10.20 o                         
   6   1  10        258.44        236.00        11.75 o                         
   7   1  10        131.69        130.00         9.36 o                         
   8   1  10         28.33         27.24         5.34 o                         
   9   1  10          6.83         10.43         4.17 o                         
  10   1  10         47.83         53.13         6.87 o                         
  11   1  10        160.65        170.17        12.12 o                         
  12   1  10        145.04        169.38        15.44 o                         
  13   1  10         59.94         54.33         8.83 o                         
  14   1  10          3.65          0.49         4.92 o                         
  15   1  10          0.91          2.14         5.60 o                         
 -19   2  10          0.11         -0.90         5.50 o                         
 -18   2  10          1.57          0.03         4.17 o                         
 -17   2  10         46.35         55.73         6.68 o                         
 -16   2  10        239.96        237.79        12.22 o                         
 -15   2  10        354.68        351.00        14.77 o                         
 -14   2  10         19.58         24.39         4.78 o                         
 -13   2  10         50.26         51.92         4.68 o                         
 -12   2  10          2.42          3.46         2.24 o                         
 -11   2  10         53.48         46.78         4.35 o                         
 -10   2  10          0.24          1.81         2.46 o                         
  -9   2  10          4.39          3.85         2.32 o                         
  -8   2  10         57.99         57.13         3.94 o                         
  -7   2  10         51.21         33.02         2.94 o                         
  -6   2  10       1190.14       1181.07        27.43 o                         
  -5   2  10       1203.83       1211.28        31.17 o                         
  -4   2  10        724.74        703.83        16.74 o                         
  -3   2  10        421.66        405.58        10.17 o                         
  -2   2  10        125.95        111.54         4.39 o                         
  -1   2  10        131.67        120.48         5.23 o                         
   0   2  10          1.30         -1.14         1.61 o                         
   1   2  10        342.55        345.24        12.84 o                         
   2   2  10        131.53        118.05         7.81 o                         
   3   2  10        101.10         99.59         7.61 o                         
   4   2  10        382.50        405.34        15.08 o                         
   5   2  10          4.52          9.76         3.40 o                         
   6   2  10        201.74        195.79        11.39 o                         
   7   2  10         92.60         92.86        15.03 o                         
   8   2  10          3.22         -0.39         3.24 o                         
   9   2  10        101.45         95.38         8.67 o                         
  10   2  10          7.02          6.09         4.37 o                         
  11   2  10         31.76         36.07         6.38 o                         
  12   2  10          9.17          5.15         4.68 o                         
  13   2  10         12.20         14.78         5.78 o                         
  14   2  10         43.11         43.30         7.22 o                         
 -19   3  10         47.95         62.20        10.28 o                         
 -18   3  10          0.71          1.54         5.62 o                         
 -17   3  10         10.54          8.85         5.43 o                         
 -16   3  10         43.04         35.45         6.02 o                         
 -15   3  10          0.69          1.42         3.20 o                         
 -14   3  10         46.35         45.94         5.37 o                         
 -13   3  10         59.86         60.19         5.77 o                         
 -12   3  10         54.02         54.11         4.89 o                         
 -11   3  10          0.24         -1.34         2.59 o                         
 -10   3  10         72.57         73.83         6.24 o                         
  -9   3  10        386.05        400.58        13.60 o                         
  -8   3  10          6.43          4.42         2.78 o                         
  -7   3  10        370.85        362.42        13.71 o                         
  -6   3  10        148.74        114.59         9.85 o                         
  -5   3  10        836.82        805.30        23.86 o                         
  -4   3  10       1956.50       1933.07        44.41 o                         
  -3   3  10        270.68        232.87        11.76 o                         
  -2   3  10          3.52         -0.42         1.82 o                         
  -1   3  10         31.16         36.49         4.82 o                         
   0   3  10        134.67        120.42         6.90 o                         
   1   3  10          6.36          4.57         2.76 o                         
   2   3  10        148.65        133.33         8.47 o                         
   3   3  10        261.59        260.14        11.93 o                         
   4   3  10        220.27        234.20        11.17 o                         
   5   3  10        141.75        141.25         9.45 o                         
   6   3  10         16.75         18.39         4.37 o                         
   7   3  10          2.35          1.36         3.37 o                         
   8   3  10        128.12        123.26         9.63 o                         
   9   3  10          2.02         -0.25         3.74 o                         
  10   3  10         50.18         44.28         6.65 o                         
  11   3  10          3.10         -1.96         3.91 o                         
  12   3  10         31.41         23.99         5.92 o                         
  13   3  10         18.39         18.13         5.84 o                         
  14   3  10         34.45         41.98         7.59 o                         
 -18   4  10         10.15          9.43         5.54 o                         
 -17   4  10         20.63         13.33         4.83 o                         
 -16   4  10         94.27         88.19         7.80 o                         
 -15   4  10         16.37          8.84         3.94 o                         
 -14   4  10          2.56          0.32         3.22 o                         
 -13   4  10        255.97        260.55        11.65 o                         
 -12   4  10          0.14          4.53         3.61 o                         
 -11   4  10        112.03        120.89         9.29 o                         
 -10   4  10        161.96        161.90        10.54 o                         
  -9   4  10          3.81          3.35         3.17 o                         
  -8   4  10        793.77        727.88        25.36 o                         
  -7   4  10          0.03          0.37         2.77 o                         
  -6   4  10         53.90         49.87         5.52 o                         
  -5   4  10        227.21        211.30        10.34 o                         
  -4   4  10         17.50         16.32         3.73 o                         
  -3   4  10        410.80        404.04        13.13 o                         
  -2   4  10         54.05         49.31         4.76 o                         
  -1   4  10        124.07        115.58         7.65 o                         
   0   4  10        961.01        834.30        25.57 o                         
   1   4  10        118.35        129.60         7.75 o                         
   2   4  10         43.33         56.69         5.75 o                         
   3   4  10        481.61        485.75        17.06 o                         
   4   4  10         13.24         12.18         3.80 o                         
   5   4  10        444.60        433.28        16.45 o                         
   6   4  10         18.34         21.81         4.93 o                         
   7   4  10         34.23         25.08         5.52 o                         
   8   4  10          0.68         -1.72         3.56 o                         
   9   4  10        134.69        111.44         9.60 o                         
  10   4  10          7.51          1.78         4.10 o                         
  11   4  10          0.14         -1.01         4.55 o                         
  12   4  10        103.96         83.88         9.12 o                         
  13   4  10         11.38         10.65         5.47 o                         
 -18   5  10         62.77         71.79         8.12 o                         
 -17   5  10         22.72         12.10         5.06 o                         
 -16   5  10         24.87         18.28         5.02 o                         
 -15   5  10         10.49          5.42         4.06 o                         
 -14   5  10         99.36        106.92         8.28 o                         
 -13   5  10         68.07         63.91         7.73 o                         
 -12   5  10        110.00        100.33         8.96 o                         
 -11   5  10          7.56         -0.07         3.32 o                         
 -10   5  10         34.72         38.84         5.79 o                         
  -9   5  10        212.03        209.02        12.17 o                         
  -8   5  10          4.98         -0.32         3.09 o                         
  -7   5  10        130.25        126.65         9.12 o                         
  -6   5  10         12.55          3.97         3.26 o                         
  -5   5  10         12.49         11.91         3.74 o                         
  -4   5  10        290.84        305.79        12.77 o                         
  -3   5  10        491.21        493.93        17.16 o                         
  -2   5  10         44.27         41.84         5.79 o                         
  -1   5  10        314.09        308.88        12.53 o                         
   0   5  10         10.63          3.28         3.89 o                         
   1   5  10        388.98        306.57        26.15 o                         
   2   5  10        661.30        584.80        29.25 o                         
   3   5  10        107.26        116.41         7.97 o                         
   4   5  10          8.15          5.05         3.49 o                         
   5   5  10        109.68        100.39        10.51 o                         
   6   5  10        212.78        217.15        12.58 o                         
   7   5  10         55.56         45.62         6.34 o                         
   8   5  10          2.43         -0.83         3.99 o                         
   9   5  10          0.89         -1.93         3.81 o                         
  10   5  10         83.45         88.84         9.17 o                         
  11   5  10         19.06         20.80         5.96 o                         
  12   5  10         15.55         24.18         6.18 o                         
  13   5  10          5.33          6.77         5.53 o                         
 -17   6  10         83.19         82.80         8.64 o                         
 -16   6  10        185.91        198.19        12.34 o                         
 -15   6  10         67.08         73.55         7.51 o                         
 -14   6  10         10.44         11.12         4.72 o                         
 -13   6  10         23.08         18.00         5.28 o                         
 -12   6  10        289.48        262.06        14.97 o                         
 -11   6  10         11.50          1.50         5.23 o                         
 -10   6  10        156.84        170.28        11.91 o                         
  -9   6  10         23.37         20.22         4.75 o                         
  -8   6  10        228.18        211.11        13.31 o                         
  -7   6  10         36.57         33.74         5.56 o                         
  -6   6  10        497.58        486.87        17.95 o                         
  -5   6  10        279.30        300.60        13.23 o                         
  -4   6  10         34.22         37.69         6.31 o                         
  -3   6  10        489.99        474.61        17.29 o                         
  -2   6  10       1793.39       1678.41        45.31 o                         
  -1   6  10       1132.65       1198.55        34.11 o                         
   0   6  10        403.09        410.85        15.38 o                         
   1   6  10       1458.87       1286.14        80.66 o                         
   2   6  10         12.91         14.50         6.30 o                         
   3   6  10        197.41        159.16        17.67 o                         
   4   6  10         14.41         20.20         4.58 o                         
   5   6  10          0.75          2.24         3.61 o                         
   6   6  10         95.62         98.51         8.75 o                         
   7   6  10          1.13         -1.03         3.60 o                         
   8   6  10         69.57         73.51         8.22 o                         
   9   6  10         55.92         61.15         9.92 o                         
  10   6  10         16.91         23.05         5.75 o                         
  11   6  10         17.44         25.82         6.59 o                         
  12   6  10         11.48         25.31         7.46 o                         
 -16   7  10          0.06         -1.31         4.65 o                         
 -15   7  10          5.69          4.85         4.73 o                         
 -14   7  10        173.39        193.23        11.83 o                         
 -13   7  10        167.29        178.20        12.90 o                         
 -12   7  10        149.92        130.87        10.89 o                         
 -11   7  10          2.37         -1.45         3.74 o                         
 -10   7  10          0.07         -3.43         3.43 o                         
  -9   7  10        421.39        398.00        19.55 o                         
  -8   7  10         54.29         59.61         7.06 o                         
  -7   7  10        198.93        202.65        12.56 o                         
  -6   7  10        189.46        192.47        11.91 o                         
  -5   7  10         44.97         43.95         6.03 o                         
  -4   7  10        212.85        219.33        12.82 o                         
  -3   7  10          1.84         -1.46         3.15 o                         
  -2   7  10         43.02         39.47         7.73 o                         
  -1   7  10          0.92          1.81         3.48 o                         
   0   7  10        126.88        128.56         9.44 o                         
   1   7  10        546.31        564.19        56.44 o                         
   2   7  10         94.63        101.91        12.50 o                         
   3   7  10        579.90        616.17        30.72 o                         
   4   7  10        171.60        215.24        15.25 o                         
   5   7  10        255.34        250.92        34.61 o                         
   6   7  10        185.72        162.98        11.40 o                         
   7   7  10         24.21         40.79         6.56 o                         
   8   7  10         72.29         86.95         9.02 o                         
   9   7  10         41.06         50.16         7.67 o                         
  10   7  10         11.18         14.59         7.12 o                         
  11   7  10          5.04          9.98         6.91 o                         
 -14   8  10         18.58         17.22         6.18 o                         
 -13   8  10          3.91          5.71         5.21 o                         
 -12   8  10         11.25         16.74         5.61 o                         
 -11   8  10          0.22         -0.05         4.38 o                         
 -10   8  10        594.73        614.38        23.11 o                         
  -9   8  10          0.67          2.72         4.27 o                         
  -8   8  10        173.57        201.54        13.13 o                         
  -7   8  10         14.61         13.67         4.66 o                         
  -6   8  10        182.82        179.34        12.20 o                         
  -5   8  10         29.14         27.09         5.54 o                         
  -4   8  10         20.39         21.42         5.08 o                         
  -3   8  10        250.82        271.02        14.89 o                         
  -2   8  10         37.66         31.03         6.47 o                         
  -1   8  10        233.70        263.83        21.28 o                         
   0   8  10        367.56        397.49        21.75 o                         
   1   8  10         36.50         45.80        11.61 o                         
   2   8  10         29.68         36.63         7.78 o                         
   3   8  10         37.12         34.32         8.84 o                         
   4   8  10         49.22         78.13         9.86 o                         
   5   8  10          0.14          4.03        12.08 o                         
   6   8  10          2.84          4.42         6.64 o                         
   7   8  10          0.02         -4.89         4.94 o                         
   8   8  10          4.12          5.66         7.50 o                         
   9   8  10         26.35         12.06         6.54 o                         
 -12   9  10         25.68         23.18         6.42 o                         
 -11   9  10         27.41         18.31         5.94 o                         
 -10   9  10          0.05         -2.98         4.32 o                         
  -9   9  10         32.73         27.48         7.93 o                         
  -8   9  10         25.29         30.65         6.32 o                         
  -7   9  10         40.60         33.12         8.24 o                         
  -6   9  10         83.02         94.44         9.54 o                         
  -5   9  10         63.74         75.22         8.46 o                         
  -4   9  10         41.59         55.97         7.23 o                         
  -3   9  10          7.75          8.07         6.22 o                         
  -2   9  10          5.82          6.43         4.39 o                         
  -1   9  10         44.95         30.67         9.49 o                         
   0   9  10        102.94        107.43        14.08 o                         
   1   9  10         22.37         17.02         6.82 o                         
   2   9  10         15.97         10.23         5.91 o                         
   3   9  10         77.61         50.81        10.84 o                         
   4   9  10          3.03         -4.39         6.07 o                         
   5   9  10         64.22         37.53        16.94 o                         
   6   9  10         72.65         75.29        18.51 o                         
   7   9  10          1.07          3.76        11.29 o                         
  -9  10  10         80.07         96.96        13.04 o                         
  -8  10  10         75.62         83.59         9.51 o                         
  -7  10  10        182.10        234.16        20.78 o                         
  -6  10  10          0.28          5.88         5.03 o                         
  -5  10  10          2.99          7.97         5.04 o                         
  -4  10  10         90.91        109.40        15.89 o                         
  -3  10  10        136.49        133.86        11.32 o                         
  -2  10  10         76.17         74.90         8.95 o                         
  -1  10  10          2.64          4.88         5.77 o                         
   0  10  10          0.59         -0.72         5.78 o                         
   1  10  10         75.27         57.26         9.23 o                         
   2  10  10         29.40         18.59         7.11 o                         
   3  10  10          0.36          3.45        10.98 o                         
   4  10  10          0.17         -5.02        10.04 o                         
 -19   1  11          0.01         -1.08         5.02 o                         
 -18   1  11          1.67          0.69         4.70 o                         
 -17   1  11          4.87          5.98         4.03 o                         
 -16   1  11         51.65         61.35         6.61 o                         
 -15   1  11        275.26        269.99        11.36 o                         
 -14   1  11         35.33         33.32         4.36 o                         
 -13   1  11         11.05          6.49         2.77 o                         
 -12   1  11        296.69        288.78        10.26 o                         
 -11   1  11         67.03         54.96         5.28 o                         
 -10   1  11        209.43        220.39         7.67 o                         
  -9   1  11        307.47        269.94        11.95 o                         
  -8   1  11         68.74         34.58         3.90 o                         
  -7   1  11        518.34        440.00        11.22 o                         
  -6   1  11         35.75         40.12         4.83 o                         
  -5   1  11         62.30         68.22         4.56 o                         
  -4   1  11        561.58        585.23        14.77 o                         
  -3   1  11        435.25        447.84        12.15 o                         
  -2   1  11        641.15        606.28        27.69 o                         
  -1   1  11        137.07        130.32         8.36 o                         
   0   1  11        273.86        296.07        10.07 o                         
   1   1  11          0.04         -1.93         2.46 o                         
   2   1  11         14.53         12.16         3.59 o                         
   3   1  11          8.32          1.83         3.02 o                         
   4   1  11        197.41        177.02        10.56 o                         
   5   1  11          0.08          2.01         3.09 o                         
   6   1  11        289.19        295.07        13.28 o                         
   7   1  11         75.89         67.45         7.18 o                         
   8   1  11         12.28         10.96         4.44 o                         
   9   1  11         12.52         13.38         5.80 o                         
  10   1  11          0.03         -1.69         3.84 o                         
  11   1  11          1.42          1.75         4.33 o                         
  12   1  11          0.24         -1.74         4.30 o                         
  13   1  11         34.26         32.14         6.67 o                         
  14   1  11          8.91         10.07         5.73 o                         
 -19   2  11         51.77         38.53         8.08 o                         
 -18   2  11         40.57         39.00         6.90 o                         
 -17   2  11        251.60        287.44        14.21 o                         
 -16   2  11          0.39         -3.07         3.07 o                         
 -15   2  11          1.23          1.48         4.75 o                         
 -14   2  11        227.89        233.77        14.22 o                         
 -13   2  11         66.27         65.87         5.71 o                         
 -12   2  11        659.76        631.41        17.50 o                         
 -11   2  11         48.48         49.99         4.89 o                         
 -10   2  11         55.45         58.80         5.38 o                         
  -9   2  11       1226.83       1102.50        29.66 o                         
  -8   2  11          2.05          3.53         1.93 o                         
  -7   2  11       1045.88        987.22        21.86 o                         
  -6   2  11        704.84        666.41        17.05 o                         
  -5   2  11        390.25        383.16        16.70 o                         
  -4   2  11         66.34         84.72         4.72 o                         
  -3   2  11          6.70          5.29         2.09 o                         
  -2   2  11       2084.47       2045.07        46.57 o                         
  -1   2  11       2654.93       2653.79        58.67 o                         
   0   2  11        379.81        385.23        12.57 o                         
   1   2  11        323.72        302.20        12.22 o                         
   2   2  11        389.78        385.86        14.52 o                         
   3   2  11        636.09        623.05        20.44 o                         
   4   2  11          1.80          2.33         3.14 o                         
   5   2  11         26.22         29.20         5.05 o                         
   6   2  11          2.87          8.21         3.82 o                         
   7   2  11         98.02        103.29         8.79 o                         
   8   2  11          0.30          2.04         3.68 o                         
   9   2  11         56.79         67.72         7.80 o                         
  10   2  11         31.00         24.45         7.70 o                         
  11   2  11         49.75         44.17         7.28 o                         
  12   2  11         14.73         15.37         5.69 o                         
  13   2  11         19.14         15.10         6.08 o                         
 -18   3  11         11.54          9.63         5.20 o                         
 -17   3  11         23.69         28.27         6.23 o                         
 -16   3  11         53.96         63.79         7.47 o                         
 -15   3  11         85.29         90.49         8.59 o                         
 -14   3  11          2.22          0.38         3.22 o                         
 -13   3  11         55.18         62.82         5.90 o                         
 -12   3  11         44.66         53.58         5.89 o                         
 -11   3  11        217.76        243.51        11.28 o                         
 -10   3  11        284.23        285.98        12.17 o                         
  -9   3  11          6.87         10.63         3.40 o                         
  -8   3  11         77.44         48.61         5.76 o                         
  -7   3  11        180.30        197.29        12.13 o                         
  -6   3  11        632.65        612.26        19.87 o                         
  -5   3  11        770.12        771.03        23.44 o                         
  -4   3  11       2140.75       2143.73        49.20 o                         
  -3   3  11        299.37        291.35        20.65 o                         
  -2   3  11         59.37         51.94         4.44 o                         
  -1   3  11        371.59        361.31        11.64 o                         
   0   3  11        714.33        686.95        24.67 o                         
   1   3  11         83.56         92.31         9.89 o                         
   2   3  11        288.00        278.70        11.91 o                         
   3   3  11        161.41        158.90        15.71 o                         
   4   3  11         40.67         26.39         4.84 o                         
   5   3  11        262.16        266.91        13.11 o                         
   6   3  11        951.83        937.63        29.04 o                         
   7   3  11        124.39        122.08        12.63 o                         
   8   3  11         49.83         38.61         6.07 o                         
   9   3  11          0.19         -3.56         3.56 o                         
  10   3  11          7.29          4.56         4.49 o                         
  11   3  11         35.84         40.36         8.07 o                         
  12   3  11         20.82          6.10         5.19 o                         
  13   3  11         14.32         11.17         5.74 o                         
 -18   4  11         14.52         18.72         6.11 o                         
 -17   4  11        247.45        233.82        14.37 o                         
 -16   4  11         14.92         12.21         4.61 o                         
 -15   4  11         14.38         11.01         4.08 o                         
 -14   4  11        328.32        329.70        14.30 o                         
 -13   4  11        185.32        195.72        10.74 o                         
 -12   4  11          1.48          2.13         3.62 o                         
 -11   4  11         41.41         48.70         6.42 o                         
 -10   4  11         18.17         19.47         4.58 o                         
  -9   4  11        249.68        256.70        13.70 o                         
  -8   4  11          2.46          3.03         3.24 o                         
  -7   4  11        178.17        175.98        10.78 o                         
  -6   4  11        204.88        223.23        15.39 o                         
  -5   4  11          3.21          0.82         2.94 o                         
  -4   4  11        172.76        184.69        10.55 o                         
  -3   4  11        249.59        258.86        13.62 o                         
  -2   4  11        171.04        181.26         9.86 o                         
  -1   4  11        184.41        169.75        15.22 o                         
   0   4  11         58.31         44.52         5.02 o                         
   1   4  11        123.10        136.63         8.98 o                         
   2   4  11         81.52         77.46         6.30 o                         
   3   4  11        536.03        521.62        18.47 o                         
   4   4  11          6.97         12.44         4.22 o                         
   5   4  11        339.07        333.24        14.39 o                         
   6   4  11        264.71        292.58        15.48 o                         
   7   4  11         86.04         84.74         8.34 o                         
   8   4  11        303.70        329.54        15.52 o                         
   9   4  11          5.21          1.89         4.10 o                         
  10   4  11        283.59        273.69        15.72 o                         
  11   4  11         26.12         31.06         6.71 o                         
  12   4  11         22.66         22.26         6.48 o                         
 -17   5  11        194.74        201.33        12.41 o                         
 -16   5  11         69.14         61.97         7.17 o                         
 -15   5  11         18.47         16.49         4.77 o                         
 -14   5  11         84.46         97.05         8.16 o                         
 -13   5  11        341.38        392.62        17.07 o                         
 -12   5  11         40.32         30.52         5.83 o                         
 -11   5  11         14.67          6.95         4.00 o                         
 -10   5  11        333.66        344.96        15.05 o                         
  -9   5  11          0.67         -3.11         3.19 o                         
  -8   5  11        331.39        315.82        13.79 o                         
  -7   5  11         12.10          8.56         3.70 o                         
  -6   5  11        591.74        587.82        20.74 o                         
  -5   5  11          0.61          1.43         3.07 o                         
  -4   5  11          5.67          5.07         3.40 o                         
  -3   5  11        155.25        154.86         9.86 o                         
  -2   5  11         21.45         18.86         3.81 o                         
  -1   5  11        732.41        726.26        37.29 o                         
   0   5  11        130.02        113.15        11.33 o                         
   1   5  11        202.50        211.74        29.33 o                         
   2   5  11        461.70        423.76        15.81 o                         
   3   5  11          5.50          5.82         3.64 o                         
   4   5  11         95.30        125.57         9.34 o                         
   5   5  11         30.78         21.90         4.98 o                         
   6   5  11         20.85         12.35         7.33 o                         
   7   5  11          1.03         -3.63         3.84 o                         
   8   5  11         31.07         34.80         6.37 o                         
   9   5  11         20.53         23.31         6.20 o                         
  10   5  11          9.71         12.24         5.20 o                         
  11   5  11         36.94         50.83         7.91 o                         
  12   5  11          0.21         -1.84         4.96 o                         
 -16   6  11        106.34        109.42         9.56 o                         
 -15   6  11          0.85          0.30         4.01 o                         
 -14   6  11        203.44        218.57        18.00 o                         
 -13   6  11          4.88          0.25         4.32 o                         
 -12   6  11          2.83         -0.50         3.87 o                         
 -11   6  11         21.23         10.93         4.67 o                         
 -10   6  11        315.47        330.17        15.44 o                         
  -9   6  11        252.03        251.41        14.19 o                         
  -8   6  11         26.90         26.40         5.10 o                         
  -7   6  11          0.36         -2.89         3.01 o                         
  -6   6  11          0.32          5.64         3.67 o                         
  -5   6  11         59.45         50.78         7.06 o                         
  -4   6  11          0.80          0.20         3.33 o                         
  -3   6  11          9.70          7.38         3.70 o                         
  -2   6  11        185.45        206.04        11.87 o                         
  -1   6  11        143.75        146.31        10.86 o                         
   0   6  11          2.55         -2.25         5.09 o                         
   1   6  11         81.31         96.92        12.05 o                         
   2   6  11         42.75         56.41         9.63 o                         
   3   6  11         61.06         59.20         7.00 o                         
   4   6  11         65.44         61.40         9.15 o                         
   5   6  11         32.15         24.26         5.24 o                         
   6   6  11         12.82         10.32         4.78 o                         
   7   6  11         30.46         51.16         7.11 o                         
   8   6  11          0.18         -2.61         4.23 o                         
   9   6  11          0.69         -2.11         4.66 o                         
  10   6  11         59.36         72.99         8.87 o                         
  11   6  11         28.85         29.11         6.88 o                         
 -15   7  11          2.02          1.42         4.39 o                         
 -14   7  11          1.01          4.65         5.12 o                         
 -13   7  11          0.10         -2.44         4.62 o                         
 -12   7  11          1.65          3.03         4.65 o                         
 -11   7  11        282.80        298.92        16.64 o                         
 -10   7  11         55.23         57.32         7.66 o                         
  -9   7  11        106.34        111.26         9.71 o                         
  -8   7  11          3.08          2.62         3.96 o                         
  -7   7  11          5.46          5.03         3.98 o                         
  -6   7  11         85.39         94.72         8.79 o                         
  -5   7  11          0.41         -3.29         3.29 o                         
  -4   7  11         16.12         12.02         4.48 o                         
  -3   7  11         89.77         86.58         8.15 o                         
  -2   7  11          5.15          5.73         3.85 o                         
  -1   7  11          0.47          1.64         4.16 o                         
   0   7  11          5.59          1.20         4.48 o                         
   1   7  11        168.96        171.99        13.57 o                         
   2   7  11          1.18         -5.12         5.12 o                         
   3   7  11        124.55        121.87        14.53 o                         
   4   7  11         77.28         66.17        11.08 o                         
   5   7  11          0.84         -1.28         4.60 o                         
   6   7  11          4.30         -3.04         4.99 o                         
   7   7  11          0.02         -2.59         5.17 o                         
   8   7  11         19.35         14.67         5.76 o                         
   9   7  11          1.19         -4.07         4.77 o                         
 -13   8  11         13.34          6.08         5.66 o                         
 -12   8  11          5.55          8.60         5.28 o                         
 -11   8  11          3.60          5.47         4.92 o                         
 -10   8  11         11.58         10.88         5.05 o                         
  -9   8  11          4.90          6.30         4.65 o                         
  -8   8  11         77.07         92.80        18.50 o                         
  -7   8  11         76.59         80.88         8.76 o                         
  -6   8  11         74.09         72.93         8.18 o                         
  -5   8  11         11.24          0.84         4.23 o                         
  -4   8  11          0.01          2.25         3.89 o                         
  -3   8  11          0.01          0.86         4.06 o                         
  -2   8  11        108.95        112.52         9.74 o                         
  -1   8  11         18.86         26.76         6.91 o                         
   0   8  11         57.22         57.21         8.56 o                         
   1   8  11         76.35         83.53        13.80 o                         
   2   8  11         99.56        100.68        14.05 o                         
   3   8  11        152.82        147.56        16.94 o                         
   4   8  11         14.79         10.00         5.81 o                         
   5   8  11         28.10         40.91         9.97 o                         
   6   8  11         11.03          1.60         6.96 o                         
   7   8  11         23.12         32.68        16.15 o                         
   8   8  11          6.17         22.90        13.17 o                         
 -11   9  11          4.34         -0.74         4.62 o                         
 -10   9  11         51.43         54.63         8.07 o                         
  -9   9  11          2.47          0.66         4.69 o                         
  -8   9  11         30.44         27.96         6.36 o                         
  -7   9  11        121.22        136.64        11.52 o                         
  -6   9  11        276.58        291.36        16.67 o                         
  -5   9  11        153.40        165.24        12.42 o                         
  -4   9  11          7.51          6.81         5.03 o                         
  -3   9  11         16.67         11.28         5.37 o                         
  -2   9  11         12.69         18.51         6.61 o                         
  -1   9  11          7.77          9.13         8.27 o                         
   0   9  11          6.74         -2.49         5.28 o                         
   1   9  11         28.28         17.73         6.86 o                         
   2   9  11         43.16         57.56        13.33 o                         
   3   9  11         18.31         30.40         9.63 o                         
   4   9  11        123.88        117.72        12.40 o                         
   5   9  11          7.33          5.46         7.73 o                         
   6   9  11         12.70         22.59        14.12 o                         
  -7  10  11        111.39        120.01        13.18 o                         
  -6  10  11          5.90          4.08         5.29 o                         
  -5  10  11        155.43        183.19        13.68 o                         
  -4  10  11          3.98          5.65         5.46 o                         
  -3  10  11         39.85         36.29         7.18 o                         
  -2  10  11         55.22         62.14        10.32 o                         
  -1  10  11        173.63        191.67        16.19 o                         
   0  10  11         50.63         50.23         9.97 o                         
   1  10  11         97.24         78.22        10.94 o                         
   2  10  11         34.94         28.36         9.51 o                         
 -19   0  12        829.81        949.20        42.45 o                         
 -18   0  12        338.42        371.31        23.47 o                         
 -17   0  12          6.75          7.02         7.21 o                         
 -16   0  12         75.70        100.10        15.68 o                         
 -15   0  12        183.33        172.70        14.69 o                         
 -14   0  12         23.84          9.36         9.10 o                         
 -13   0  12         60.40         46.22         7.84 o                         
 -12   0  12         44.38         52.97         7.33 o                         
 -11   0  12        999.32        928.81        30.02 o                         
 -10   0  12        461.48        445.55        16.90 o                         
  -9   0  12         94.10         79.33         6.30 o                         
  -8   0  12          2.73         21.08         9.10 o                         
  -7   0  12         18.61         11.89         7.21 o                         
  -6   0  12          2.76          1.39         2.64 o                         
  -5   0  12        102.02        103.01        12.75 o                         
  -4   0  12        365.49        307.44        14.93 o                         
  -3   0  12        167.42        145.81        15.24 o                         
  -2   0  12        730.11        780.97        33.24 o                         
  -1   0  12        808.31        817.65        34.70 o                         
   0   0  12       1646.07       1658.99        62.21 o                         
   1   0  12       1333.70       1296.13        51.00 o                         
   2   0  12       3027.68       2978.94       105.68 o                         
   3   0  12         87.61         75.11        10.20 o                         
   4   0  12        549.42        583.39        28.72 o                         
   5   0  12        282.14        279.89        18.41 o                         
   6   0  12          2.53         -1.57         4.64 o                         
   7   0  12         45.89         37.31         8.57 o                         
   8   0  12         57.31         53.91        10.09 o                         
   9   0  12         10.85          4.20         6.18 o                         
  10   0  12        216.01        207.38        29.80 o                         
  11   0  12         90.62         98.42        14.40 o                         
  12   0  12         15.14         19.28         8.66 o                         
  13   0  12         13.27          5.64         7.75 o                         
 -18   1  12         61.98         63.28         9.22 o                         
 -17   1  12         90.44         89.86         8.26 o                         
 -16   1  12         82.31         81.13         7.56 o                         
 -15   1  12         77.43         71.78         7.97 o                         
 -14   1  12         87.98         91.24         6.74 o                         
 -13   1  12          3.65          0.67         2.57 o                         
 -12   1  12        124.60        130.95         7.26 o                         
 -11   1  12        205.60        235.49        11.33 o                         
 -10   1  12         97.65         95.59         6.14 o                         
  -9   1  12        246.40        226.44         9.03 o                         
  -8   1  12         97.56         81.01         5.26 o                         
  -7   1  12        621.45        572.89        15.42 o                         
  -6   1  12          0.03         -1.19         2.28 o                         
  -5   1  12        263.42        260.00        10.07 o                         
  -4   1  12        450.62        450.70        12.59 o                         
  -3   1  12        502.13        486.41        28.43 o                         
  -2   1  12       2080.85       2100.57        47.99 o                         
  -1   1  12        492.55        489.51        17.70 o                         
   0   1  12          1.57          3.68         3.23 o                         
   1   1  12        429.91        435.67        15.88 o                         
   2   1  12        364.37        363.77        14.26 o                         
   3   1  12        148.27        142.86         9.71 o                         
   4   1  12         30.72         39.67         5.59 o                         
   5   1  12        119.97        141.24        10.15 o                         
   6   1  12         28.89         14.79         4.41 o                         
   7   1  12        262.83        283.26        16.89 o                         
   8   1  12        436.32        470.23        25.31 o                         
   9   1  12         12.95          8.78         4.64 o                         
  10   1  12          0.22         -1.33         4.14 o                         
  11   1  12          1.40         -2.87         4.62 o                         
  12   1  12         35.73         16.57         6.02 o                         
  13   1  12          7.88          4.18         5.51 o                         
 -18   2  12          0.29         -1.08         4.89 o                         
 -17   2  12          0.17         -3.81         3.81 o                         
 -16   2  12          5.79          0.12         3.57 o                         
 -15   2  12        142.05        149.99         9.52 o                         
 -14   2  12          3.87          2.07         3.37 o                         
 -13   2  12          3.76         -1.34         3.19 o                         
 -12   2  12         22.75         22.34         3.68 o                         
 -11   2  12          2.51          2.13         2.55 o                         
 -10   2  12        185.53        186.48        12.28 o                         
  -9   2  12         44.11         24.18         3.45 o                         
  -8   2  12          4.37          3.88         3.25 o                         
  -7   2  12         59.79         51.54         3.63 o                         
  -6   2  12        471.04        457.11        19.92 o                         
  -5   2  12        699.71        654.02        17.49 o                         
  -4   2  12        520.31        451.98        18.78 o                         
  -3   2  12        230.62        217.78        10.09 o                         
  -2   2  12       1572.76       1530.08        36.13 o                         
  -1   2  12        105.06        123.01         8.35 o                         
   0   2  12         27.90         24.20         4.27 o                         
   1   2  12         40.23         33.73         6.39 o                         
   2   2  12         93.95         97.59         7.82 o                         
   3   2  12          6.24          4.13         3.45 o                         
   4   2  12        213.68        211.05        12.30 o                         
   5   2  12          7.82          4.11         3.56 o                         
   6   2  12         22.66         23.31         6.16 o                         
   7   2  12          0.03         -3.36         3.36 o                         
   8   2  12          0.10          0.66         3.71 o                         
   9   2  12         19.19         22.33         5.52 o                         
  10   2  12          6.33          7.28         4.86 o                         
  11   2  12          2.58          8.88         5.33 o                         
  12   2  12         21.23          2.97         5.09 o                         
 -18   3  12          2.67          3.97         5.69 o                         
 -17   3  12          1.80          2.73         4.92 o                         
 -16   3  12          0.64          1.42         4.32 o                         
 -15   3  12        157.87        150.37        10.90 o                         
 -14   3  12        164.77        173.70        12.04 o                         
 -13   3  12         10.23         11.46         3.61 o                         
 -12   3  12         59.49         57.29         6.84 o                         
 -11   3  12         13.56         16.57         4.11 o                         
 -10   3  12         26.82         30.32         6.69 o                         
  -9   3  12        137.42        124.14         9.09 o                         
  -8   3  12        248.65        250.06        12.34 o                         
  -7   3  12        280.90        267.28        12.28 o                         
  -6   3  12          3.31          0.24         3.11 o                         
  -5   3  12         64.16         64.66         6.29 o                         
  -4   3  12          0.02         -1.68         2.49 o                         
  -3   3  12         76.24         64.23         5.78 o                         
  -2   3  12         12.27          6.37         2.91 o                         
  -1   3  12          0.21         -1.01         2.73 o                         
   0   3  12        137.23        129.76         8.83 o                         
   1   3  12         39.11         32.12         4.86 o                         
   2   3  12          1.99          3.90         3.27 o                         
   3   3  12        355.12        365.37        14.88 o                         
   4   3  12         46.17         41.44         6.42 o                         
   5   3  12          4.03         -3.35         3.35 o                         
   6   3  12         10.54          5.20         4.16 o                         
   7   3  12         24.15         16.74         5.89 o                         
   8   3  12          8.94         14.37         4.94 o                         
   9   3  12         10.52          8.21         4.77 o                         
  10   3  12          8.60          7.11         4.97 o                         
  11   3  12         51.14         50.30         7.74 o                         
  12   3  12         32.62         27.36         8.42 o                         
 -17   4  12        256.73        305.72        16.27 o                         
 -16   4  12         63.55         70.53         8.23 o                         
 -15   4  12          5.34          3.26         3.80 o                         
 -14   4  12        146.37        136.29         9.21 o                         
 -13   4  12         44.74         45.38         6.04 o                         
 -12   4  12        119.85        121.28        10.05 o                         
 -11   4  12          0.14         -2.77         3.28 o                         
 -10   4  12         10.54          4.30         3.67 o                         
  -9   4  12          0.00         -1.99         3.10 o                         
  -8   4  12        115.99        115.32         8.95 o                         
  -7   4  12         38.21         25.03         4.80 o                         
  -6   4  12         22.55         13.13         3.96 o                         
  -5   4  12         49.36         54.01         6.13 o                         
  -4   4  12        159.11        159.28        10.98 o                         
  -3   4  12        233.38        249.40        10.71 o                         
  -2   4  12          6.33          3.60         3.14 o                         
  -1   4  12        195.13        215.42        47.05 o                         
   0   4  12         26.82         23.38         5.44 o                         
   1   4  12        390.34        378.38        17.96 o                         
   2   4  12         97.57        105.66         8.34 o                         
   3   4  12         15.91         19.24         4.70 o                         
   4   4  12          8.80         -0.17         3.55 o                         
   5   4  12         27.96         19.59         5.07 o                         
   6   4  12         11.62          4.49         4.35 o                         
   7   4  12        125.21        120.30        10.21 o                         
   8   4  12         87.77         77.15         8.59 o                         
   9   4  12          2.50          3.51         4.75 o                         
  10   4  12        205.96        211.66        14.40 o                         
  11   4  12          3.27         -0.83         5.04 o                         
 -16   5  12         25.90         12.58         4.95 o                         
 -15   5  12          5.91          3.59         4.20 o                         
 -14   5  12         57.52         55.14         6.46 o                         
 -13   5  12          5.06         -0.85         4.02 o                         
 -12   5  12         22.03         21.39         5.57 o                         
 -11   5  12        103.17        115.24        10.81 o                         
 -10   5  12          4.32          3.55         3.98 o                         
  -9   5  12        394.52        416.81        16.92 o                         
  -8   5  12        145.36        164.11        11.16 o                         
  -7   5  12        133.44        148.37        10.54 o                         
  -6   5  12        101.86        105.59         8.72 o                         
  -5   5  12        117.52        122.16         9.10 o                         
  -4   5  12        190.92        188.49        11.45 o                         
  -3   5  12          2.82          0.99         3.09 o                         
  -2   5  12        597.72        575.49        29.60 o                         
  -1   5  12         29.85         18.64         6.55 o                         
   0   5  12         22.65         14.38         6.20 o                         
   1   5  12          8.17          8.27         5.65 o                         
   2   5  12          6.62          3.73         3.69 o                         
   3   5  12        182.43        152.63        12.47 o                         
   4   5  12          3.07          4.11         3.98 o                         
   5   5  12        314.08        342.85        31.24 o                         
   6   5  12         60.00         59.64         7.65 o                         
   7   5  12          2.43          1.99         5.98 o                         
   8   5  12         14.57         11.80         5.44 o                         
   9   5  12          1.30          4.37         4.95 o                         
  10   5  12         64.04         73.42         9.83 o                         
 -15   6  12        200.95        208.19        12.97 o                         
 -14   6  12         96.05         95.50         8.46 o                         
 -13   6  12        254.35        237.60        15.20 o                         
 -12   6  12         87.22         96.68        11.36 o                         
 -11   6  12          0.17         -3.18         3.72 o                         
 -10   6  12          4.28          1.84         4.08 o                         
  -9   6  12        444.54        438.32        17.98 o                         
  -8   6  12        111.90        119.98        10.73 o                         
  -7   6  12         56.55         71.97         7.60 o                         
  -6   6  12        125.36        119.72        15.12 o                         
  -5   6  12          1.15          2.30         3.64 o                         
  -4   6  12        123.77        122.23         9.58 o                         
  -3   6  12         57.52         62.74         7.07 o                         
  -2   6  12          0.35          0.38         3.94 o                         
  -1   6  12         45.59         41.29         8.83 o                         
   0   6  12        286.73        324.01        21.07 o                         
   1   6  12        293.68        252.51        20.15 o                         
   2   6  12          3.78          4.27         5.53 o                         
   3   6  12         96.75        107.02        13.64 o                         
   4   6  12         65.05         73.48        11.95 o                         
   5   6  12         27.60         16.22         7.41 o                         
   6   6  12         26.41         36.80         6.63 o                         
   7   6  12        100.27         99.91         9.82 o                         
   8   6  12          1.16          0.15         4.80 o                         
   9   6  12         11.17         12.26         6.02 o                         
 -14   7  12        416.33        438.92        20.27 o                         
 -13   7  12          3.65          0.47         4.90 o                         
 -12   7  12        463.88        484.69        20.35 o                         
 -11   7  12          6.21          6.02         4.69 o                         
 -10   7  12        421.32        434.46        20.24 o                         
  -9   7  12         12.05          3.96         4.90 o                         
  -8   7  12        212.56        233.30        14.32 o                         
  -7   7  12        158.53        170.00        13.81 o                         
  -6   7  12          0.20          3.06         3.96 o                         
  -5   7  12        281.38        307.84        15.75 o                         
  -4   7  12        110.99        124.44        10.14 o                         
  -3   7  12          2.89          7.29         4.24 o                         
  -2   7  12         26.82         16.28         5.79 o                         
  -1   7  12          0.11         -4.02         5.31 o                         
   0   7  12          2.14          1.72         5.98 o                         
   1   7  12        233.73        256.01        20.32 o                         
   2   7  12         67.07         56.77        16.15 o                         
   3   7  12        501.86        504.85        24.21 o                         
   4   7  12          2.01          5.21         7.06 o                         
   5   7  12        209.43        259.00        30.11 o                         
   6   7  12          0.41         -0.66         5.30 o                         
   7   7  12         15.34         18.23         7.20 o                         
   8   7  12         13.15          3.88         6.53 o                         
 -12   8  12         15.43         22.21         6.51 o                         
 -11   8  12         29.92         28.91         6.79 o                         
 -10   8  12         77.42         70.88         8.69 o                         
  -9   8  12         15.00          9.51         5.54 o                         
  -8   8  12        333.59        362.34        18.33 o                         
  -7   8  12        107.51        112.21        10.29 o                         
  -6   8  12         57.11         52.85         7.52 o                         
  -5   8  12         26.73         25.63         5.97 o                         
  -4   8  12        150.57        133.88        10.83 o                         
  -3   8  12        171.51        207.73        13.68 o                         
  -2   8  12         85.92        105.62        13.55 o                         
  -1   8  12        216.66        199.02        15.70 o                         
   0   8  12          2.69         -6.10         6.10 o                         
   1   8  12         49.17         24.71        10.67 o                         
   2   8  12          5.26          5.96         7.10 o                         
   3   8  12         10.36         13.85         6.27 o                         
   4   8  12         58.76         55.48         9.41 o                         
   5   8  12        179.37        216.29        21.06 o                         
   6   8  12         55.31         49.40        11.41 o                         
  -9   9  12         75.02         84.73         9.82 o                         
  -8   9  12         25.06         20.98         6.34 o                         
  -7   9  12        108.67        128.04        12.41 o                         
  -6   9  12         29.08         28.29         6.65 o                         
  -5   9  12        179.43        213.87        14.50 o                         
  -4   9  12        332.77        408.62        19.01 o                         
  -3   9  12         14.66         17.33         7.18 o                         
  -2   9  12         17.02         22.05         7.58 o                         
  -1   9  12          9.69          9.27         6.40 o                         
   0   9  12          0.74          3.12         5.78 o                         
   1   9  12         40.94         48.92        11.31 o                         
   2   9  12          0.02          1.82         7.49 o                         
   3   9  12          8.13          0.22         6.07 o                         
   4   9  12        129.19        111.93        15.85 o                         
  -3  10  12         20.93         17.18         9.85 o                         
 -18   1  13         79.46         70.02         9.80 o                         
 -17   1  13         45.56         50.46         6.66 o                         
 -16   1  13        129.63        151.58        10.27 o                         
 -15   1  13        118.20        124.77         9.07 o                         
 -14   1  13         96.53        110.74         8.19 o                         
 -13   1  13         43.32         45.95         4.88 o                         
 -12   1  13         19.09         30.91         4.22 o                         
 -11   1  13          7.84          6.62         2.53 o                         
 -10   1  13         86.37         85.49         6.46 o                         
  -9   1  13         23.92         21.62         3.77 o                         
  -8   1  13          0.42         -0.01         2.23 o                         
  -7   1  13        279.17        252.24        14.64 o                         
  -6   1  13         11.02          6.27         3.20 o                         
  -5   1  13         15.11          6.65         2.88 o                         
  -4   1  13        209.38        180.61        10.13 o                         
  -3   1  13        265.66        265.91        10.27 o                         
  -2   1  13        340.00        323.36        13.02 o                         
  -1   1  13         16.71          8.25         3.70 o                         
   0   1  13        992.76       1018.13        29.92 o                         
   1   1  13         55.73         47.75         5.95 o                         
   2   1  13        135.17        132.81        11.15 o                         
   3   1  13        735.07        734.13        24.10 o                         
   4   1  13        443.17        412.92        16.61 o                         
   5   1  13        169.49        138.61        10.78 o                         
   6   1  13         79.47         69.40         7.86 o                         
   7   1  13        123.76        122.61        12.90 o                         
   8   1  13         27.96         23.39         5.80 o                         
   9   1  13         36.54         40.03         6.95 o                         
  10   1  13          0.62         -1.71         4.70 o                         
  11   1  13          5.16          6.89         5.30 o                         
 -17   2  13         66.40         75.10         8.52 o                         
 -16   2  13         36.15         24.65         5.76 o                         
 -15   2  13        340.98        337.26        14.67 o                         
 -14   2  13         46.45         61.10         6.87 o                         
 -13   2  13          3.93          6.63         3.71 o                         
 -12   2  13         54.16         45.75         5.64 o                         
 -11   2  13          0.26         -3.95         3.95 o                         
 -10   2  13         49.78         29.55         6.17 o                         
  -9   2  13        122.89        116.90        13.90 o                         
  -8   2  13          1.80         -1.38         3.01 o                         
  -7   2  13        291.73        280.80        12.78 o                         
  -6   2  13          4.95          0.58         3.10 o                         
  -5   2  13          6.69          1.87         2.19 o                         
  -4   2  13         83.92         60.57         7.28 o                         
  -3   2  13         73.72         74.88         7.77 o                         
  -2   2  13        309.82        296.47        12.50 o                         
  -1   2  13         23.38         17.49         6.45 o                         
   0   2  13        880.57        897.85        27.18 o                         
   1   2  13        111.33        112.55         9.37 o                         
   2   2  13         55.68         62.09         9.69 o                         
   3   2  13         47.33         49.51         6.37 o                         
   4   2  13        601.74        610.00        23.68 o                         
   5   2  13          6.50         10.04         4.40 o                         
   6   2  13         24.21         19.24         4.97 o                         
   7   2  13          0.01         -2.02         4.08 o                         
   8   2  13         74.57         71.77         9.10 o                         
   9   2  13          5.16          0.84         4.70 o                         
  10   2  13        105.23        106.23        10.47 o                         
  11   2  13          8.87         10.57         5.67 o                         
 -17   3  13          6.45          3.95         4.89 o                         
 -16   3  13          1.34         -0.32         4.38 o                         
 -15   3  13        100.97        112.14        11.91 o                         
 -14   3  13         66.74         68.01         7.58 o                         
 -13   3  13        210.50        235.79        12.60 o                         
 -12   3  13         98.97        111.09        11.28 o                         
 -11   3  13        259.50        248.21        17.21 o                         
 -10   3  13        323.11        335.76        14.73 o                         
  -9   3  13         85.16         83.51         7.75 o                         
  -8   3  13        493.05        498.47        18.51 o                         
  -7   3  13          7.55          5.36         3.73 o                         
  -6   3  13        111.52        126.22        12.06 o                         
  -5   3  13        201.02        200.01        11.58 o                         
  -4   3  13        134.71        144.37        11.23 o                         
  -3   3  13        252.76        263.68        17.97 o                         
  -2   3  13        286.99        270.67        28.33 o                         
  -1   3  13         14.86         20.68         5.32 o                         
   0   3  13         10.27          6.54         3.52 o                         
   1   3  13        226.58        238.90        12.53 o                         
   2   3  13          0.87         -1.58         3.53 o                         
   3   3  13        339.41        326.65        14.27 o                         
   4   3  13        362.22        369.82        15.76 o                         
   5   3  13        107.87        135.29        10.46 o                         
   6   3  13         10.57         12.36         4.96 o                         
   7   3  13        424.28        455.62        18.84 o                         
   8   3  13         64.56         63.65         8.26 o                         
   9   3  13         18.87         20.92         6.11 o                         
  10   3  13          1.50         -2.12         4.84 o                         
  11   3  13          5.61         11.08         6.01 o                         
 -16   4  13        211.08        215.08        13.84 o                         
 -15   4  13         31.73         30.10         6.43 o                         
 -14   4  13        100.91        104.10        13.30 o                         
 -13   4  13         36.75         24.10         5.84 o                         
 -12   4  13        380.42        374.24        16.49 o                         
 -11   4  13        458.02        502.70        19.52 o                         
 -10   4  13        147.60        156.93        11.18 o                         
  -9   4  13         77.22         79.92         8.12 o                         
  -8   4  13         17.47         13.04         5.89 o                         
  -7   4  13        492.27        514.18        18.92 o                         
  -6   4  13         28.18         39.07         5.68 o                         
  -5   4  13        968.67        993.09        29.82 o                         
  -4   4  13        751.78        760.59        27.57 o                         
  -3   4  13        116.74        117.90        11.85 o                         
  -2   4  13        471.95        475.86        25.51 o                         
  -1   4  13        128.66        152.21        14.96 o                         
   0   4  13        423.44        427.64        24.37 o                         
   1   4  13        111.15         82.41         9.00 o                         
   2   4  13          4.91          1.94         3.74 o                         
   3   4  13         10.49          9.01         4.14 o                         
   4   4  13         10.75         10.74         4.51 o                         
   5   4  13        117.78        133.04        10.62 o                         
   6   4  13         63.25         59.03        13.49 o                         
   7   4  13        180.56        183.98        12.97 o                         
   8   4  13         26.03         28.53         6.58 o                         
   9   4  13          4.34          2.72         4.97 o                         
  10   4  13         12.57         12.92         5.85 o                         
 -15   5  13        149.44        143.41        11.60 o                         
 -14   5  13         11.54          6.59         4.22 o                         
 -13   5  13         32.98         38.59         7.43 o                         
 -12   5  13          5.44          6.22         4.71 o                         
 -11   5  13          5.59          3.82         4.29 o                         
 -10   5  13         46.18         53.50         7.04 o                         
  -9   5  13         29.08         32.15         6.88 o                         
  -8   5  13        597.68        618.79        23.86 o                         
  -7   5  13        159.79        142.37        11.40 o                         
  -6   5  13          4.64          7.91         3.87 o                         
  -5   5  13          9.19         13.80         4.50 o                         
  -4   5  13          8.02         11.95         4.09 o                         
  -3   5  13         17.31         11.95         5.12 o                         
  -2   5  13         23.98         23.06         6.12 o                         
  -1   5  13         75.41         87.05        12.07 o                         
   0   5  13         83.39         72.40        11.16 o                         
   1   5  13        161.89        162.79        13.20 o                         
   2   5  13        234.98        219.12        19.29 o                         
   3   5  13         24.35         15.16         5.56 o                         
   4   5  13        252.03        235.18        16.65 o                         
   5   5  13         16.39         12.82         5.01 o                         
   6   5  13          2.66         -3.96         4.31 o                         
   7   5  13          6.36          1.94         4.95 o                         
   8   5  13         16.88         21.23         7.76 o                         
   9   5  13          6.67          3.81         5.22 o                         
 -14   6  13         10.83          6.64         5.47 o                         
 -13   6  13        197.12        212.93        14.40 o                         
 -12   6  13        195.71        190.09        13.37 o                         
 -11   6  13         30.07         32.86         6.36 o                         
 -10   6  13        121.89        130.31        10.75 o                         
  -9   6  13          7.34          3.68         4.30 o                         
  -8   6  13          4.49          2.16         4.29 o                         
  -7   6  13         19.51         15.20         4.92 o                         
  -6   6  13         33.88         27.69         5.61 o                         
  -5   6  13          0.75         -1.44         3.46 o                         
  -4   6  13        599.92        683.01        23.59 o                         
  -3   6  13         18.15         10.56         6.04 o                         
  -2   6  13         14.67          9.73         5.17 o                         
  -1   6  13         12.87          6.67         6.59 o                         
   0   6  13          6.57         13.57         7.06 o                         
   1   6  13        151.48        143.92        15.63 o                         
   2   6  13         43.83         35.29         9.28 o                         
   3   6  13         19.72         27.53         8.64 o                         
   4   6  13         79.69         79.75        12.64 o                         
   5   6  13         63.84         53.38        11.84 o                         
   6   6  13          0.55         -2.79         5.27 o                         
   7   6  13          4.05          0.10         7.96 o                         
   8   6  13          3.28          2.82         6.30 o                         
 -13   7  13          4.05         -0.52         5.39 o                         
 -12   7  13        129.85        130.22        11.56 o                         
 -11   7  13         57.15         38.92         7.12 o                         
 -10   7  13         22.85         24.50         6.34 o                         
  -9   7  13          2.73          2.14         4.59 o                         
  -8   7  13         88.25         81.90         9.00 o                         
  -7   7  13         71.79         84.89         9.08 o                         
  -6   7  13         45.96         38.56         6.74 o                         
  -5   7  13          4.65          3.35         4.42 o                         
  -4   7  13         65.24         73.22         8.45 o                         
  -3   7  13          8.54          4.29         5.36 o                         
  -2   7  13          0.48          0.68         4.75 o                         
  -1   7  13         17.85         15.16        15.21 o                         
   0   7  13        170.71        176.13        18.39 o                         
   1   7  13         16.54         14.89         7.58 o                         
   2   7  13         25.39         17.30         6.64 o                         
   3   7  13         48.73         53.66        10.84 o                         
   4   7  13          0.68         -6.33         6.33 o                         
   5   7  13         33.61         42.51        10.43 o                         
   6   7  13        117.11        130.34        16.41 o                         
 -11   8  13          5.24         11.58         5.80 o                         
 -10   8  13         14.70         27.71         6.66 o                         
  -9   8  13          0.16         -1.49         4.76 o                         
  -8   8  13          3.25          2.30         4.87 o                         
  -7   8  13         26.57         29.55         6.64 o                         
  -6   8  13         46.76         52.27         7.66 o                         
  -5   8  13          3.82          4.46         4.95 o                         
  -4   8  13         29.15         23.83         7.24 o                         
  -3   8  13         28.42         26.21         7.50 o                         
  -2   8  13         12.41         12.77         6.68 o                         
  -1   8  13          4.72         10.68        13.33 o                         
   0   8  13        124.72        174.06        18.96 o                         
   1   8  13          1.51          7.78         7.82 o                         
   2   8  13         18.69         10.68         8.17 o                         
   3   8  13         62.95         64.18        12.59 o                         
   4   8  13          0.37          5.29         6.39 o                         
  -7   9  13          4.88          2.99         5.20 o                         
  -6   9  13         44.59         33.21         7.25 o                         
  -5   9  13         44.06         45.85        11.52 o                         
  -4   9  13        349.99        453.89        27.80 o                         
  -3   9  13        303.16        324.46        21.58 o                         
  -2   9  13        178.75        198.28        22.03 o                         
  -1   9  13         86.03         87.35        14.69 o                         
   0   9  13         39.43         27.09        21.17 o                         
   1   9  13         39.44         51.93        11.88 o                         
 -17   0  14        556.23        679.59        32.62 o                         
 -16   0  14       1920.37       2086.03        76.36 o                         
 -15   0  14        112.49        113.10        12.42 o                         
 -14   0  14        108.10        110.83        11.66 o                         
 -13   0  14         61.28         40.20        15.68 o                         
 -12   0  14         30.87         30.66         6.13 o                         
 -11   0  14        396.44        399.17        47.21 o                         
 -10   0  14        191.72        191.78        10.48 o                         
  -9   0  14          0.06          0.05         2.65 o                         
  -8   0  14        336.85        316.51        19.33 o                         
  -7   0  14          5.78          5.02         5.32 o                         
  -6   0  14        866.43        873.91        61.30 o                         
  -5   0  14         81.40         73.20         9.36 o                         
  -4   0  14         11.16          6.43         5.02 o                         
  -3   0  14          2.76          3.11         5.65 o                         
  -2   0  14         20.17         16.47         5.99 o                         
  -1   0  14        191.94        210.72        17.10 o                         
   0   0  14        365.42        397.99        25.57 o                         
   1   0  14         51.91         74.85        10.54 o                         
   2   0  14        577.09        590.75        32.94 o                         
   3   0  14        493.07        511.97        28.55 o                         
   4   0  14        617.73        648.10        32.35 o                         
   5   0  14        944.55        965.74        43.80 o                         
   6   0  14         69.09         67.28        11.29 o                         
   7   0  14        167.79        145.92        16.63 o                         
   8   0  14         63.17         63.03        11.73 o                         
   9   0  14        157.70        166.81        18.41 o                         
  10   0  14         55.71         49.18        11.20 o                         
 -17   1  14        408.57        432.97        22.10 o                         
 -16   1  14          0.03         -3.82         3.82 o                         
 -15   1  14         63.74         64.69         6.82 o                         
 -14   1  14        170.15        201.88        11.99 o                         
 -13   1  14         18.41         20.86         4.24 o                         
 -12   1  14         44.06         61.38         6.14 o                         
 -11   1  14         19.92         18.50         3.26 o                         
 -10   1  14         13.98         15.99         3.89 o                         
  -9   1  14        409.25        461.12        15.56 o                         
  -8   1  14         27.07         24.10         4.39 o                         
  -7   1  14        124.03        117.09         9.24 o                         
  -6   1  14          0.01          2.56         3.01 o                         
  -5   1  14        321.73        276.30        22.47 o                         
  -4   1  14         44.46         49.45         5.82 o                         
  -3   1  14         53.45         56.28         8.74 o                         
  -2   1  14         34.14         35.89         5.32 o                         
  -1   1  14        154.66        166.06        10.61 o                         
   0   1  14        705.52        723.74        25.33 o                         
   1   1  14         19.70         26.08         5.06 o                         
   2   1  14         86.08         93.62         8.50 o                         
   3   1  14          0.72          2.41         3.82 o                         
   4   1  14        114.71        100.31         9.07 o                         
   5   1  14         42.92         46.88         6.68 o                         
   6   1  14        565.54        562.33        21.55 o                         
   7   1  14         33.42         39.47        10.96 o                         
   8   1  14          4.22          1.49         4.52 o                         
   9   1  14          0.02          8.34         5.38 o                         
  10   1  14          2.69         -0.24         4.96 o                         
 -17   2  14         32.19         32.26         6.67 o                         
 -16   2  14        285.99        323.44        19.20 o                         
 -15   2  14        102.62         93.69         8.92 o                         
 -14   2  14         68.54         73.94         7.02 o                         
 -13   2  14         30.88         30.76         5.00 o                         
 -12   2  14         61.42         61.61         6.67 o                         
 -11   2  14        102.01        110.99        14.11 o                         
 -10   2  14        239.30        293.32        18.22 o                         
  -9   2  14          0.72         -3.56         5.15 o                         
  -8   2  14         25.79         26.17         5.10 o                         
  -7   2  14        150.39        158.48        11.81 o                         
  -6   2  14         91.43         91.02         7.18 o                         
  -5   2  14        155.80        125.28        11.51 o                         
  -4   2  14         44.59         40.87         7.77 o                         
  -3   2  14        125.48        104.98        17.65 o                         
  -2   2  14         46.08         30.01         5.97 o                         
  -1   2  14          9.37         15.08         4.43 o                         
   0   2  14         16.41         11.65         4.18 o                         
   1   2  14        338.77        320.02        14.12 o                         
   2   2  14          3.72         -2.08         3.47 o                         
   3   2  14          4.37         -3.04         3.38 o                         
   4   2  14         91.13         95.20         8.99 o                         
   5   2  14         11.96         14.27         5.11 o                         
   6   2  14         16.19         15.45         5.37 o                         
   7   2  14         72.54         76.19         8.63 o                         
   8   2  14         27.83         37.40         7.21 o                         
   9   2  14        316.30        310.74        22.32 o                         
  10   2  14         35.52         34.50         7.52 o                         
 -16   3  14         38.21         42.36         7.00 o                         
 -15   3  14         54.15         53.14         7.29 o                         
 -14   3  14         15.96         17.18         5.80 o                         
 -13   3  14          4.68          4.76         3.88 o                         
 -12   3  14        208.46        213.27        16.10 o                         
 -11   3  14        109.17        105.55        12.90 o                         
 -10   3  14        222.77        211.90        13.01 o                         
  -9   3  14          5.70          6.05         4.09 o                         
  -8   3  14         10.98         14.58         5.57 o                         
  -7   3  14         11.49         12.84         4.48 o                         
  -6   3  14         18.61         17.84         4.53 o                         
  -5   3  14         43.28         36.50         5.33 o                         
  -4   3  14          0.54         -1.47         2.79 o                         
  -3   3  14          6.91          4.65         5.35 o                         
  -2   3  14        294.03        257.82        35.50 o                         
  -1   3  14        168.62        173.02        29.39 o                         
   0   3  14        457.75        417.17        27.44 o                         
   1   3  14          2.81          4.71         3.95 o                         
   2   3  14          0.08         -3.33         3.33 o                         
   3   3  14         18.32         13.95         4.64 o                         
   4   3  14         51.50         52.19         7.21 o                         
   5   3  14          0.42         -0.66         4.06 o                         
   6   3  14         11.23          1.13         4.51 o                         
   7   3  14          0.39          4.85         5.04 o                         
   8   3  14         65.86         52.24         7.83 o                         
   9   3  14        149.50        168.30        13.26 o                         
 -15   4  14          0.10          2.09         4.40 o                         
 -14   4  14        128.78        129.95        10.34 o                         
 -13   4  14        182.43        164.33        18.89 o                         
 -12   4  14          5.58          8.15         4.86 o                         
 -11   4  14         80.35         86.87         8.79 o                         
 -10   4  14         21.56         28.83         5.75 o                         
  -9   4  14        199.92        234.96        15.67 o                         
  -8   4  14         42.75         36.12         6.05 o                         
  -7   4  14         23.16         15.11         4.94 o                         
  -6   4  14         17.10         14.27         5.98 o                         
  -5   4  14        256.87        239.14        13.99 o                         
  -4   4  14         12.75         15.20         5.32 o                         
  -3   4  14         19.60          6.11         4.73 o                         
  -2   4  14         86.56         91.66        12.30 o                         
  -1   4  14         93.67        107.34        21.17 o                         
   0   4  14         21.58         21.88         7.63 o                         
   1   4  14          1.15          6.30         4.93 o                         
   2   4  14          5.25          1.63         4.45 o                         
   3   4  14        191.71        187.59        14.66 o                         
   4   4  14         16.38         15.46         5.26 o                         
   5   4  14          4.27         -0.48         4.39 o                         
   6   4  14        100.71        105.30        10.13 o                         
   7   4  14         30.91         29.45         6.88 o                         
   8   4  14         23.35         26.01         6.97 o                         
   9   4  14         57.74         89.59        21.80 o                         
 -14   5  14         22.78         20.98         6.48 o                         
 -13   5  14        123.85        101.16        10.05 o                         
 -12   5  14         30.71         26.98         6.19 o                         
 -11   5  14         71.32         66.06         8.42 o                         
 -10   5  14         20.60         19.91         5.47 o                         
  -9   5  14        277.09        324.69        17.39 o                         
  -8   5  14        122.44        133.02        10.53 o                         
  -7   5  14        204.77        208.52        13.08 o                         
  -6   5  14          2.17         -3.57         3.57 o                         
  -5   5  14        143.22        175.87        11.68 o                         
  -4   5  14          0.97         -3.98         3.98 o                         
  -3   5  14         86.51        108.53        13.64 o                         
  -2   5  14         68.53         69.86         9.34 o                         
  -1   5  14          2.95         -4.88         4.88 o                         
   0   5  14         18.44         17.66         9.57 o                         
   1   5  14          0.20         -3.38         5.58 o                         
   2   5  14         59.76         80.62        12.53 o                         
   3   5  14         62.03         47.43         8.93 o                         
   4   5  14          0.53         -3.57         4.75 o                         
   5   5  14         50.58         56.27        15.72 o                         
   6   5  14         49.79         50.44        19.31 o                         
   7   5  14          7.94          8.08         5.46 o                         
   8   5  14         15.25          4.42         5.72 o                         
 -13   6  14         86.35         79.35         9.29 o                         
 -12   6  14          3.11          8.95         5.15 o                         
 -11   6  14         20.28         19.67         5.96 o                         
 -10   6  14          9.53          9.20         5.89 o                         
  -9   6  14         11.61          8.37         4.92 o                         
  -8   6  14        110.13        130.49        17.39 o                         
  -7   6  14         32.00         24.12         5.72 o                         
  -6   6  14          0.30          0.81         4.33 o                         
  -5   6  14         31.65         32.59         6.17 o                         
  -4   6  14         29.54          8.20         5.44 o                         
  -3   6  14        380.30        378.91        24.40 o                         
  -2   6  14        110.43        100.17        13.61 o                         
  -1   6  14         78.48         66.22        11.61 o                         
   0   6  14          2.00          0.30         6.16 o                         
   1   6  14         91.06         95.34        11.16 o                         
   2   6  14         97.23        140.77        21.17 o                         
   3   6  14          7.24          9.10         7.31 o                         
   4   6  14         10.13         13.33         8.21 o                         
   5   6  14         37.92         41.65        10.74 o                         
   6   6  14         95.57         85.34        11.50 o                         
 -11   7  14         37.48         28.02         6.70 o                         
 -10   7  14         23.86         28.94         6.93 o                         
  -9   7  14         43.24         39.19         7.04 o                         
  -8   7  14         79.11         83.56         9.26 o                         
  -7   7  14         55.09         54.34        10.59 o                         
  -6   7  14        261.02        269.62        16.08 o                         
  -5   7  14         48.36         46.96         9.81 o                         
  -4   7  14        128.89        141.18        13.34 o                         
  -3   7  14         98.64        100.71        16.63 o                         
  -2   7  14        470.54        450.61        27.95 o                         
  -1   7  14         42.42         59.50        11.63 o                         
   0   7  14        360.58        417.36        26.59 o                         
   1   7  14        205.08        213.43        14.52 o                         
   2   7  14         23.80         22.77        16.78 o                         
   3   7  14        137.76        136.29        18.66 o                         
   4   7  14         27.18         44.70        11.20 o                         
  -9   8  14          3.72         12.23        13.17 o                         
  -8   8  14        319.32        391.93        29.70 o                         
  -7   8  14         22.68         22.41         6.69 o                         
  -6   8  14          0.74          0.64         5.01 o                         
  -5   8  14         92.31        144.16        18.59 o                         
  -4   8  14         89.62         86.82        16.73 o                         
  -3   8  14        195.36        200.51        22.83 o                         
  -2   8  14         13.91         20.91         9.20 o                         
  -1   8  14          3.55          4.00         7.85 o                         
   0   8  14        394.10        431.24        27.95 o                         
   1   8  14        161.74        220.26        22.13 o                         
   2   8  14          7.42          3.22         7.76 o                         
 -16   1  15        184.23        224.89        16.61 o                         
 -15   1  15         53.64         68.11         7.10 o                         
 -14   1  15        364.17        421.82        16.02 o                         
 -13   1  15        392.64        465.66        16.28 o                         
 -12   1  15          4.26          6.13         2.97 o
[truncated: 31,188 more chars]
