# Supplementary material for: Syntheses and structures of two benzoyl amides: 2-chloro-4-eth­oxy-3,5-dimeth­oxy-N-(3-oxo­cyclo­hex-1-en-1-yl)benzamide and 2-chloro-N-(5,5-dimethyl-3-oxo­cyclo­hex-1-en-1-yl)-4-eth­oxy-3,5-di­meth­oxy­benzamide
Source: Acta Crystallogr E Crystallogr Commun. 2021 Feb 26;77(Pt 3):314–8. doi: 10.1107/S2056989021001778 (PMC8061103; doi:10.1107/S2056989021001778)
Supplement: Supplementary file 3 [file e-77-00314-3bsup3.hkl]

data_3b                                                                         
_shelx_title ' as in P2(1)/c'                                                   
_shelx_refln_list_code          4                                               
_shelx_F_calc_maximum      264.59                                               
_exptl_crystal_F_000      1616.00                                               
_reflns_d_resolution_high  0.6874                                               
                                                                                
loop_                                                                           
 _space_group_symop_operation_xyz                                               
 'x, y, z'                                                                      
 '-x, y+1/2, -z+1/2'                                                            
 '-x, -y, -z'                                                                   
 'x, -y-1/2, z-1/2'                                                             
                                                                                
_cell_length_a    14.6986                                                       
_cell_length_b    10.6309                                                       
_cell_length_c    25.1305                                                       
_cell_angle_alpha  90.000                                                       
_cell_angle_beta   90.185                                                       
_cell_angle_gamma  90.000                                                       
                                                                                
_shelx_F_squared_multiplier     1.000                                           
                                                                                
loop_                                                                           
 _refln_index_h                                                                 
 _refln_index_k                                                                 
 _refln_index_l                                                                 
 _refln_F_squared_calc                                                          
 _refln_F_squared_meas                                                          
 _refln_F_squared_sigma                                                         
 _refln_observed_status                                                         
   2   0   0       6342.13       6753.70       107.96 o                         
   3   0   0        636.03        535.12         7.20 o                         
   4   0   0       2105.05       1915.09        26.25 o                         
   5   0   0       5174.90       5317.92        64.24 o                         
   6   0   0       3421.06       4102.35        50.26 o                         
   7   0   0        840.93        833.02        11.86 o                         
   8   0   0        696.94        922.76        13.06 o                         
   9   0   0       3270.42       3417.77        43.17 o                         
  10   0   0         72.96        122.98         4.66 o                         
  11   0   0        137.66        129.54         4.78 o                         
  12   0   0         76.80         85.00         4.70 o                         
  13   0   0         14.53         18.10         3.93 o                         
  14   0   0       1866.83       1669.61        43.78 o                         
  15   0   0       4511.57       4404.88        75.56 o                         
  16   0   0        127.77        161.43         9.64 o                         
  17   0   0        377.19        366.69        17.08 o                         
  18   0   0         32.10         18.18         5.35 o                         
  19   0   0        299.94        332.54        21.64 o                         
  20   0   0        332.44        278.14        12.69 o                         
  21   0   0          0.04          3.45         5.32 o                         
   1   1   0       4364.60       4660.66        41.82 o                         
   2   1   0        329.02        476.44         4.80 o                         
   3   1   0       2743.55       3240.44        31.69 o                         
   4   1   0       1235.85       1150.94        12.06 o                         
   5   1   0         21.04         14.03         1.02 o                         
   6   1   0        850.20        831.29         8.12 o                         
   7   1   0       2491.87       2578.02        23.01 o                         
   8   1   0        171.36        196.20         3.02 o                         
   9   1   0         56.70         67.67         2.51 o                         
  10   1   0       3487.70       3487.18        34.08 o                         
  11   1   0        631.89        668.62         9.09 o                         
  12   1   0       1469.38       1572.51        19.54 o                         
  13   1   0       1344.74       1272.07        16.79 o                         
  14   1   0         55.83         60.74         3.57 o                         
  15   1   0         29.62         29.61         3.36 o                         
  16   1   0        726.92        675.57        12.46 o                         
  17   1   0         40.82         38.36         3.91 o                         
  18   1   0        381.67        371.62         9.29 o                         
  19   1   0          6.26          2.84         3.84 o                         
  20   1   0        347.82        360.07        10.76 o                         
  21   1   0         34.63         33.52         5.19 o                         
   0   2   0      33219.42      33804.68       458.43 o                         
   1   2   0      13997.38      14873.79       132.94 o                         
   2   2   0       2883.23       3092.19        26.81 o                         
   3   2   0       1427.10       1449.82        13.83 o                         
   4   2   0       4433.18       4728.67        43.08 o                         
   5   2   0          4.24         25.81         1.07 o                         
   6   2   0       1005.23       1057.72        10.84 o                         
   7   2   0       1213.43       1380.10        13.90 o                         
   8   2   0         85.38         71.67         2.46 o                         
   9   2   0       1512.33       1585.70        16.12 o                         
  10   2   0        170.11        164.60         4.44 o                         
  11   2   0         32.80         41.70         2.56 o                         
  12   2   0         25.18         32.00         2.55 o                         
  13   2   0          0.45         -2.16         2.16 o                         
  14   2   0        327.29        304.45         8.80 o                         
  15   2   0        151.63        144.15         5.61 o                         
  16   2   0         45.11         38.94         3.94 o                         
  17   2   0        372.84        401.38         9.59 o                         
  18   2   0          6.53          9.94         3.67 o                         
  19   2   0         23.02         27.76         4.62 o                         
  20   2   0        203.06        204.39         8.74 o                         
  21   2   0         86.99         77.53         6.23 o                         
   1   3   0       5073.14       5189.73        44.65 o                         
   2   3   0        214.37        198.41         2.82 o                         
   3   3   0         93.41         76.58         1.78 o                         
   4   3   0         41.76         55.80         1.60 o                         
   5   3   0      19869.57      20599.34       184.30 o                         
   6   3   0        543.25        717.34         8.67 o                         
   7   3   0       6600.15       6780.90        76.67 o                         
   8   3   0         74.80         63.07         2.27 o                         
   9   3   0         15.61         13.92         1.50 o                         
  10   3   0        930.38        812.35        11.43 o                         
  11   3   0          2.94          3.89         1.91 o                         
  12   3   0          7.36          3.01         2.04 o                         
  13   3   0         13.72         10.15         2.61 o                         
  14   3   0         29.95         43.16         3.57 o                         
  15   3   0        106.53        118.29         5.61 o                         
  16   3   0          4.92          3.00         3.65 o                         
  17   3   0         99.29         99.78         5.85 o                         
  18   3   0         66.61         56.18         5.17 o                         
  19   3   0        393.77        393.36        10.37 o                         
  20   3   0        233.79        248.74         9.32 o                         
   0   4   0      17146.10      18075.67       216.52 o                         
   1   4   0        294.58        306.39         4.06 o                         
   2   4   0       2766.90       2947.83        29.53 o                         
   3   4   0       3169.09       3327.96        31.14 o                         
   4   4   0       2513.92       2736.87        24.68 o                         
   5   4   0         32.67         33.25         1.48 o                         
   6   4   0       7935.55       8629.14        78.77 o                         
   7   4   0        781.26        766.80         9.68 o                         
   8   4   0         37.87         47.52         2.22 o                         
   9   4   0       2075.58       2154.98        27.28 o                         
  10   4   0         86.05         92.09         4.19 o                         
  11   4   0         53.74         63.50         3.73 o                         
  12   4   0        734.74        700.91        14.50 o                         
  13   4   0         80.06         63.61         5.99 o                         
  14   4   0         65.96         63.51         4.32 o                         
  15   4   0        362.31        375.42         8.81 o                         
  16   4   0         94.75         97.40         5.77 o                         
  17   4   0        191.94        187.74         7.46 o                         
  18   4   0          9.16          6.41         3.87 o                         
  19   4   0        685.75        728.90        15.79 o                         
  20   4   0         31.12         31.73         5.04 o                         
   1   5   0        129.25        261.42         4.03 o                         
   2   5   0        492.61        422.49         5.73 o                         
   3   5   0         56.36         35.90         2.06 o                         
   4   5   0        410.47        364.53         5.43 o                         
   5   5   0        660.64        610.83         9.56 o                         
   6   5   0       3772.19       3801.48        38.55 o                         
   7   5   0        531.78        582.04         8.76 o                         
   8   5   0        217.55        212.09         5.67 o                         
   9   5   0        560.15        507.13         9.37 o                         
  10   5   0        614.29        668.96        13.55 o                         
  11   5   0       2236.74       2153.78        28.44 o                         
  12   5   0       2526.28       2437.27        31.87 o                         
  13   5   0       1122.09       1157.59        17.97 o                         
  14   5   0        670.51        648.67        12.33 o                         
  15   5   0        163.99        160.30         6.48 o                         
  16   5   0          0.83         -2.08         3.11 o                         
  17   5   0         37.74         34.34         4.57 o                         
  18   5   0         17.10         11.35         4.14 o                         
  19   5   0          5.97         -2.53         4.02 o                         
  20   5   0         94.33         85.98         7.26 o                         
   0   6   0        424.96        452.68         8.58 o                         
   1   6   0       2039.66       2330.22        21.89 o                         
   2   6   0        810.44        777.48         9.31 o                         
   3   6   0        243.76        211.93         6.06 o                         
   4   6   0        495.36        399.68         6.55 o                         
   5   6   0        220.60        230.84         6.99 o                         
   6   6   0          8.34          2.07         1.86 o                         
   7   6   0          4.53          3.26         2.11 o                         
   8   6   0        374.92        299.92         8.72 o                         
   9   6   0        114.00        140.57         6.24 o                         
  10   6   0       2409.61       2327.34        30.56 o                         
  11   6   0         73.96         56.41         4.21 o                         
  12   6   0       1769.18       1752.99        24.77 o                         
  13   6   0         78.35         78.21         4.80 o                         
  14   6   0        170.74        157.43         6.55 o                         
  15   6   0         77.26         82.09         7.83 o                         
  16   6   0        206.15        186.87         7.51 o                         
  17   6   0         47.79         37.80         4.87 o                         
  18   6   0        211.50        242.37         9.57 o                         
  19   6   0         28.67         36.81         6.75 o                         
   1   7   0        435.05        489.64         6.67 o                         
   2   7   0         43.59         50.83         3.54 o                         
   3   7   0        183.20        199.34         4.84 o                         
   4   7   0        453.50        483.42         7.80 o                         
   5   7   0        400.31        404.18         7.72 o                         
   6   7   0        138.65        139.50         5.30 o                         
   7   7   0         48.45         38.84         4.00 o                         
   8   7   0         70.97         77.09         4.40 o                         
   9   7   0        411.05        391.98         9.01 o                         
  10   7   0          0.19         -2.49         2.67 o                         
  11   7   0        783.58        748.13        13.74 o                         
  12   7   0        206.09        196.47         8.93 o                         
  13   7   0         48.85         43.87         4.41 o                         
  14   7   0         10.37          7.69         3.74 o                         
  15   7   0         95.43        110.52         6.18 o                         
  16   7   0        100.09        113.90         6.52 o                         
  17   7   0          8.09         14.24         4.32 o                         
  18   7   0          0.10         -1.77         4.17 o                         
  19   7   0        142.07        151.99        13.42 o                         
   0   8   0        858.28        950.46        17.80 o                         
   1   8   0          8.42          4.05         1.79 o                         
   2   8   0       1667.90       1795.01        20.80 o                         
   3   8   0        323.21        282.80         6.19 o                         
   4   8   0        716.04        742.77        12.57 o                         
   5   8   0         84.43         94.25         4.87 o                         
   6   8   0       1660.55       1707.13        23.79 o                         
   7   8   0        227.55        242.22         7.17 o                         
   8   8   0        194.22        162.58         6.43 o                         
   9   8   0        314.72        321.81        14.71 o                         
  10   8   0         24.56         40.39         4.10 o                         
  11   8   0         48.07         43.68         4.32 o                         
  12   8   0         57.33         46.25         5.27 o                         
  13   8   0        124.87        123.93         6.63 o                         
  14   8   0         30.85         23.73         5.13 o                         
  15   8   0         79.90         75.54         5.61 o                         
  16   8   0        137.61        138.80         7.40 o                         
  17   8   0         19.01          8.74         5.24 o                         
  18   8   0         18.95         14.55         4.87 o                         
   1   9   0        414.65        374.94         8.43 o                         
   2   9   0       1088.45       1052.01        15.22 o                         
   3   9   0        500.93        512.82        11.16 o                         
   4   9   0       1717.42       1615.24        23.04 o                         
   5   9   0        811.55        791.45        15.63 o                         
   6   9   0        161.11        152.60         6.41 o                         
   7   9   0          8.44          5.74         3.09 o                         
   8   9   0        135.04        110.72         7.77 o                         
   9   9   0        108.48        123.01         6.23 o                         
  10   9   0        409.49        384.10         9.81 o                         
  11   9   0        291.77        321.48        12.66 o                         
  12   9   0         23.43         16.53         4.02 o                         
  13   9   0        133.60        135.18         7.30 o                         
  14   9   0         43.23         55.62         5.43 o                         
  15   9   0          4.45         10.62         4.28 o                         
  16   9   0        153.11        186.95         8.51 o                         
  17   9   0         80.50         94.72         6.66 o                         
   0  10   0        139.31        143.89        11.43 o                         
   1  10   0         44.28         42.13         6.10 o                         
   2  10   0       1537.04       1502.13        27.92 o                         
   3  10   0        394.92        424.84        18.85 o                         
   4  10   0         67.23         48.98         4.93 o                         
   5  10   0        331.64        277.45         9.06 o                         
   6  10   0          0.03         -0.78         3.53 o                         
   7  10   0        869.05        825.17        16.84 o                         
   8  10   0         29.94         19.38         4.36 o                         
   9  10   0         87.48        103.64        10.51 o                         
  10  10   0        214.56        215.98         8.46 o                         
  11  10   0         10.90          4.02         3.74 o                         
  12  10   0        297.35        299.66         9.65 o                         
  13  10   0         39.95         33.51         4.97 o                         
  14  10   0          4.36          1.62         4.13 o                         
  15  10   0        150.57        183.25         8.90 o                         
  16  10   0          5.62          5.18         4.67 o                         
   1  11   0        537.70        559.72        17.08 o                         
   2  11   0        115.76        113.52         6.73 o                         
   3  11   0         63.69         60.13         6.20 o                         
   4  11   0         17.08          9.95         4.42 o                         
   5  11   0          4.52         -0.89         4.84 o                         
   6  11   0         13.89         15.86         4.38 o                         
   7  11   0        307.05        349.25        10.87 o                         
   8  11   0        120.22         99.91         6.98 o                         
   9  11   0        102.38        117.70         7.51 o                         
  10  11   0         11.93          4.81         4.48 o                         
  11  11   0         80.79         95.43         7.27 o                         
  12  11   0          0.93          4.61         4.78 o                         
  13  11   0          7.52          7.92         5.10 o                         
  14  11   0        167.18        181.41        10.34 o                         
  15  11   0          0.40         -0.83         7.54 o                         
   0  12   0        117.98        111.41         9.29 o                         
   1  12   0        129.76        131.50         9.69 o                         
   2  12   0          3.65          0.82         4.12 o                         
   3  12   0         86.99         95.04         7.74 o                         
   4  12   0          8.96          1.70         4.43 o                         
   5  12   0        195.87        213.26        10.82 o                         
   6  12   0        133.63        139.13         9.29 o                         
   7  12   0          0.02         -4.28         4.28 o                         
   8  12   0        264.61        306.94        12.25 o                         
   9  12   0        136.11        145.34         9.89 o                         
  10  12   0          0.43         -4.84         4.84 o                         
  11  12   0         72.48         58.69         6.78 o                         
  12  12   0         25.72         18.88         5.76 o                         
  13  12   0         41.59         33.90         6.21 o                         
   1  13   0         19.36         25.04         5.91 o                         
   2  13   0        155.62        183.63        10.51 o                         
   3  13   0        136.36        136.41         9.39 o                         
   4  13   0         41.15         44.33         7.33 o                         
   5  13   0        112.21        117.11         9.14 o                         
   6  13   0         51.13         58.64         7.26 o                         
   7  13   0        256.06        235.21        15.60 o                         
   8  13   0        521.11        533.28        16.77 o                         
   9  13   0          8.77         11.43         5.76 o                         
  10  13   0        102.18        101.10         9.08 o                         
  11  13   0         37.30         28.65         6.68 o                         
   0  14   0         13.54         -1.68         6.91 o                         
   1  14   0          4.20         -0.23         6.51 o                         
   2  14   0          4.14          6.68         6.89 o                         
   3  14   0         52.84         45.61         7.31 o                         
   4  14   0          4.12          1.97         5.70 o                         
   5  14   0         10.05          7.82         6.14 o                         
   6  14   0         48.11         56.41         7.83 o                         
   7  14   0          3.30         -1.43         5.72 o                         
   8  14   0        234.48        265.72        13.41 o                         
   9  14   0          8.25          6.69         7.77 o                         
   1  15   0         50.51         45.93         8.88 o                         
   2  15   0         30.20         38.55        10.02 o                         
   3  15   0         89.95        110.93        11.99 o                         
   4  15   0         46.49         41.10         9.34 o                         
   5  15   0         14.70          6.98         7.87 o                         
 -21   1   1         36.47         34.72         5.15 o                         
 -20   1   1          0.13         -0.29         3.91 o                         
 -19   1   1          3.11          6.05         3.84 o                         
 -18   1   1        175.10        171.35         6.82 o                         
 -17   1   1        141.04        145.52         6.01 o                         
 -16   1   1         74.16         67.16         4.94 o                         
 -15   1   1        243.84        242.21         6.78 o                         
 -14   1   1         20.91         29.91         3.35 o                         
 -13   1   1       2623.24       2513.32        29.49 o                         
 -12   1   1       2588.23       2577.79        29.76 o                         
 -11   1   1        481.59        428.72         6.65 o                         
 -10   1   1        400.64        421.52         5.71 o                         
  -9   1   1       1922.10       1813.99        24.55 o                         
  -8   1   1       2223.99       2312.05        24.12 o                         
  -7   1   1        867.54        968.24        11.06 o                         
  -6   1   1       8708.90       9025.56        87.30 o                         
  -5   1   1        764.74        693.36         7.91 o                         
  -4   1   1       1109.08       1195.51        12.52 o                         
  -3   1   1      12897.16      13755.76       131.38 o                         
  -2   1   1        154.23        141.50         2.63 o                         
  -1   1   1      11971.88      12498.35       106.02 o                         
   0   1   1       2836.86       2873.42        26.23 o                         
   1   1   1         66.92         63.21         1.86 o                         
   2   1   1      10557.98      11195.40        99.12 o                         
   3   1   1      25586.85      26108.64       231.42 o                         
   4   1   1      11657.70      12525.28       111.13 o                         
   5   1   1       1363.47       1586.98        14.37 o                         
   6   1   1        402.52        294.36         3.64 o                         
   7   1   1        298.74        363.70         4.43 o                         
   8   1   1        259.19        216.66         3.34 o                         
   9   1   1        641.93        695.15         8.18 o                         
  10   1   1       3767.17       3923.14        40.01 o                         
  11   1   1        683.97        536.75         7.87 o                         
  12   1   1         28.27         26.92         2.63 o                         
  13   1   1        306.01        330.83         6.91 o                         
  14   1   1         30.46         31.70         3.25 o                         
  15   1   1          0.74         -2.25         2.25 o                         
  16   1   1        613.30        574.53        14.35 o                         
  17   1   1        115.57        121.61         5.89 o                         
  18   1   1         38.10         27.25         5.24 o                         
  19   1   1        571.46        591.38        13.48 o                         
  20   1   1        401.42        442.08        13.05 o                         
  21   1   1        187.67        207.17         8.87 o                         
 -21   2   1         59.93         60.81         5.80 o                         
 -20   2   1        349.62        342.24        10.42 o                         
 -19   2   1          1.58         -0.01         3.73 o                         
 -18   2   1        101.52        108.14         6.02 o                         
 -17   2   1         95.29         81.47         5.03 o                         
 -16   2   1          3.51          1.95         2.92 o                         
 -15   2   1        108.14        101.24         4.75 o                         
 -14   2   1         11.24          3.60         2.33 o                         
 -13   2   1        670.90        679.86        10.67 o                         
 -12   2   1        615.51        582.00         9.28 o                         
 -11   2   1        433.87        463.82         7.73 o                         
 -10   2   1          4.13          0.80         1.66 o                         
  -9   2   1       1175.67       1050.65        13.26 o                         
  -8   2   1        280.64        242.50         4.62 o                         
  -7   2   1         72.21        106.66         2.67 o                         
  -6   2   1        463.45        414.91         5.67 o                         
  -5   2   1       5255.99       5916.01        57.87 o                         
  -4   2   1       6659.87       7120.58        64.30 o                         
  -3   2   1       2061.85       2278.22        22.30 o                         
  -2   2   1      12768.31      13527.68       114.11 o                         
  -1   2   1       2979.22       3023.24        31.52 o                         
   0   2   1       3800.23       4195.37        35.98 o                         
   1   2   1       4016.45       4640.30        47.40 o                         
   2   2   1       3732.64       4352.54        39.23 o                         
   3   2   1       4183.04       4533.13        38.96 o                         
   4   2   1       6478.79       6670.22        63.97 o                         
   5   2   1       4228.43       4349.65        42.42 o                         
   6   2   1       1662.60       1569.01        15.37 o                         
   7   2   1        508.40        527.12         6.41 o                         
   8   2   1         26.11         20.72         1.55 o                         
   9   2   1         44.68         17.13         1.57 o                         
  10   2   1       1013.73        979.66        12.93 o                         
  11   2   1          1.94          2.86         1.89 o                         
  12   2   1         31.44         27.04         2.97 o                         
  13   2   1       2164.66       2039.25        24.90 o                         
  14   2   1         74.23         52.51         3.71 o                         
  15   2   1         70.93         68.04         4.68 o                         
  16   2   1        332.99        310.33         8.77 o                         
  17   2   1         60.83         69.65         6.27 o                         
  18   2   1        407.88        399.94        10.72 o                         
  19   2   1        216.08        198.41         8.20 o                         
  20   2   1         14.46         20.82         4.63 o                         
  21   2   1          6.31         12.12         4.51 o                         
 -20   3   1         16.71         12.53         5.27 o                         
 -19   3   1          1.31          1.27         3.77 o                         
 -18   3   1        161.16        165.33         7.02 o                         
 -17   3   1          8.61          7.69         3.28 o                         
 -16   3   1        608.42        595.76        12.48 o                         
 -15   3   1        730.90        708.14        12.49 o                         
 -14   3   1        193.36        193.25         6.04 o                         
 -13   3   1        459.84        402.48         9.22 o                         
 -12   3   1       1465.03       1274.47        24.06 o                         
 -11   3   1         23.55         28.27         2.33 o                         
 -10   3   1         23.11         21.22         1.78 o                         
  -9   3   1        940.43        927.12        11.13 o                         
  -8   3   1       1637.25       1679.09        18.04 o                         
  -7   3   1       3116.24       2882.79        27.39 o                         
  -6   3   1        119.68        111.03         2.17 o                         
  -5   3   1         96.24         96.79         2.10 o                         
  -4   3   1       9495.43       9985.64        81.34 o                         
  -3   3   1       3110.71       3105.50        28.66 o                         
  -2   3   1      11616.85      12231.75        99.21 o                         
  -1   3   1       8245.18       8829.00        79.68 o                         
   0   3   1      28271.52      28838.96       243.48 o                         
   1   3   1       2571.90       2958.70        27.32 o                         
   2   3   1       9162.82       9661.51       106.52 o                         
   3   3   1       2335.18       2367.15        22.28 o                         
   4   3   1        125.59        139.14         2.38 o                         
   5   3   1        164.85        204.32         4.73 o                         
   6   3   1       6799.33       7160.28        69.29 o                         
   7   3   1          6.45          4.28         1.32 o                         
   8   3   1       1020.13       1011.34        11.86 o                         
   9   3   1         12.19          2.86         1.25 o                         
  10   3   1        311.73        271.55         5.64 o                         
  11   3   1        247.89        231.78         5.81 o                         
  12   3   1          9.10          8.61         2.28 o                         
  13   3   1         88.22         81.29         4.22 o                         
  14   3   1        565.39        555.44        10.59 o                         
  15   3   1        172.00        164.40         6.55 o                         
  16   3   1        489.92        488.43        17.97 o                         
  17   3   1        627.30        645.87        15.17 o                         
  18   3   1         40.47         29.03         4.50 o                         
  19   3   1         78.13         70.93         5.58 o                         
  20   3   1         18.59          9.09         4.55 o                         
 -20   4   1         76.95         89.35         6.02 o                         
 -19   4   1        123.22        118.71         6.92 o                         
 -18   4   1          6.75          9.90         3.78 o                         
 -17   4   1         60.02         70.06         5.17 o                         
 -16   4   1        151.48        152.56         6.62 o                         
 -15   4   1        261.10        273.08         7.49 o                         
 -14   4   1        205.98        227.38         7.09 o                         
 -13   4   1          0.08         -1.47         2.34 o                         
 -12   4   1        155.43        134.21         4.93 o                         
 -11   4   1        169.66        183.68         5.39 o                         
 -10   4   1       1818.41       1748.74        23.01 o                         
  -9   4   1         37.62         34.37         3.42 o                         
  -8   4   1       1502.84       1567.30        18.41 o                         
  -7   4   1       2079.96       2313.61        24.19 o                         
  -6   4   1       1706.79       1864.96        18.62 o                         
  -5   4   1        540.04        503.15         6.54 o                         
  -4   4   1       4555.79       5062.54        46.35 o                         
  -3   4   1        433.78        353.80         4.55 o                         
  -2   4   1        578.87        441.70         5.93 o                         
  -1   4   1         23.28         34.47         1.97 o                         
   0   4   1         67.23         63.91         2.91 o                         
   1   4   1         27.36         46.71         1.59 o                         
   2   4   1       1228.78       1214.17        13.36 o                         
   3   4   1          4.13          7.07         2.27 o                         
   4   4   1       2215.53       2607.04        24.92 o                         
   5   4   1       3119.65       3231.13        30.31 o                         
   6   4   1        436.42        458.37         6.12 o                         
   7   4   1      13308.98      13154.04       126.21 o                         
   8   4   1        157.92        231.67         7.46 o                         
   9   4   1        129.22        133.53         4.08 o                         
  10   4   1        223.98        206.48         7.41 o                         
  11   4   1        173.84        154.27         7.08 o                         
  12   4   1       1238.36       1274.73        18.60 o                         
  13   4   1         58.53         57.32         4.39 o                         
  14   4   1        278.09        257.86         7.24 o                         
  15   4   1         17.38         15.07         3.28 o                         
  16   4   1        431.59        426.40        13.46 o                         
  17   4   1         16.82         19.37         4.13 o                         
  18   4   1        384.15        377.60        10.69 o                         
  19   4   1         36.13         28.55         4.97 o                         
  20   4   1        368.99        389.08        11.72 o                         
 -20   5   1        232.01        275.07        20.98 o                         
 -19   5   1         64.03         68.36         5.93 o                         
 -18   5   1        138.43        126.11         7.01 o                         
 -17   5   1         40.58         54.83         4.97 o                         
 -16   5   1        142.42        144.12         6.34 o                         
 -15   5   1        209.82        206.14         7.06 o                         
 -14   5   1         60.07         62.48         4.41 o                         
 -13   5   1         46.48         38.16         3.78 o                         
 -12   5   1       2593.02       2424.14        31.65 o                         
 -11   5   1         79.20         96.61         4.68 o                         
 -10   5   1         65.94         53.51         3.69 o                         
  -9   5   1        263.52        240.10         7.39 o                         
  -8   5   1        233.80        201.00         5.35 o                         
  -7   5   1        682.28        731.66        10.46 o                         
  -6   5   1        496.33        471.10         7.19 o                         
  -5   5   1         81.59        107.48         3.03 o                         
  -4   5   1        280.35        269.64         4.09 o                         
  -3   5   1         33.98         50.80         2.36 o                         
  -2   5   1      11170.25      11970.17       108.44 o                         
  -1   5   1         19.86         23.47         1.51 o                         
   0   5   1        291.36        281.77         4.79 o                         
   1   5   1       3114.23       3547.76        33.63 o                         
   2   5   1        244.32        281.15         7.25 o                         
   3   5   1       3520.39       4019.17        40.25 o                         
   4   5   1        246.99        227.96         4.45 o                         
   5   5   1         28.69         36.00         2.21 o                         
   6   5   1        236.37        261.39         8.79 o                         
   7   5   1          5.61          4.76         1.68 o                         
   8   5   1       1014.90        983.04        14.70 o                         
   9   5   1       1846.44       1761.57        23.64 o                         
  10   5   1        698.14        780.59        12.93 o                         
  11   5   1          6.07          5.09         2.69 o                         
  12   5   1       1295.44       1248.10        18.75 o                         
  13   5   1        437.19        433.01         9.61 o                         
  14   5   1         14.49         19.09         3.41 o                         
  15   5   1          7.19         11.35         4.00 o                         
  16   5   1         96.98         92.59         5.55 o                         
  17   5   1        216.53        209.39         8.40 o                         
  18   5   1          5.86          3.94         3.99 o                         
  19   5   1         34.80         28.31         5.21 o                         
  20   5   1          4.16          2.39         4.61 o                         
 -19   6   1          9.11         17.22         6.16 o                         
 -18   6   1        535.39        547.42        13.53 o                         
 -17   6   1        235.31        242.79         9.11 o                         
 -16   6   1        221.47        235.05         7.97 o                         
 -15   6   1        300.08        283.98         8.43 o                         
 -14   6   1        331.34        328.52         8.77 o                         
 -13   6   1        131.29        124.67         5.84 o                         
 -12   6   1        756.30        709.31        12.97 o                         
 -11   6   1        418.03        372.27         9.56 o                         
 -10   6   1       1418.52       1356.98        19.75 o                         
  -9   6   1          0.08          2.53         2.85 o                         
  -8   6   1       1259.87       1188.48        17.38 o                         
  -7   6   1         16.74         18.50         2.56 o                         
  -6   6   1       1487.52       1523.33        18.87 o                         
  -5   6   1        664.32        556.77         8.13 o                         
  -4   6   1        337.40        345.77         5.75 o                         
  -3   6   1       1807.49       1907.68        20.84 o                         
  -2   6   1       2368.00       2104.22        21.31 o                         
  -1   6   1         91.08         99.86         3.63 o                         
   0   6   1       2716.62       2855.09        26.34 o                         
   1   6   1        514.79        459.85         6.05 o                         
   2   6   1        466.22        472.16         6.08 o                         
   3   6   1         10.01         17.19         1.89 o                         
   4   6   1       2255.06       2531.22        26.87 o                         
   5   6   1       1500.69       1500.88        17.20 o                         
   6   6   1          0.10          4.73         2.18 o                         
   7   6   1        675.57        651.03        11.18 o                         
   8   6   1        240.29        248.80         6.62 o                         
   9   6   1        100.41        102.53         4.83 o                         
  10   6   1         36.07         26.40         3.38 o                         
  11   6   1          1.43          5.61         2.88 o                         
  12   6   1       1034.37       1023.69        16.75 o                         
  13   6   1       1341.82       1244.75        19.43 o                         
  14   6   1         39.09         45.91         4.38 o                         
  15   6   1         58.49         52.91         6.21 o                         
  16   6   1          0.01         -3.52         3.52 o                         
  17   6   1         12.14          6.14         4.09 o                         
  18   6   1         16.34         13.31         4.44 o                         
  19   6   1        200.82        227.19         9.54 o                         
 -19   7   1         67.38         43.32         9.83 o                         
 -18   7   1          1.23         -3.61         4.80 o                         
 -17   7   1        255.29        245.98         8.91 o                         
 -16   7   1         71.56         78.09         5.75 o                         
 -15   7   1        329.82        334.77        14.13 o                         
 -14   7   1         29.61         28.21         3.98 o                         
 -13   7   1        297.61        304.12         8.51 o                         
 -12   7   1        506.03        492.91        10.80 o                         
 -11   7   1        121.16        119.41         5.69 o                         
 -10   7   1       1704.15       1671.22        23.73 o                         
  -9   7   1          3.64          0.56         2.68 o                         
  -8   7   1         77.86        100.83         4.92 o                         
  -7   7   1        289.77        266.50         7.46 o                         
  -6   7   1          5.21         -0.82         2.27 o                         
  -5   7   1        969.23       1073.97        20.02 o                         
  -4   7   1       1846.88       1898.49        21.34 o                         
  -3   7   1         69.26         69.13         2.67 o                         
  -2   7   1       1527.37       1631.73        17.50 o                         
  -1   7   1         61.63         67.34         2.61 o                         
   0   7   1       3652.50       3578.44        32.83 o                         
   1   7   1         89.06        104.83         3.09 o                         
   2   7   1       2857.49       2929.25        29.07 o                         
   3   7   1        122.65        106.57         3.79 o                         
   4   7   1       3831.65       3911.78        40.42 o                         
   5   7   1       1039.80       1069.33        15.05 o                         
   6   7   1         49.39         43.63         3.43 o                         
   7   7   1        226.29        255.19         8.51 o                         
   8   7   1         55.88         45.29         3.73 o                         
   9   7   1        165.02        164.84         7.02 o                         
  10   7   1        199.42        202.26         6.96 o                         
  11   7   1          3.77          9.69         3.09 o                         
  12   7   1        830.30        806.99        14.60 o                         
  13   7   1         15.37         14.22         3.55 o                         
  14   7   1        249.02        282.47        10.56 o                         
  15   7   1         71.69         77.92         5.50 o                         
  16   7   1         87.63         93.96         6.99 o                         
  17   7   1          8.75          2.85         3.90 o                         
  18   7   1          1.14          1.43         4.42 o                         
  19   7   1         78.74         68.64        10.65 o                         
 -18   8   1         27.67         31.95         5.50 o                         
 -17   8   1         94.30         86.36         6.37 o                         
 -16   8   1          9.69          4.04         3.99 o                         
 -15   8   1         36.81         52.59         5.05 o                         
 -14   8   1         85.22         77.91         5.68 o                         
 -13   8   1         73.97         83.11         5.63 o                         
 -12   8   1         22.96         31.48         4.28 o                         
 -11   8   1         20.73         17.11         3.51 o                         
 -10   8   1        152.21        157.10         6.60 o                         
  -9   8   1          0.09         -0.33         2.76 o                         
  -8   8   1        281.18        303.11         9.24 o                         
  -7   8   1        764.21        745.50        13.26 o                         
  -6   8   1         10.73          6.38         2.90 o                         
  -5   8   1       1214.90       1233.22        20.36 o                         
  -4   8   1        736.22        738.95        13.12 o                         
  -3   8   1         49.03         36.79         2.85 o                         
  -2   8   1        843.52        985.77        13.07 o                         
  -1   8   1        150.34        139.65         4.08 o                         
   0   8   1        621.75        593.38         9.01 o                         
   1   8   1        271.39        267.93         5.63 o                         
   2   8   1         10.33          6.90         2.26 o                         
   3   8   1          2.01         -1.72         2.11 o                         
   4   8   1          4.05          3.15         2.16 o                         
   5   8   1         22.30         35.86         3.43 o                         
   6   8   1       2002.08       1830.82        25.22 o                         
   7   8   1        114.31         93.22         5.09 o                         
   8   8   1        102.36         93.52         5.24 o                         
   9   8   1        622.84        656.64        12.54 o                         
  10   8   1        535.07        514.66        11.18 o                         
  11   8   1        463.28        461.65        10.69 o                         
  12   8   1        106.67         87.30         5.56 o                         
  13   8   1         10.35         11.23         3.78 o                         
  14   8   1         82.16         89.09         6.16 o                         
  15   8   1          6.43          3.00         3.85 o                         
  16   8   1         40.27         40.75         5.12 o                         
  17   8   1         17.61          6.54         4.23 o                         
  18   8   1         31.50         22.62         5.36 o                         
 -17   9   1         33.56         30.71         5.19 o                         
 -16   9   1         42.81         42.83         5.94 o                         
 -15   9   1        314.12        317.68         9.98 o                         
 -14   9   1        201.35        204.35         8.50 o                         
 -13   9   1        279.07        236.19         8.88 o                         
 -12   9   1        287.02        298.15         9.12 o                         
 -11   9   1        221.61        226.22         8.51 o                         
 -10   9   1        700.42        648.26        13.22 o                         
  -9   9   1         29.58         28.20         3.97 o                         
  -8   9   1          0.60          1.73         3.41 o                         
  -7   9   1          0.33         -3.32         3.32 o                         
  -6   9   1        190.79        173.85         6.71 o                         
  -5   9   1        157.19        182.79         8.04 o                         
  -4   9   1         68.48         50.35         4.27 o                         
  -3   9   1        343.19        360.64         8.36 o                         
  -2   9   1         75.59         75.25         4.76 o                         
  -1   9   1        225.39        219.71         6.15 o                         
   0   9   1        976.64        968.13        15.68 o                         
   1   9   1        112.86        113.31         4.88 o                         
   2   9   1        131.20        116.10         5.02 o                         
   3   9   1         55.62         55.56         3.96 o                         
   4   9   1       4384.51       4176.70        56.62 o                         
   5   9   1        710.84        692.81        12.94 o                         
   6   9   1        743.06        713.42        13.18 o                         
   7   9   1         97.85        114.72         5.76 o                         
   8   9   1          0.21         -2.94         2.94 o                         
   9   9   1         34.80         27.60         3.99 o                         
  10   9   1         43.90         45.40         6.29 o                         
  11   9   1        217.96        213.24         8.35 o                         
  12   9   1        171.80        164.94         7.53 o                         
  13   9   1          0.20          1.22         3.79 o                         
  14   9   1        297.50        316.47         9.95 o                         
  15   9   1         19.57         21.27         4.65 o                         
  16   9   1        102.90        117.21         7.21 o                         
  17   9   1          0.69          9.08         4.62 o                         
 -16  10   1         18.81         29.66         5.29 o                         
 -15  10   1         17.88         21.68         4.96 o                         
 -14  10   1         86.78        103.86         7.02 o                         
 -13  10   1         68.61         53.16         5.48 o                         
 -12  10   1         64.89         74.28         5.97 o                         
 -11  10   1         23.78         27.73         4.55 o                         
 -10  10   1         37.08         32.69         4.73 o                         
  -9  10   1        229.95        239.18         9.48 o                         
  -8  10   1         78.93         74.96         5.40 o                         
  -7  10   1       1100.67       1002.12        19.11 o                         
  -6  10   1          0.07         -2.64         3.41 o                         
  -5  10   1        957.19        912.87        17.58 o                         
  -4  10   1        262.98        260.74         8.85 o                         
  -3  10   1       1071.87       1021.35        33.56 o                         
  -2  10   1          0.06          2.01         2.98 o                         
  -1  10   1        172.29        172.35         7.30 o                         
   0  10   1         11.61         18.84         3.39 o                         
   1  10   1         87.96         80.29         5.13 o                         
   2  10   1        131.75         91.67         5.36 o                         
   3  10   1        330.28        295.35        14.92 o                         
   4  10   1         40.13         17.36         3.98 o                         
   5  10   1         46.21         36.38         5.40 o                         
   6  10   1          0.44         -3.30         3.30 o                         
   7  10   1        248.64        269.90         9.28 o                         
   8  10   1          9.30         13.16         5.10 o                         
   9  10   1        452.06        508.99        13.12 o                         
  10  10   1        496.87        520.86        12.15 o                         
  11  10   1         53.26         52.60         5.26 o                         
  12  10   1          0.14         -3.50         3.50 o                         
  13  10   1          4.53          4.71         4.13 o                         
  14  10   1          8.29         -0.55         4.17 o                         
  15  10   1         18.03          6.18         4.53 o                         
  16  10   1         65.95         81.59         6.77 o                         
 -15  11   1          7.32         -1.41        14.10 o                         
 -14  11   1         28.78         39.47         6.36 o                         
 -13  11   1        118.18        138.81         8.70 o                         
 -12  11   1         15.52         10.70         4.77 o                         
 -11  11   1          5.08          3.98         4.64 o                         
 -10  11   1         17.49         12.46         4.80 o                         
  -9  11   1         16.36         14.52         4.65 o                         
  -8  11   1         32.90         22.22         4.74 o                         
  -7  11   1        267.49        235.69         9.30 o                         
  -6  11   1         48.98         29.08         5.34 o                         
  -5  11   1         29.61         32.63         7.08 o                         
  -4  11   1        133.22        149.81         8.74 o                         
  -3  11   1         27.28         19.74         4.64 o                         
  -2  11   1        193.93        199.81        15.27 o                         
  -1  11   1          0.30         -1.65         3.66 o                         
   0  11   1        147.60        150.56         6.92 o                         
   1  11   1         21.25         28.98         4.35 o                         
   2  11   1         47.05         51.67         6.25 o                         
   3  11   1        452.14        425.53        13.15 o                         
   4  11   1         79.91         65.75         6.92 o                         
   5  11   1         81.34         66.38         6.43 o                         
   6  11   1        382.46        376.89        11.10 o                         
   7  11   1         18.68         26.57         5.01 o                         
   8  11   1         56.84         44.45         5.58 o                         
   9  11   1         83.60         92.05         7.01 o                         
  10  11   1         11.61          7.03         4.69 o                         
  11  11   1        250.06        244.65        10.27 o                         
  12  11   1          2.99          3.27         5.24 o                         
  13  11   1         34.73         46.36         6.42 o                         
  14  11   1          8.52         13.78         7.09 o                         
 -13  12   1         67.20         76.79         7.96 o                         
 -12  12   1         68.68         79.85         7.56 o                         
 -11  12   1         25.56         32.48         6.01 o                         
 -10  12   1         60.79         58.71         7.85 o                         
  -9  12   1         76.23         96.09        10.24 o                         
  -8  12   1        126.44        100.27         8.37 o                         
  -7  12   1         81.65         77.61         7.57 o                         
  -6  12   1          3.67          5.09         7.94 o                         
  -5  12   1         62.30         68.10         7.01 o                         
  -4  12   1          0.46          0.46         4.54 o                         
  -3  12   1          4.22          2.93         4.58 o                         
  -2  12   1         41.04         46.58         6.14 o                         
  -1  12   1         54.69         54.87         5.71 o                         
   0  12   1         41.74         42.17         4.81 o                         
   1  12   1        243.76        250.40        10.88 o                         
   2  12   1          4.87          6.19         4.93 o                         
   3  12   1         37.04         24.16         5.34 o                         
   4  12   1          0.82         -4.31         4.31 o                         
   5  12   1         96.85         81.51         7.41 o                         
   6  12   1          7.17          7.23         4.78 o                         
   7  12   1          0.51         -0.72         4.75 o                         
   8  12   1        155.36        135.60         9.37 o                         
   9  12   1         30.20         38.00         6.00 o                         
  10  12   1         67.33         66.71         6.90 o                         
  11  12   1         23.36         17.28         5.58 o                         
  12  12   1          9.56         12.97         5.57 o                         
  13  12   1         40.51         45.17         6.65 o                         
 -11  13   1          1.60         -0.13         5.48 o                         
 -10  13   1          8.80          9.44         6.53 o                         
  -9  13   1         26.21         22.09         7.87 o                         
  -8  13   1         22.95         31.42         7.00 o                         
  -7  13   1         31.97         32.52         8.55 o                         
  -6  13   1         77.28         54.79         7.28 o                         
  -5  13   1        388.95        362.33        13.53 o                         
  -4  13   1         99.53         87.41         8.24 o                         
  -3  13   1          0.01          0.66         5.07 o                         
  -2  13   1          0.19          4.37         4.92 o                         
  -1  13   1         24.63         36.32         6.22 o                         
   0  13   1          0.48          5.77         4.80 o                         
   1  13   1         22.24          5.19         6.23 o                         
   2  13   1        315.83        349.09        13.58 o                         
   3  13   1         11.01          1.62         5.29 o                         
   4  13   1        228.75        249.51        12.24 o                         
   5  13   1         23.18         20.26         6.56 o                         
   6  13   1          0.76         -4.34         4.88 o                         
   7  13   1         35.12         38.79         6.86 o                         
   8  13   1          0.10          7.82         6.53 o                         
   9  13   1          4.95         11.50         6.22 o                         
  10  13   1         38.19         45.97         7.60 o                         
  11  13   1          0.01          1.45         5.76 o                         
  -9  14   1         63.13         59.61        10.00 o                         
  -8  14   1         53.97         49.17         7.71 o                         
  -7  14   1        121.49        132.85        10.39 o                         
  -6  14   1          9.73         10.70         6.45 o                         
  -5  14   1        214.26        220.35        12.38 o                         
  -4  14   1         56.25         61.53        11.70 o                         
  -3  14   1          0.01          3.23         9.67 o                         
  -2  14   1        286.28        290.28        15.84 o                         
  -1  14   1         11.69          9.16         6.84 o                         
   0  14   1         39.11         39.16        14.86 o                         
   1  14   1          6.99          7.67         6.44 o                         
   2  14   1         16.08         13.44        10.79 o                         
   3  14   1          0.08          9.32         5.86 o                         
   4  14   1         42.96         50.19         7.98 o                         
   5  14   1        179.15        208.21        15.77 o                         
   6  14   1         81.87         98.91        13.84 o                         
   7  14   1        347.13        369.92        14.97 o                         
   8  14   1          0.63         11.02         6.32 o                         
   9  14   1          0.93         -4.96         7.54 o                         
  -5  15   1         36.57         28.11         9.08 o                         
  -4  15   1        209.16        249.83        15.99 o                         
  -3  15   1          1.56          0.95         7.16 o                         
  -2  15   1         59.57         53.54         9.34 o                         
  -1  15   1          0.06          5.42         7.09 o                         
   0  15   1         14.67         -3.35         8.93 o                         
   1  15   1         73.50         66.21         9.53 o                         
   2  15   1          0.35         -0.47        11.02 o                         
   3  15   1          0.41          0.56         7.57 o                         
   4  15   1         60.15         44.92         9.63 o                         
   5  15   1          0.04         -0.19         8.69 o                         
 -21   0   2        132.78        121.41        10.10 o                         
 -20   0   2         20.07         13.12         6.54 o                         
 -19   0   2        296.46        321.95        14.24 o                         
 -18   0   2       1873.91       1877.57        37.95 o                         
 -17   0   2          3.99          8.32         6.84 o                         
 -16   0   2         39.21         49.89         8.60 o                         
 -15   0   2       1380.83       1356.66        27.88 o                         
 -14   0   2        150.95        124.47         6.75 o                         
 -13   0   2        462.75        455.84        12.90 o                         
 -12   0   2       4398.05       4606.95        66.39 o                         
 -11   0   2       1579.53       1522.97        24.41 o                         
 -10   0   2       1144.73       1073.91        33.01 o                         
  -9   0   2       1669.72       1561.90        21.00 o                         
  -8   0   2      15494.53      15709.64       188.29 o                         
  -7   0   2        506.54        604.10         8.83 o                         
  -6   0   2      10257.65      10755.15       173.86 o                         
  -5   0   2       2403.76       2648.13        44.60 o                         
  -4   0   2      25772.42      25995.33       414.47 o                         
  -3   0   2      32058.30      34491.40       669.08 o                         
  -2   0   2       8917.25       9704.06       155.69 o                         
  -1   0   2       6958.88       7010.38        76.59 o                         
   1   0   2      42117.03      42028.18       501.33 o                         
   2   0   2         17.60         13.17         1.20 o                         
   3   0   2       7223.96       7270.26        87.31 o                         
   4   0   2        205.74        206.08         3.84 o                         
   5   0   2      33593.18      35436.84       421.99 o                         
   6   0   2         56.44         85.88         2.63 o                         
   7   0   2        289.83        199.66         4.34 o                         
   8   0   2         69.95         33.86         2.14 o                         
   9   0   2       6524.68       6785.34       138.34 o                         
  10   0   2       1092.67       1244.41        20.48 o                         
  11   0   2         55.58         58.12         3.59 o                         
  12   0   2       2989.40       3029.14        46.23 o                         
  13   0   2       1107.12       1067.64        22.61 o                         
  14   0   2       1287.99       1238.89        27.33 o                         
  15   0   2         76.65         71.75         6.31 o                         
  16   0   2        691.86        671.22        17.78 o                         
  17   0   2        108.01        108.31         7.99 o                         
  18   0   2        212.84        207.67        11.40 o                         
  19   0   2        541.13        561.77        20.59 o                         
  20   0   2          4.48          9.63         5.71 o                         
  21   0   2        110.30        109.13        11.20 o                         
 -21   1   2         51.19         39.33         5.20 o                         
 -20   1   2         78.17         77.13         5.88 o                         
 -19   1   2        114.14        126.24         7.97 o                         
 -18   1   2        384.77        385.24        10.40 o                         
 -17   1   2          0.04          0.10         3.68 o                         
 -16   1   2        464.88        444.48         9.77 o                         
 -15   1   2        638.73        648.77        11.62 o                         
 -14   1   2          1.82          5.32         2.27 o                         
 -13   1   2        127.03        141.71         4.51 o                         
 -12   1   2        782.11        804.04        13.46 o                         
 -11   1   2        124.82        100.70         4.24 o                         
 -10   1   2        317.12        321.95         5.01 o                         
  -9   1   2        181.99        195.34         3.92 o                         
  -8   1   2         76.15         98.55         2.69 o                         
  -7   1   2       3305.90       3575.14        35.80 o                         
  -6   1   2        357.93        324.80         4.72 o                         
  -5   1   2       1735.08       1993.58        20.43 o                         
  -4   1   2       1396.06       1420.26        14.67 o                         
  -3   1   2       9470.72       9783.92        93.82 o                         
  -2   1   2       1305.59       1395.31        14.01 o                         
  -1   1   2      17588.63      17691.96       149.27 o                         
   0   1   2        140.78        141.18         2.02 o                         
   1   1   2       3060.33       3441.15        29.39 o                         
   2   1   2       1386.21       1483.64        13.13 o                         
   3   1   2       8195.61       8709.55        88.28 o                         
   4   1   2       1148.90       1193.56        11.55 o                         
   5   1   2       4308.12       4418.98        40.10 o                         
   6   1   2        940.20       1000.58         9.78 o                         
   7   1   2       1294.22       1425.37        13.54 o                         
   8   1   2       6734.19       6905.13        59.65 o                         
   9   1   2       3696.00       3636.10        34.57 o                         
  10   1   2        793.63        816.70        10.33 o                         
  11   1   2       2593.51       2696.08        30.80 o                         
  12   1   2       3254.21       3174.80        36.06 o                         
  13   1   2        770.11        741.00        15.34 o                         
  14   1   2          0.34         -3.30         3.30 o                         
  15   1   2         20.97         13.39         2.87 o                         
  16   1   2          3.19          5.22         2.92 o                         
  17   1   2          7.74          9.09         5.57 o                         
  18   1   2         93.27        101.00         6.13 o                         
  19   1   2        329.88        336.00        10.19 o                         
  20   1   2          1.79          5.17         4.35 o                         
  21   1   2        385.38        391.12        11.73 o                         
 -21   2   2         46.04         48.65         5.57 o                         
 -20   2   2        266.17        262.03         9.25 o                         
 -19   2   2        520.07        528.81        12.36 o                         
 -18   2   2          0.87         -0.62         3.21 o                         
 -17   2   2         28.91         25.01         3.77 o                         
 -16   2   2        133.77        141.86         6.52 o                         
 -15   2   2         41.37         36.93         3.22 o                         
 -14   2   2         14.12          6.42         2.36 o                         
 -13   2   2       2190.61       2149.48        25.91 o                         
 -12   2   2       3541.39       3475.52        38.94 o                         
 -11   2   2        332.85        350.79         5.97 o                         
 -10   2   2         29.77         44.41         2.87 o                         
  -9   2   2         24.97         24.61         2.45 o                         
  -8   2   2         60.20         54.19         3.04 o                         
  -7   2   2       1570.24       1602.85        17.34 o                         
  -6   2   2          9.49          4.42         1.47 o                         
  -5   2   2       2404.88       2471.04        25.15 o                         
  -4   2   2      13676.37      14103.03       135.25 o                         
  -3   2   2       6106.90       6277.60        56.84 o                         
  -2   2   2      41165.89      43919.18       415.74 o                         
  -1   2   2       2668.30       2845.59        26.23 o                         
   0   2   2      17464.73      18488.77       155.96 o                         
   1   2   2       1108.12        866.55         8.56 o                         
   2   2   2      70010.44      68762.93       651.04 o                         
   3   2   2      18062.09      18279.08       154.17 o                         
   4   2   2         34.97         31.94         1.60 o                         
   5   2   2       2998.17       3045.92        32.16 o                         
   6   2   2       3063.07       3486.20        34.58 o                         
   7   2   2       1150.05       1164.23        12.18 o                         
   8   2   2       1187.45       1134.85        12.96 o                         
   9   2   2        497.25        484.83         7.78 o                         
  10   2   2        398.75        398.06         7.05 o                         
  11   2   2       1593.55       1597.67        19.80 o                         
  12   2   2        658.73        599.14         9.75 o                         
  13   2   2          1.91         -0.26         2.22 o                         
  14   2   2          0.14         -1.26         2.40 o                         
  15   2   2         90.00         79.84         7.88 o                         
  16   2   2         81.05         71.53         5.04 o                         
  17   2   2        169.08        160.47         6.66 o                         
  18   2   2          9.51         10.21         3.81 o                         
  19   2   2        215.07        206.20         8.64 o                         
  20   2   2          3.04          0.64         4.03 o                         
  21   2   2         48.45         45.79         5.84 o                         
 -20   3   2         41.85         43.39         6.10 o                         
 -19   3   2        246.58        259.05         8.89 o                         
 -18   3   2        229.38        243.67         7.81 o                         
 -17   3   2         54.38         44.07         4.24 o                         
 -16   3   2        334.97        337.34         8.85 o                         
 -15   3   2         32.26         33.23         3.24 o                         
 -14   3   2          1.94          6.67         2.57 o                         
 -13   3   2       2564.27       2456.64        31.27 o                         
 -12   3   2        278.24        287.23         6.19 o                         
 -11   3   2         76.71         71.25         3.26 o                         
 -10   3   2        944.52        917.43        11.15 o                         
  -9   3   2        135.51        110.95         2.71 o                         
  -8   3   2       2120.96       2202.65        21.77 o                         
  -7   3   2        142.25        174.16         2.96 o                         
  -6   3   2         24.99         10.50         1.06 o                         
  -5   3   2       4078.45       4422.57        40.83 o                         
  -4   3   2        589.46        587.06         6.25 o                         
  -3   3   2       5249.37       5030.98        45.75 o                         
  -2   3   2         10.23         12.73         1.03 o                         
  -1   3   2          7.06          8.23         1.56 o                         
   0   3   2      11179.86      11684.07        99.10 o                         
   1   3   2       2433.55       2259.51        20.20 o                         
   2   3   2       4395.53       4527.51        46.96 o                         
   3   3   2      12191.23      12573.94       111.86 o                         
   4   3   2       2928.11       3350.39        29.53 o                         
   5   3   2      12491.84      13586.42       121.27 o                         
   6   3   2       1448.27       1541.96        16.65 o                         
   7   3   2      10197.67      10645.78       102.31 o                         
   8   3   2       1272.42       1202.05        13.79 o                         
   9   3   2       2980.43       2946.49        33.10 o                         
  10   3   2         85.98         81.59         3.41 o                         
  11   3   2        264.68        266.36         9.87 o                         
  12   3   2       2125.78       1948.37        25.72 o                         
  13   3   2         67.41         62.79         4.07 o                         
  14   3   2         13.90         18.52         2.99 o                         
  15   3   2          7.36         -1.10         2.83 o                         
  16   3   2          0.16          0.83         3.23 o                         
  17   3   2         44.42         46.84         4.68 o                         
  18   3   2        193.78        216.26         8.28 o                         
  19   3   2         74.19         82.27         7.80 o                         
  20   3   2          8.74         10.62         4.51 o                         
 -20   4   2         22.68         19.86         4.41 o                         
 -19   4   2        411.55        446.50        11.49 o                         
 -18   4   2          5.23          3.90         3.48 o                         
 -17   4   2        118.05        111.66         6.12 o                         
 -16   4   2         37.76         41.52         4.42 o                         
 -15   4   2        204.00        198.70         6.55 o                         
 -14   4   2        933.03        890.18        14.54 o                         
 -13   4   2        933.31        909.31        14.45 o                         
 -12   4   2        543.13        548.99        10.01 o                         
 -11   4   2       1313.09       1155.69        16.68 o                         
 -10   4   2       4098.61       4072.01        54.19 o                         
  -9   4   2        133.15        107.64         4.38 o                         
  -8   4   2        769.01        810.91        10.13 o                         
  -7   4   2        190.64        185.15         3.67 o                         
  -6   4   2        881.11        992.94        10.36 o                         
  -5   4   2        227.50        263.27         3.72 o                         
  -4   4   2        471.09        511.14         5.97 o                         
  -3   4   2       7259.14       8379.42        71.92 o                         
  -2   4   2        156.60        153.84         3.01 o                         
  -1   4   2       2149.22       2259.58        20.77 o                         
   0   4   2       3784.99       4028.34        35.38 o                         
   1   4   2        108.60        126.60         3.28 o                         
   2   4   2       3514.01       3478.81        34.69 o                         
   3   4   2       2580.10       2865.45        29.02 o                         
   4   4   2       2021.81       2086.65        20.37 o                         
   5   4   2        240.46        221.53         3.46 o                         
   6   4   2        499.50        581.09         7.28 o                         
   7   4   2      14689.99      15039.40       155.00 o                         
   8   4   2         82.84         96.55         4.77 o                         
   9   4   2         16.44         20.11         2.15 o                         
  10   4   2        253.08        275.46         7.51 o                         
  11   4   2         12.56          5.80         2.38 o                         
  12   4   2        111.48        107.15         4.84 o                         
  13   4   2        614.02        610.94        11.34 o                         
  14   4   2        114.89        116.26         5.45 o                         
  15   4   2        351.36        353.53        10.25 o                         
  16   4   2        469.88        467.62        11.37 o                         
  17   4   2          1.60          0.78         3.44 o                         
  18   4   2          2.74          6.04         3.89 o                         
  19   4   2          0.33          1.16         5.05 o                         
  20   4   2         21.45         27.01         4.77 o                         
 -20   5   2        183.59        204.28         9.36 o                         
 -19   5   2         24.76         20.63         4.54 o                         
 -18   5   2        129.88        123.64         6.82 o                         
 -17   5   2         99.94         93.63         5.87 o                         
 -16   5   2          5.85          5.80         3.24 o                         
 -15   5   2        205.17        223.04         7.11 o                         
 -14   5   2         22.41         19.83         3.25 o                         
 -13   5   2        480.37        448.10         9.46 o                         
 -12   5   2         72.51         93.45         4.68 o                         
 -11   5   2          8.07          3.30         3.52 o                         
 -10   5   2         39.60         36.74         3.22 o                         
  -9   5   2       3624.03       3486.84        39.15 o                         
  -8   5   2        157.65        173.89         4.64 o                         
  -7   5   2       2260.61       2213.72        25.67 o                         
  -6   5   2       2474.68       2616.62        25.79 o                         
  -5   5   2       1924.84       2230.43        22.24 o                         
  -4   5   2         35.39         49.26         2.22 o                         
  -3   5   2        145.46        139.82         2.92 o                         
  -2   5   2        150.22        179.62         4.43 o                         
  -1   5   2       4336.19       4764.04        41.92 o                         
   0   5   2         40.75         72.72         2.31 o                         
   1   5   2        356.84        314.09         4.48 o                         
   2   5   2        883.83        929.21        11.12 o                         
   3   5   2      10319.71      10977.47       105.48 o                         
   4   5   2       1621.69       1832.53        19.86 o                         
   5   5   2       4272.67       4383.45        43.86 o                         
   6   5   2       2590.44       2589.08        29.25 o                         
   7   5   2       4332.26       4533.61        48.87 o                         
   8   5   2         32.93         33.29         2.97 o                         
   9   5   2        362.16        381.04         8.06 o                         
  10   5   2       1462.51       1455.74        20.51 o                         
  11   5   2          0.78          8.15         3.10 o                         
  12   5   2         10.80         10.02         3.15 o                         
  13   5   2          1.61          2.86         2.93 o                         
  14   5   2          0.03         -2.16         2.92 o                         
  15   5   2         40.22         40.67         4.14 o                         
  16   5   2        130.93        118.15         6.48 o                         
  17   5   2          0.30          0.67         3.57 o                         
  18   5   2        113.52        106.87         6.83 o                         
  19   5   2         32.64         43.84         5.45 o                         
  20   5   2         73.98         68.27         8.26 o                         
 -19   6   2          0.58         -4.07         5.27 o                         
 -18   6   2        501.19        526.89        14.34 o                         
 -17   6   2        299.87        297.34        12.60 o                         
 -16   6   2        129.07        133.58         6.99 o                         
 -15   6   2        661.91        635.97        12.72 o                         
 -14   6   2        114.84        123.41         7.41 o                         
 -13   6   2        543.33        530.27        10.87 o                         
 -12   6   2        428.00        406.11         9.26 o                         
 -11   6   2        989.74        985.67        15.76 o                         
 -10   6   2        747.87        703.45        14.42 o                         
  -9   6   2         41.17         46.57         3.59 o                         
  -8   6   2        932.82        968.66        14.91 o                         
  -7   6   2         63.87         82.22         3.38 o                         
  -6   6   2         18.95         34.14         2.05 o                         
  -5   6   2        348.95        331.99         5.37 o                         
  -4   6   2        222.17        253.91         4.54 o                         
  -3   6   2       1508.09       1630.90        17.15 o                         
  -2   6   2        406.71        379.49         5.78 o                         
  -1   6   2          8.42          3.86         1.33 o                         
   0   6   2      12988.68      13760.83       124.79 o                         
   1   6   2         61.75         42.19         2.54 o                         
   2   6   2        541.82        545.44         7.36 o                         
   3   6   2        103.15        136.12         3.77 o                         
   4   6   2        143.61        196.86         6.45 o                         
   5   6   2        317.52        327.17         6.74 o                         
   6   6   2       1143.66       1110.24        14.78 o                         
   7   6   2          0.03         -1.53         2.00 o                         
   8   6   2        774.40        825.43        13.43 o                         
   9   6   2        144.29        144.12         5.73 o                         
  10   6   2         47.58         50.85         3.98 o                         
  11   6   2         26.31         16.86         3.63 o                         
  12   6   2        144.94        127.70         6.03 o                         
  13   6   2        339.96        333.40         8.86 o                         
  14   6   2         20.52         24.15         3.82 o                         
  15   6   2        508.78        559.69        12.02 o                         
  16   6   2          2.34         -0.05         3.45 o                         
  17   6   2        177.10        177.67         8.34 o                         
  18   6   2          2.56         -2.64         3.96 o                         
  19   6   2         92.06         90.85         7.01 o                         
 -19   7   2          2.75         -4.01         8.71 o                         
 -18   7   2         31.69         36.13         5.34 o                         
 -17   7   2         25.95         26.75         4.55 o                         
 -16   7   2        262.14        294.90        10.30 o                         
 -15   7   2          0.60         -0.04         4.52 o                         
 -14   7   2         46.57         36.48         4.33 o                         
 -13   7   2          0.44          0.22         3.87 o                         
 -12   7   2        175.46        162.68         6.88 o                         
 -11   7   2         38.77         34.32         3.84 o                         
 -10   7   2         22.05         18.30         3.34 o                         
  -9   7   2         79.54         79.24         4.53 o                         
  -8   7   2         76.33         75.21         4.51 o                         
  -7   7   2        299.88        309.43         7.78 o                         
  -6   7   2       1076.63       1116.69        16.64 o                         
  -5   7   2        180.11        187.50         6.09 o                         
  -4   7   2          1.41         -1.42         1.42 o                         
  -3   7   2        549.20        515.42         7.31 o                         
  -2   7   2        524.69        502.74         7.21 o                         
  -1   7   2       2098.48       2250.99        21.69 o                         
   0   7   2       2433.37       2562.93        24.34 o                         
   1   7   2         26.72         19.50         2.18 o                         
   2   7   2       1336.80       1475.11        16.21 o                         
   3   7   2        131.10        174.80         4.69 o                         
   4   7   2          2.11         -0.61         1.87 o                         
   5   7   2         49.57         56.34         3.44 o                         
   6   7   2          1.70         -2.03         2.03 o                         
   7   7   2         13.62         21.74         3.05 o                         
   8   7   2        453.28        441.09         9.51 o                         
   9   7   2         56.13         44.42         3.90 o                         
  10   7   2          1.77          1.64         2.74 o                         
  11   7   2         37.80         28.43         5.18 o                         
  12   7   2         44.90         41.24         4.27 o                         
  13   7   2         43.52         42.24         4.48 o                         
  14   7   2         17.65         24.71         4.13 o                         
  15   7   2          3.93         -4.39         4.89 o                         
  16   7   2          3.23          2.09         3.74 o                         
  17   7   2         10.66          8.02         4.22 o                         
  18   7   2        111.99        109.03         7.51 o                         
  19   7   2         12.12         20.17         9.71 o                         
 -18   8   2        222.85        228.78        10.96 o                         
 -17   8   2          1.25          0.39         4.41 o                         
 -16   8   2        172.76        177.00         7.82 o                         
 -15   8   2         70.09         78.47         5.92 o                         
 -14   8   2        402.45        376.86        10.24 o                         
 -13   8   2         23.53         32.12         4.41 o                         
 -12   8   2          2.02          7.84         3.34 o                         
 -11   8   2          6.92          6.77         3.18 o                         
 -10   8   2         56.18         68.47         4.78 o                         
  -9   8   2        132.31        140.36         6.00 o                         
  -8   8   2         60.46         57.71         4.31 o                         
  -7   8   2       1134.30       1128.14        17.58 o                         
  -6   8   2        109.91         75.60         4.57 o                         
  -5   8   2       1247.23       1189.36        17.76 o                         
  -4   8   2        729.01        687.09        10.47 o                         
  -3   8   2        109.10        126.20         4.38 o                         
  -2   8   2       4512.94       4570.62        46.91 o                         
  -1   8   2         88.67        119.08         3.90 o                         
   0   8   2       2323.00       2299.83        25.49 o                         
   1   8   2        888.74        895.81        13.09 o                         
   2   8   2         25.52         32.27         2.86 o                         
   3   8   2        713.73        832.38        11.61 o                         
   4   8   2        314.35        296.07         6.33 o                         
   5   8   2        284.29        293.98         7.63 o                         
   6   8   2          0.30         -0.79         2.50 o                         
   7   8   2        161.35        130.22         5.86 o                         
   8   8   2        544.27        514.29        10.77 o                         
   9   8   2         26.41         24.55         3.60 o                         
  10   8   2         75.48         82.06         5.26 o                         
  11   8   2        155.36        149.52         6.92 o                         
  12   8   2         93.79         90.12         5.69 o                         
  13   8   2         18.55         16.31         3.74 o                         
  14   8   2        705.43        675.49        14.13 o                         
  15   8   2         40.82         44.76         5.10 o                         
  16   8   2         57.58         64.01         5.75 o                         
  17   8   2         31.16         25.55         5.23 o                         
  18   8   2         19.80         25.32         7.31 o                         
 -17   9   2          0.71         -1.17         4.27 o                         
 -16   9   2         28.63         21.40         4.72 o                         
 -15   9   2         75.77         96.19         6.59 o                         
 -14   9   2         14.71         16.61         4.35 o                         
 -13   9   2        143.93        163.73         7.64 o                         
 -12   9   2        490.09        504.36        11.87 o                         
 -11   9   2        117.90        128.17         6.61 o                         
 -10   9   2          4.52         -3.44         3.44 o                         
  -9   9   2          4.09          0.88         3.19 o                         
  -8   9   2        424.83        427.01        10.29 o                         
  -7   9   2         38.40         50.94         6.28 o                         
  -6   9   2        727.34        682.49        12.74 o                         
  -5   9   2          0.28          1.47         2.96 o                         
  -4   9   2         96.31         64.07         4.46 o                         
  -3   9   2         62.70         64.58         4.06 o                         
  -2   9   2         66.68         67.02         3.99 o                         
  -1   9   2        141.14        168.39         6.35 o                         
   0   9   2       1087.55       1007.12        16.16 o                         
   1   9   2        207.60        191.62         6.74 o                         
   2   9   2        874.52        799.54        12.71 o                         
   3   9   2       1135.50       1001.23        22.61 o                         
   4   9   2        144.90        153.54         6.52 o                         
   5   9   2        695.51        695.66        12.94 o                         
   6   9   2          3.45          2.12         2.89 o                         
   7   9   2        256.84        249.20         7.83 o                         
   8   9   2         30.09         39.77         4.19 o                         
   9   9   2          0.86          2.57         3.28 o                         
  10   9   2        111.98         95.79         5.90 o                         
  11   9   2         32.33         34.21         4.52 o                         
  12   9   2         13.28         15.60         4.11 o                         
  13   9   2         13.36         17.71         4.33 o                         
  14   9   2          2.02         -2.05         3.82 o                         
  15   9   2        441.57        469.22        13.40 o                         
  16   9   2        224.85        225.54         9.36 o                         
  17   9   2        261.57        281.31        10.98 o                         
 -16  10   2         14.06         15.24         5.05 o                         
 -15  10   2          0.17         -4.05         4.05 o                         
 -14  10   2          0.34         -1.34         3.93 o                         
 -13  10   2        120.40        142.58         7.71 o                         
 -12  10   2         11.28          6.79         3.98 o                         
 -11  10   2        755.20        771.99        15.41 o                         
 -10  10   2        108.95         97.68         6.21 o                         
  -9  10   2        193.72        190.84         7.85 o                         
  -8  10   2        523.40        496.39        11.44 o                         
  -7  10   2        532.75        539.76        13.26 o                         
  -6  10   2        160.70        139.99         7.34 o                         
  -5  10   2         87.08         64.30         5.53 o                         
  -4  10   2         11.63         16.82         4.24 o                         
  -3  10   2        487.12        438.01        23.52 o                         
  -2  10   2        171.55        171.03         6.93 o                         
  -1  10   2         46.03         56.62         4.54 o                         
   0  10   2         27.69         32.59         3.89 o                         
   1  10   2         84.94        117.20         5.89 o                         
   2  10   2         25.09         25.52         3.73 o                         
   3  10   2        889.44        817.19        14.43 o                         
   4  10   2        297.88        271.79         8.85 o                         
   5  10   2        569.08        569.72        13.31 o                         
   6  10   2        251.99        219.18         8.61 o                         
   7  10   2        104.69         73.60         5.86 o                         
   8  10   2         67.96         69.41         5.81 o                         
   9  10   2         24.94         23.25         4.61 o                         
  10  10   2         28.49         32.20         5.03 o                         
  11  10   2          1.10          1.42         3.74 o                         
  12  10   2         33.99         23.05         4.68 o                         
  13  10   2          0.60          3.12         4.11 o                         
  14  10   2          3.04          1.94         4.28 o                         
  15  10   2        103.65         94.92         6.98 o                         
  16  10   2         82.41         83.89         6.96 o                         
 -14  11   2         18.64         12.42         5.44 o                         
 -13  11   2         40.41         37.61         6.18 o                         
 -12  11   2         33.88         39.73         5.86 o                         
 -11  11   2         44.19         43.62         6.11 o                         
 -10  11   2          5.47         -1.04         4.04 o                         
  -9  11   2         33.66         35.29         5.50 o                         
  -8  11   2          1.92         -3.59         3.74 o                         
  -7  11   2        160.43        173.80         8.47 o                         
  -6  11   2        243.84        279.67        12.92 o                         
  -5  11   2        595.24        533.40        14.92 o                         
  -4  11   2        472.90        509.25        14.45 o                         
  -3  11   2         30.59         39.46         5.48 o                         
  -2  11   2        110.91        106.46         6.66 o                         
  -1  11   2        286.19        306.50         9.03 o                         
   0  11   2        140.64        159.50         7.11 o                         
   1  11   2        446.03        467.17        10.94 o                         
   2  11   2         31.72         35.69         6.31 o                         
   3  11   2        335.61        291.99        10.90 o                         
   4  11   2        253.88        213.51         9.71 o                         
   5  11   2         45.78         36.12         5.71 o                         
   6  11   2        249.27        238.17         9.26 o                         
   7  11   2         97.39        101.06         6.97 o                         
   8  11   2        244.02        269.46         9.96 o                         
   9  11   2        630.00        619.72        18.97 o                         
  10  11   2        359.49        383.97        12.22 o                         
  11  11   2         98.87        104.96         8.24 o                         
  12  11   2         19.73         21.93         5.33 o                         
  13  11   2        222.41        256.26        12.44 o                         
  14  11   2        110.66        112.33         8.27 o                         
 -13  12   2         21.73         22.91         6.10 o                         
 -12  12   2          0.92          0.72         4.86 o                         
 -11  12   2         25.71         19.07         5.64 o                         
 -10  12   2        164.30        166.30         9.37 o                         
  -9  12   2         62.16         60.26         7.63 o                         
  -8  12   2         15.73          5.19         5.45 o                         
  -7  12   2          0.39         -4.32         4.32 o                         
  -6  12   2         20.46         17.69         5.51 o                         
  -5  12   2        165.82        159.41         9.57 o                         
  -4  12   2        290.91        304.50        11.53 o                         
  -3  12   2          0.26          1.07         4.78 o                         
  -2  12   2         58.86         61.34         6.70 o                         
  -1  12   2        171.36        138.80         8.94 o                         
   0  12   2        154.13        128.52         8.53 o                         
   1  12   2        107.32        104.84         6.97 o                         
   2  12   2          8.01          9.41         4.80 o                         
   3  12   2         97.96         93.08         7.63 o                         
   4  12   2         18.45         25.10         5.48 o                         
   5  12   2        159.35        154.63         9.32 o                         
   6  12   2          6.82         -3.21         4.73 o                         
   7  12   2          0.32         -4.33         4.33 o                         
   8  12   2         36.99         37.37         7.33 o                         
   9  12   2          0.04         -2.95         4.92 o                         
  10  12   2        537.92        543.91        24.29 o                         
  11  12   2        107.34        127.09         8.63 o                         
  12  12   2         68.03         70.94         7.45 o                         
  13  12   2        149.77        160.70         9.97 o                         
 -11  13   2          0.82         -1.19         5.58 o                         
 -10  13   2         95.10         92.35         8.80 o                         
  -9  13   2        339.60        390.37        14.63 o                         
  -8  13   2          1.83         10.52         5.94 o                         
  -7  13   2         34.07         46.53         7.24 o                         
  -6  13   2        356.14        385.14        14.02 o                         
  -5  13   2         77.00         74.64         8.02 o                         
  -4  13   2         76.24         81.77         8.12 o                         
  -3  13   2        449.47        490.10        15.52 o                         
  -2  13   2         29.64         26.52         6.06 o                         
  -1  13   2          4.61         -0.79         4.86 o                         
   0  13   2        119.56        134.27         9.26 o                         
   1  13   2         60.73         36.75         7.45 o                         
   2  13   2        123.73        134.09         9.36 o                         
   3  13   2         25.87         28.68         6.25 o                         
   4  13   2          0.47          4.90         5.21 o                         
   5  13   2         33.57         21.72         5.90 o                         
   6  13   2          9.02         14.22         5.73 o                         
   7  13   2         35.42         51.48        10.79 o                         
   8  13   2         53.55         54.63         7.14 o                         
   9  13   2        696.02        713.62        19.79 o                         
  10  13   2        196.53        195.65        11.90 o                         
  11  13   2        502.55        518.22        17.14 o                         
  -8  14   2         14.84          5.64         5.99 o                         
  -7  14   2          1.13         -4.69         5.72 o                         
  -6  14   2         13.03         13.16         7.83 o                         
  -5  14   2         78.29         75.78         8.65 o                         
  -4  14   2          0.38         -4.84         5.44 o                         
  -3  14   2          0.03         -5.42         5.42 o                         
  -2  14   2          0.51         -5.78         5.78 o                         
  -1  14   2          5.58          7.42         6.72 o                         
   0  14   2        186.41        198.53        16.18 o                         
   1  14   2          0.09         -4.55         6.08 o                         
   2  14   2        106.13        100.35        10.68 o                         
   3  14   2          3.08          6.31         8.30 o                         
   4  14   2        305.34        355.01        25.95 o                         
   5  14   2         24.30         36.85         7.36 o                         
   6  14   2         62.98         69.44         8.31 o                         
   7  14   2         13.77          7.22         6.23 o                         
   8  14   2          3.61          5.46         6.30 o                         
  -4  15   2         31.70         40.03         8.08 o                         
  -3  15   2          0.31         -6.77         6.77 o                         
  -2  15   2         23.21          9.00         7.54 o                         
  -1  15   2          1.06         -2.04         6.20 o                         
   0  15   2          0.32         -0.70         8.97 o                         
   1  15   2          7.61         10.65         7.41 o                         
   2  15   2          0.98          1.21         7.43 o                         
   3  15   2         20.95         20.62         8.53 o                         
   4  15   2         84.37         98.34        16.37 o                         
 -21   1   3         62.40         55.91         5.56 o                         
 -20   1   3          9.54         11.15         4.12 o                         
 -19   1   3         30.78         24.29         3.96 o                         
 -18   1   3         38.87         37.78         4.03 o                         
 -17   1   3        218.54        225.78         6.98 o                         
 -16   1   3        837.32        863.29        14.39 o                         
 -15   1   3       1436.81       1356.52        19.59 o                         
 -14   1   3         29.56         19.68         2.65 o                         
 -13   1   3          5.09          5.48         2.12 o                         
 -12   1   3         14.57          9.56         2.08 o                         
 -11   1   3         85.36         65.73         2.41 o                         
 -10   1   3       1201.17       1261.69        17.53 o                         
  -9   1   3          0.85          1.60         1.23 o                         
  -8   1   3          0.02          2.53         1.60 o                         
  -7   1   3       1779.36       1515.30        16.31 o                         
  -6   1   3       2538.63       2635.02        26.72 o                         
  -5   1   3       3462.84       3847.88        37.94 o                         
  -4   1   3      14649.89      15464.65       148.05 o                         
  -3   1   3       7579.28       7889.32        76.01 o                         
  -2   1   3      15325.62      16475.28       157.48 o                         
  -1   1   3       3253.62       3576.00        32.16 o                         
   0   1   3         98.47        100.68         1.46 o                         
   1   1   3      27799.94      27191.01       241.12 o                         
   2   1   3       8359.94       8617.29        81.92 o                         
   3   1   3      11647.81      12535.87       111.46 o                         
   4   1   3        116.46        113.48         2.37 o                         
   5   1   3        671.85        740.76         7.92 o                         
   6   1   3       1235.39       1439.29        14.34 o                         
   7   1   3          3.59         -0.02         0.84 o                         
   8   1   3        419.80        387.87         5.29 o                         
   9   1   3       2148.34       2244.02        23.90 o                         
  10   1   3        258.36        255.70         4.77 o                         
  11   1   3       2814.33       2902.77        33.05 o                         
  12   1   3         11.58          9.41         2.47 o                         
  13   1   3         71.96         69.66         4.04 o                         
  14   1   3       1037.08       1026.60        15.98 o                         
  15   1   3          3.23         -2.43         2.43 o                         
  16   1   3        484.69        490.79        10.93 o                         
  17   1   3         18.91         17.10         3.62 o                         
  18   1   3         81.98        111.56         6.54 o                         
  19   1   3        123.06        144.89         7.45 o                         
  20   1   3        120.57        129.79         7.59 o                         
  21   1   3         65.04         73.78         8.91 o                         
 -21   2   3          8.74         11.47         4.24 o                         
 -20   2   3        475.44        482.83        12.18 o                         
 -19   2   3         67.15         79.98         5.61 o                         
 -18   2   3          5.85          1.58         3.28 o                         
 -17   2   3         91.51         90.88         5.65 o                         
 -16   2   3          0.29          0.58         2.32 o                         
 -15   2   3         88.50         91.25         4.35 o                         
 -14   2   3       1581.95       1547.14        19.88 o                         
 -13   2   3        125.76        167.41         4.81 o                         
 -12   2   3       1254.40       1254.62        18.52 o                         
 -11   2   3        151.12        179.63         6.09 o                         
 -10   2   3        851.78        840.71        13.03 o                         
  -9   2   3       2716.26       2760.39        34.11 o                         
  -8   2   3       1990.89       1903.30        22.27 o                         
  -7   2   3        996.73       1221.59        13.73 o                         
  -6   2   3        446.83        356.12         5.19 o                         
  -5   2   3       7673.07       8496.01        88.95 o                         
  -4   2   3        895.84       1141.34        12.35 o                         
  -3   2   3       2036.81       2179.22        20.45 o                         
  -2   2   3        490.01        487.41         5.23 o                         
  -1   2   3      14944.08      15105.19       127.49 o                         
   0   2   3       5215.60       5601.24        47.87 o                         
   1   2   3       8330.79       8891.88        79.27 o                         
   2   2   3       2134.79       2185.70        20.63 o                         
   3   2   3      24477.14      25558.63       215.30 o                         
   4   2   3         36.44         34.59         1.42 o                         
   5   2   3       4204.49       3977.37        41.65 o                         
   6   2   3       2806.37       2536.65        27.48 o                         
   7   2   3       4837.60       4882.45        48.03 o                         
   8   2   3        386.07        365.21         5.68 o                         
   9   2   3        345.92        408.42         6.92 o                         
  10   2   3        277.33        281.50         9.44 o                         
  11   2   3       1316.49       1340.34        17.30 o                         
  12   2   3       1629.92       1531.42        19.49 o                         
  13   2   3         99.71         76.92         3.89 o                         
  14   2   3        156.45        139.33         5.49 o                         
  15   2   3        474.33        463.14        12.55 o                         
  16   2   3         79.98         58.84         4.84 o                         
  17   2   3        244.49        254.45         7.93 o                         
  18   2   3        417.25        408.38        11.20 o                         
  19   2   3        107.66        119.05         6.96 o                         
  20   2   3        224.92        209.44         8.99 o                         
  21   2   3         13.94         10.01         4.72 o                         
 -20   3   3         81.23         96.99         6.20 o                         
 -19   3   3         21.34         22.48         6.69 o                         
 -18   3   3         25.65         21.64         6.43 o                         
 -17   3   3         87.28         99.99         5.37 o                         
 -16   3   3         20.13         13.94         3.13 o                         
 -15   3   3        410.70        397.34         8.48 o                         
 -14   3   3         26.86         27.65         3.49 o                         
 -13   3   3         23.17         19.74         2.41 o                         
 -12   3   3          0.04          2.97         1.95 o                         
 -11   3   3        798.59        786.16        13.02 o                         
 -10   3   3       3612.46       3705.73        41.97 o                         
  -9   3   3        644.73        628.67        10.56 o                         
  -8   3   3          1.94          0.95         1.69 o                         
  -7   3   3       2067.77       2247.35        25.69 o                         
  -6   3   3       4627.77       4338.75        40.21 o                         
  -5   3   3        481.50        629.51         7.07 o                         
  -4   3   3        587.89        651.93         7.89 o                         
  -3   3   3          0.29          7.48         0.90 o                         
  -2   3   3       1967.26       1960.38        19.87 o                         
  -1   3   3         88.85         75.58         2.02 o                         
   0   3   3      18103.66      18904.68       159.58 o                         
   1   3   3       4390.87       4372.58        37.94 o                         
   2   3   3        675.04        705.31         7.69 o                         
   3   3   3        269.24        232.97         3.83 o                         
   4   3   3      15885.93      16978.94       143.69 o                         
   5   3   3       3401.94       4148.00        38.37 o                         
   6   3   3         73.84        114.69         3.36 o                         
   7   3   3       1962.33       1801.59        19.37 o                         
   8   3   3        303.87        283.72         5.01 o                         
   9   3   3        671.07        639.96         9.58 o                         
  10   3   3        833.12        850.45        18.73 o                         
  11   3   3        294.93        278.93         6.59 o                         
  12   3   3         46.46         36.74         3.78 o                         
  13   3   3        294.31        282.17         7.21 o                         
  14   3   3         22.71         26.64         3.37 o                         
  15   3   3        669.92        673.09        13.54 o                         
  16   3   3          1.45         -0.77         3.24 o                         
  17   3   3        598.53        593.78        13.45 o                         
  18   3   3        120.24        131.66         7.08 o                         
  19   3   3        337.15        386.24        10.54 o                         
  20   3   3         28.72         31.72         5.22 o                         
 -20   4   3        229.33        264.39         9.40 o                         
 -19   4   3         27.77         19.97         4.60 o                         
 -18   4   3        246.23        257.06         8.56 o                         
 -17   4   3        137.30        130.94         9.15 o                         
 -16   4   3        715.56        720.28        14.01 o                         
 -15   4   3        181.38        181.21         6.13 o                         
 -14   4   3         94.73        108.64         7.05 o                         
 -13   4   3        184.32        222.62         6.22 o                         
 -12   4   3         37.01         44.54         3.99 o                         
 -11   4   3        700.73        636.83        10.67 o                         
 -10   4   3          1.36         -1.67         1.67 o                         
  -9   4   3        644.81        681.03        13.04 o                         
  -8   4   3        350.96        327.06         5.23 o                         
  -7   4   3        112.55        113.62         3.29 o                         
  -6   4   3          2.03          2.95         1.36 o                         
  -5   4   3       2361.92       2223.13        20.52 o                         
  -4   4   3       2137.40       2309.99        21.16 o                         
  -3   4   3        743.19        677.98         7.34 o                         
  -2   4   3         94.18         55.79         2.13 o                         
  -1   4   3       9837.09      10201.47        92.41 o                         
   0   4   3        636.10        573.97         6.42 o                         
   1   4   3         84.88         79.29         2.01 o                         
   2   4   3       1592.32       1752.60        16.45 o                         
   3   4   3         24.34         29.44         1.76 o                         
   4   4   3        710.06       1037.19        11.13 o                         
   5   4   3        383.39        366.09         4.98 o                         
   6   4   3        107.45         98.50         3.02 o                         
   7   4   3       1336.61       1284.64        22.06 o                         
   8   4   3       1614.44       1580.35        20.96 o                         
   9   4   3        371.04        332.07         7.18 o                         
  10   4   3         17.90         11.14         2.78 o                         
  11   4   3       1017.21       1005.83        15.39 o                         
  12   4   3          2.61          0.27         2.39 o                         
  13   4   3       1218.45       1180.51        18.06 o                         
  14   4   3        322.96        338.49         8.56 o                         
  15   4   3        824.19        780.43        13.97 o                         
  16   4   3        102.35         95.02         5.87 o                         
  17   4   3          0.42         -2.16         4.37 o                         
  18   4   3         51.39         66.97         6.42 o                         
  19   4   3        155.55        162.01         8.25 o                         
  20   4   3          0.17          5.19         4.16 o                         
 -20   5   3          3.23          5.55         4.15 o                         
 -19   5   3        112.98        111.95         6.71 o                         
 -18   5   3         41.37         47.36         5.75 o                         
 -17   5   3         17.57         17.84         3.95 o                         
 -16   5   3        447.97        432.70         9.90 o                         
 -15   5   3        635.13        634.29        12.09 o                         
 -14   5   3       1116.31       1083.62        17.03 o                         
 -13   5   3          7.17          2.50         2.73 o                         
 -12   5   3         13.31          9.63         2.70 o                         
 -11   5   3        110.93        109.79         4.66 o                         
 -10   5   3        861.69        770.88        12.49 o                         
  -9   5   3        529.84        559.98         9.19 o                         
  -8   5   3       1425.33       1480.81        18.51 o                         
  -7   5   3        254.70        244.84         6.57 o                         
  -6   5   3        460.70        460.55         6.15 o                         
  -5   5   3        230.33        200.61         4.89 o                         
  -4   5   3        297.55        373.16         5.42 o                         
  -3   5   3         28.36         52.74         1.98 o                         
  -2   5   3       1166.71       1368.42        14.43 o                         
  -1   5   3        953.66       1047.93        10.36 o                         
   0   5   3      12783.30      13400.96       114.31 o                         
   1   5   3       4994.95       5404.69        47.35 o                         
   2   5   3       1437.52       1537.45        15.83 o                         
   3   5   3        693.76        734.71         9.48 o                         
   4   5   3        142.85        113.44         3.34 o                         
   5   5   3        391.40        421.16         6.57 o                         
   6   5   3        644.58        703.72        10.22 o                         
   7   5   3        150.96        128.91         5.01 o                         
   8   5   3        470.74        520.41        13.40 o                         
   9   5   3        141.90        113.19         6.41 o                         
  10   5   3       2424.32       2369.76        30.71 o                         
  11   5   3       2728.63       2648.24        34.15 o                         
  12   5   3          7.29          7.22         2.95 o                         
  13   5   3          1.75          5.35         2.94 o                         
  14   5   3         66.36         68.21         5.99 o                         
  15   5   3         15.93         11.62         3.30 o                         
  16   5   3         29.12         30.49         4.63 o                         
  17   5   3        105.91        120.90         6.96 o                         
  18   5   3         20.97         29.03         4.72 o                         
  19   5   3          0.17         -4.02         4.02 o                         
  20   5   3          7.87          4.66         4.57 o                         
 -19   6   3          8.44          3.79         4.04 o                         
 -18   6   3        168.31        181.59         8.07 o                         
 -17   6   3          6.26          4.22         4.05 o                         
 -16   6   3        453.80        464.87        10.77 o                         
 -15   6   3        239.48        233.45         7.74 o                         
 -14   6   3        289.61        289.90         8.10 o                         
 -13   6   3        308.81        270.51         7.54 o                         
 -12   6   3         79.34         74.21         4.58 o                         
 -11   6   3        861.39        769.60        13.25 o                         
 -10   6   3         54.38         62.17         4.52 o                         
  -9   6   3        387.52        414.86         8.66 o                         
  -8   6   3         44.54         38.64         3.29 o                         
  -7   6   3         23.45         22.15         2.28 o                         
  -6   6   3       1351.24       1188.85        20.52 o                         
  -5   6   3         76.34         87.30         3.38 o                         
  -4   6   3        518.38        519.05         7.16 o                         
  -3   6   3       5376.04       5680.06        56.29 o                         
  -2   6   3       1795.84       1942.01        19.93 o                         
  -1   6   3       1148.66       1093.12        12.18 o                         
   0   6   3       8423.94       8744.62        75.78 o                         
   1   6   3        950.26        805.24         9.07 o                         
   2   6   3          9.20          4.71         1.48 o                         
   3   6   3       1097.23       1117.38        13.56 o                         
   4   6   3        519.26        503.85         7.61 o                         
   5   6   3        334.12        297.37         7.93 o                         
   6   6   3          7.05         -0.31         1.74 o                         
   7   6   3         46.13         46.40         3.37 o                         
   8   6   3         10.13         15.03         2.80 o                         
   9   6   3       6653.73       6495.08        75.88 o                         
  10   6   3        119.65        107.48         6.88 o                         
  11   6   3       2258.43       2126.56        28.93 o                         
  12   6   3          9.28         13.27         3.30 o                         
  13   6   3        582.08        579.00        11.89 o                         
  14   6   3        748.33        712.62        13.67 o                         
  15   6   3         36.66         43.12         4.57 o                         
  16   6   3        211.60        208.41         8.01 o                         
  17   6   3        340.11        362.62        11.25 o                         
  18   6   3         15.08         10.84         5.17 o                         
  19   6   3         30.31         35.50         5.37 o                         
 -18   7   3         76.51         90.60         6.94 o                         
 -17   7   3          2.98         -3.60         3.60 o                         
 -16   7   3          5.08          0.21         3.62 o                         
 -15   7   3        498.87        474.84        11.10 o                         
 -14   7   3          1.38          1.73         3.19 o                         
 -13   7   3        357.27        325.29         8.70 o                         
 -12   7   3          0.61         -0.87         3.15 o                         
 -11   7   3        209.65        218.79         8.57 o                         
 -10   7   3          7.98          3.86         2.60 o                         
  -9   7   3        600.30        616.01        11.58 o                         
  -8   7   3       2356.97       2317.36        30.32 o                         
  -7   7   3         55.88         51.68         3.76 o                         
  -6   7   3       2564.33       2364.27        30.52 o                         
  -5   7   3        113.03         92.45         3.72 o                         
  -4   7   3        217.40        246.42         4.84 o                         
  -3   7   3        260.44        252.71         4.90 o                         
  -2   7   3        746.48        812.92        10.20 o                         
  -1   7   3        276.77        331.93         5.36 o                         
   0   7   3        167.53        152.84         3.77 o                         
   1   7   3       3926.35       4212.86        38.21 o                         
   2   7   3       2338.14       2290.24        23.35 o                         
   3   7   3        939.81        935.13        12.20 o                         
   4   7   3        918.79        769.69        17.68 o                         
   5   7   3        216.55        209.29         5.54 o                         
   6   7   3        766.47        720.01        12.36 o                         
   7   7   3        735.55        702.76        12.38 o                         
   8   7   3        289.46        254.82         7.25 o                         
   9   7   3        438.25        466.72        12.61 o                         
  10   7   3         51.31         46.54         4.78 o                         
  11   7   3        252.69        234.07         9.04 o                         
  12   7   3          5.86         12.01         3.48 o                         
  13   7   3        134.60        124.07         6.19 o                         
  14   7   3          0.08          0.92         3.22 o                         
  15   7   3         93.31        107.35         6.26 o                         
  16   7   3        196.97        211.88         8.44 o                         
  17   7   3         47.97         55.71         5.91 o                         
  18   7   3        102.30         98.42         7.35 o                         
 -18   8   3          1.02          2.80         4.15 o                         
 -17   8   3        297.79        308.62         9.92 o                         
 -16   8   3          9.88          7.47         4.12 o                         
 -15   8   3          4.76          5.71         3.87 o                         
 -14   8   3          0.22          3.01         4.10 o                         
 -13   8   3        409.82        418.19        10.45 o                         
 -12   8   3         45.66         41.07         4.36 o                         
 -11   8   3         79.71         83.79         5.24 o                         
 -10   8   3         39.40         40.61         4.04 o                         
  -9   8   3          0.75          0.75         2.81 o                         
  -8   8   3         33.29         36.14         5.57 o                         
  -7   8   3        598.37        563.38        11.10 o                         
  -6   8   3        721.86        688.59        12.41 o                         
  -5   8   3          2.98          3.44         2.78 o                         
  -4   8   3        880.36        786.72        11.26 o                         
  -3   8   3        301.02        347.02         8.09 o                         
  -2   8   3         96.86        102.40         3.73 o                         
  -1   8   3          0.82          9.57         1.98 o                         
   0   8   3        144.09        141.08         4.81 o                         
   1   8   3         31.67         31.09         3.07 o                         
   2   8   3        323.28        360.41         7.43 o                         
   3   8   3        259.47        256.73         5.88 o                         
   4   8   3        208.30        186.56         5.65 o                         
   5   8   3         51.49         62.57         4.12 o                         
   6   8   3        190.34        203.73         6.61 o                         
   7   8   3          0.95          6.89         2.97 o                         
   8   8   3         88.15         90.76         5.20 o                         
   9   8   3         89.13         84.11         6.20 o                         
  10   8   3         88.16         92.24         5.45 o                         
  11   8   3         87.94         95.64         5.77 o                         
  12   8   3          1.12          1.00         3.32 o                         
  13   8   3          8.23          3.18         3.43 o                         
  14   8   3        174.57        154.80         7.45 o                         
  15   8   3         34.79         41.19         5.00 o                         
  16   8   3        163.32        151.23         7.78 o                         
  17   8   3         27.68         29.60         5.83 o                         
  18   8   3          2.72          5.90         5.45 o                         
 -17   9   3          2.89          9.62         4.43 o                         
 -16   9   3         75.34         70.05         6.00 o                         
 -15   9   3         31.96         20.20         4.53 o                         
 -14   9   3        144.57        184.13         8.91 o                         
 -13   9   3        106.04        120.09         6.76 o                         
 -12   9   3          2.19         -0.19         3.61 o                         
 -11   9   3        486.66        472.65        14.29 o                         
 -10   9   3         63.69         64.11         4.93 o                         
  -9   9   3        252.50        281.04         8.47 o                         
  -8   9   3       2204.09       2066.37        28.92 o                         
  -7   9   3        521.29        464.36        11.40 o                         
  -6   9   3        420.00        437.52         9.93 o                         
  -5   9   3        328.87        278.04         7.92 o                         
  -4   9   3          1.57         -0.77         2.47 o                         
  -3   9   3         28.16         25.51         2.99 o                         
  -2   9   3          7.21         10.67         2.71 o                         
  -1   9   3         91.11        100.20         5.17 o                         
   0   9   3         95.71        107.31         5.64 o                         
   1   9   3       1112.52       1030.35        14.97 o                         
   2   9   3        820.74        787.79        12.59 o                         
   3   9   3       1108.84       1051.29        20.06 o                         
   4   9   3        557.72        632.05        12.10 o                         
   5   9   3        850.00        811.17        15.80 o                         
   6   9   3         66.13         62.13         4.55 o                         
   7   9   3          6.20         11.83         3.37 o                         
   8   9   3         54.20         43.51         4.71 o                         
   9   9   3        907.31        893.94        16.13 o                         
  10   9   3        130.96        129.96         6.55 o                         
  11   9   3         19.90         17.52         5.46 o                         
  12   9   3        178.64        130.62         7.00 o                         
  13   9   3        229.71        207.39         8.52 o                         
  14   9   3         19.80          2.00         4.05 o                         
  15   9   3         16.47         17.27         6.62 o                         
  16   9   3        142.50        173.67        11.14 o                         
  17   9   3         83.14         92.02         6.99 o                         
 -16  10   3        103.40        103.68         7.29 o                         
 -15  10   3         11.06          7.32         4.50 o                         
 -14  10   3         10.01          9.50         4.47 o                         
 -13  10   3         57.31         66.31         5.84 o                         
 -12  10   3        125.48        134.79         7.27 o                         
 -11  10   3        517.02        522.70        12.34 o                         
 -10  10   3        123.92        125.13         7.41 o                         
  -9  10   3        105.93        102.24         6.14 o                         
  -8  10   3         86.33         96.90         8.40 o                         
  -7  10   3         24.95         14.01         4.03 o                         
  -6  10   3       1504.35       1564.73        25.94 o                         
  -5  10   3         55.49         46.26         4.99 o                         
  -4  10   3       2169.96       2252.31        33.98 o                         
  -3  10   3       1276.86       1247.84        34.30 o                         
  -2  10   3        139.66        159.07         6.58 o                         
  -1  10   3        101.20         97.30         5.53 o                         
   0  10   3        145.79        178.41         7.00 o                         
   1  10   3        219.33        227.22         7.49 o                         
   2  10   3        843.60        837.56        17.04 o                         
   3  10   3         70.65         66.03         4.75 o                         
   4  10   3        284.19        242.71         8.48 o                         
   5  10   3         13.52         23.51         5.86 o                         
   6  10   3         60.94         38.93         4.77 o                         
   7  10   3        219.75        215.66         8.57 o                         
   8  10   3        312.92        304.83        10.02 o                         
   9  10   3        131.36        132.15         7.58 o                         
  10  10   3         16.64         12.79         4.37 o                         
  11  10   3        454.20        470.83        13.02 o                         
  12  10   3        151.27        166.44         8.00 o                         
  13  10   3         19.00         15.91         4.54 o                         
  14  10   3         79.01         81.75         6.61 o                         
  15  10   3          4.07          2.81         4.58 o                         
  16  10   3        182.00        174.97         8.96 o                         
 -14  11   3        128.22        125.07         8.48 o                         
 -13  11   3         25.86         24.15         6.36 o                         
 -12  11   3        108.47        104.90         7.74 o                         
 -11  11   3         32.33         30.02         5.58 o                         
 -10  11   3         10.72         -0.29         5.25 o                         
  -9  11   3          0.19         -1.47         4.11 o                         
  -8  11   3          8.03         15.53         5.43 o                         
  -7  11   3        161.26        147.87        10.42 o                         
  -6  11   3         50.31         38.03         5.65 o                         
  -5  11   3        510.04        512.36        14.73 o                         
  -4  11   3          4.95          0.97         4.30 o                         
  -3  11   3         13.66         13.14         4.78 o                         
  -2  11   3         59.70         50.44         5.30 o                         
  -1  11   3          0.02         -0.77         3.94 o                         
   0  11   3          0.09          1.58         3.23 o                         
   1  11   3        104.42        102.12         6.05 o                         
   2  11   3         64.74         66.82         5.76 o                         
   3  11   3         45.56         51.77         5.94 o                         
   4  11   3        418.96        392.84        12.60 o                         
   5  11   3          9.80          7.92         3.96 o                         
   6  11   3          8.22          6.50         4.03 o                         
   7  11   3         32.31         32.51         6.65 o                         
   8  11   3         36.92         43.32         5.81 o                         
   9  11   3        253.07        274.53        11.66 o                         
  10  11   3         41.31         32.98         5.51 o                         
  11  11   3         21.22         22.51         5.15 o                         
  12  11   3         11.84          3.49         4.78 o                         
  13  11   3          7.05          5.24         5.12 o                         
  14  11   3        180.41        201.30        10.49 o                         
 -13  12   3          4.12          9.76         5.45 o                         
 -12  12   3         51.78         62.88         7.05 o                         
 -11  12   3          0.98         -4.65         4.65 o                         
 -10  12   3         23.23         18.81         6.72 o                         
  -9  12   3         82.71         82.00         7.87 o                         
  -8  12   3          3.90          8.58         5.35 o                         
  -7  12   3        219.91        255.13        11.52 o                         
  -6  12   3         25.17         21.54         5.73 o                         
  -5  12   3         72.85         83.52         9.18 o                         
  -4  12   3         25.75         20.01         5.48 o                         
  -3  12   3        664.68        615.84        17.83 o                         
  -2  12   3        296.48        305.01        14.14 o                         
  -1  12   3         11.32         18.14         4.67 o                         
   0  12   3        120.61        133.65         7.71 o                         
   1  12   3          0.18          2.36         3.92 o                         
   2  12   3         10.74         11.42         5.09 o                         
   3  12   3         23.09         18.96         5.38 o                         
   4  12   3          2.87         -0.39         5.29 o                         
   5  12   3        330.51        345.26        12.71 o                         
   6  12   3         73.37         80.66         7.74 o                         
   7  12   3        327.27        315.11        12.34 o                         
   8  12   3        361.87        379.29        14.84 o                         
   9  12   3         92.29         98.66         8.60 o                         
  10  12   3          0.25          0.79         5.05 o                         
  11  12   3         55.64         49.51         6.58 o                         
  12  12   3         42.95         31.82         6.42 o                         
  13  12   3          1.43          3.92         5.43 o                         
 -11  13   3         23.70         27.85         6.80 o                         
 -10  13   3        225.39        219.64        17.40 o                         
  -9  13   3          3.79          2.49         5.80 o                         
  -8  13   3         11.08         15.48         6.24 o                         
  -7  13   3          6.26          1.00         5.86 o                         
  -6  13   3        115.02        127.99         9.45 o                         
  -5  13   3         28.61         33.59         6.56 o                         
  -4  13   3          5.05         -1.06         5.21 o                         
  -3  13   3         28.58         31.28         6.34 o                         
  -2  13   3         13.55          7.76         5.38 o                         
  -1  13   3          0.90          2.20         4.46 o                         
   0  13   3          1.57         -2.38         4.90 o                         
   1  13   3        144.32        120.73        10.57 o                         
   2  13   3          7.15          8.69         5.59 o                         
   3  13   3         21.33         19.06         5.84 o                         
   4  13   3         18.78         22.83         6.01 o                         
   5  13   3          5.22          9.58         5.57 o                         
   6  13   3         20.64         21.42         6.01 o                         
   7  13   3         73.29         65.78         7.80 o                         
   8  13   3         15.95         18.03         6.38 o                         
   9  13   3          1.21          1.10         5.81 o                         
  10  13   3          2.48         -5.56         5.56 o                         
  11  13   3          0.00          7.85         6.28 o                         
  -8  14   3         37.53         48.73         8.04 o                         
  -7  14   3          5.08         -5.58         5.73 o                         
  -6  14   3         59.44         67.51         8.06 o                         
  -5  14   3          0.76         -3.93         5.59 o                         
  -4  14   3          0.42         -0.35         5.44 o                         
  -3  14   3          5.84         -2.45         5.90 o                         
  -2  14   3        159.89        170.08        10.88 o                         
  -1  14   3        114.10        125.41        11.23 o                         
   0  14   3          5.73         11.04         6.85 o                         
   1  14   3          4.29          5.91         6.72 o                         
   2  14   3          1.05          3.52         6.98 o                         
   3  14   3        515.42        502.55        19.67 o                         
   4  14   3         87.71         92.72         8.96 o                         
   5  14   3        252.59        258.18        13.34 o                         
   6  14   3        165.00        165.05        11.02 o                         
   7  14   3         41.36         54.90         8.00 o                         
   8  14   3         68.36         70.24         8.42 o                         
  -4  15   3          2.52         -3.77         6.01 o                         
  -3  15   3          0.66          3.42         7.59 o                         
  -2  15   3         63.97         61.44        10.02 o                         
  -1  15   3         15.52          6.83         7.10 o                         
   0  15   3        157.94        160.21        17.98 o                         
   1  15   3         34.83         22.43         8.39 o                         
   2  15   3        169.27        163.50        13.39 o                         
   3  15   3         87.22         90.28        16.60 o                         
   4  15   3         29.94         41.34         9.08 o                         
 -21   0   4        906.06        933.40        36.70 o                         
 -20   0   4          8.57          8.18         5.48 o                         
 -19   0   4        649.30        649.06        18.30 o                         
 -18   0   4       2392.97       2477.74        47.38 o                         
 -17   0   4        463.40        482.31        18.81 o                         
 -16   0   4        688.19        702.25        17.70 o                         
 -15   0   4        834.71        808.24        18.97 o                         
 -14   0   4          3.50         -3.92         3.92 o                         
 -13   0   4          5.46          6.55         2.96 o                         
 -12   0   4       6307.70       6172.15       100.55 o                         
 -11   0   4       7124.92       7120.58       114.65 o                         
 -10   0   4        160.16         87.68         3.13 o                         
  -9   0   4       3764.05       3692.51        46.06 o                         
  -8   0   4         36.59         29.24         2.07 o                         
  -7   0   4       3533.23       3660.42        61.96 o                         
  -6   0   4       7380.12       7381.01       120.43 o                         
  -5   0   4       8347.85       9403.15       151.75 o                         
  -4   0   4      28683.77      29505.22       470.07 o                         
  -3   0   4      61868.47      65147.21       856.40 o                         
  -2   0   4      13121.75      13504.08       177.49 o                         
  -1   0   4      65590.94      65268.65      1146.30 o                         
   0   0   4       6593.90       6644.52       100.29 o                         
   1   0   4       9825.53      10005.29       119.60 o                         
   2   0   4          3.26          1.19         0.99 o                         
   3   0   4         28.89         64.17         2.08 o                         
   4   0   4       5784.65       6106.33        83.94 o                         
   5   0   4      11040.32      11514.16       138.38 o                         
   6   0   4       8895.68       9564.51       115.48 o                         
   7   0   4       1343.37       1240.29        17.21 o                         
   8   0   4        233.63        312.29         7.24 o                         
   9   0   4       3333.83       3495.53        50.64 o                         
  10   0   4        175.32        159.73         5.67 o                         
  11   0   4        398.65        379.45         9.26 o                         
  12   0   4        905.51        979.18        18.72 o                         
  13   0   4         20.45         11.53         5.26 o                         
  14   0   4         78.36         83.16         6.59 o                         
  15   0   4         51.58         45.62         5.71 o                         
  16   0   4          2.27         -3.61         4.18 o                         
  17   0   4        277.84        276.59        22.70 o                         
  18   0   4         12.05         20.53         5.61 o                         
  19   0   4        166.22        173.15        23.66 o                         
  20   0   4         38.39         38.59         7.02 o                         
  21   0   4        272.71        268.97        28.20 o                         
 -21   1   4         27.34         25.55         6.54 o                         
 -20   1   4         47.57         43.14         4.97 o                         
 -19   1   4        315.48        312.37        12.52 o                         
 -18   1   4        332.48        371.40         9.18 o                         
 -17   1   4        210.17        213.79        10.96 o                         
 -16   1   4          7.03          3.02         2.63 o                         
 -15   1   4        207.68        214.70         7.36 o                         
 -14   1   4       1045.80       1006.19        15.26 o                         
 -13   1   4         12.91         10.14         3.06 o                         
 -12   1   4         11.13          8.76         1.98 o                         
 -11   1   4       1080.13        976.35        18.65 o                         
 -10   1   4        146.38        139.28         5.57 o                         
  -9   1   4          0.03         -1.12         1.12 o                         
  -8   1   4       1778.98       1797.56        19.27 o                         
  -7   1   4          4.91         -0.67         1.04 o                         
  -6   1   4         22.28         32.44         1.61 o                         
  -5   1   4        192.83        205.38         3.43 o                         
  -4   1   4          2.33          2.38         0.97 o                         
  -3   1   4      36083.89      37024.57       353.39 o                         
  -2   1   4       1300.22       1447.49        13.77 o                         
  -1   1   4        549.94        596.82         5.77 o                         
   0   1   4      11610.59      12214.62       108.21 o                         
   1   1   4       1197.29       1246.34        12.84 o                         
   2   1   4        174.34        250.56         3.10 o                         
   3   1   4       4640.48       4679.52        42.70 o                         
   4   1   4        567.64        540.85         6.09 o                         
   5   1   4       1832.80       1878.26        19.11 o                         
   6   1   4       3097.91       3248.79        32.28 o                         
   7   1   4       3941.42       3928.38        34.72 o                         
   8   1   4         56.76         73.12         2.29 o                         
   9   1   4         53.81         50.25         2.37 o                         
  10   1   4        562.05        597.69         8.27 o                         
  11   1   4        793.56        692.08        10.45 o                         
  12   1   4        464.27        452.62         8.17 o                         
  13   1   4        304.88        307.12         7.45 o                         
  14   1   4        398.01        393.14         8.84 o                         
  15   1   4         32.90         29.98         3.44 o                         
  16   1   4        252.29        254.99         7.57 o                         
  17   1   4         96.33         74.88         5.22 o                         
  18   1   4          3.95         -0.84         4.71 o                         
  19   1   4         33.69         29.82         4.75 o                         
  20   1   4          3.21          3.88         4.90 o                         
  21   1   4         14.65         13.53         4.65 o                         
 -21   2   4         11.06          7.05         7.73 o                         
 -20   2   4        144.50        153.21         7.31 o                         
 -19   2   4        267.89        278.22         8.96 o                         
 -18   2   4          1.41         -0.70         3.05 o                         
 -17   2   4          0.02         -1.26         2.57 o                         
 -16   2   4        261.83        270.07         8.42 o                         
 -15   2   4         62.42         68.77         3.84 o                         
 -14   2   4        149.16        150.65         5.11 o                         
 -13   2   4        989.14        971.23        15.65 o                         
 -12   2   4       3893.33       3650.97        69.55 o                         
 -11   2   4       1437.05       1345.60        19.07 o                         
 -10   2   4       4130.74       4252.31        51.00 o                         
  -9   2   4        103.65        123.52         5.21 o                         
  -8   2   4        605.59        657.28         9.35 o                         
  -7   2   4         27.99         26.94         1.95 o                         
  -6   2   4       3408.12       4089.93        40.77 o                         
  -5   2   4       5918.49       6486.10        63.42 o                         
  -4   2   4          2.79          1.87         0.97 o                         
  -3   2   4        211.06        177.83         2.67 o                         
  -2   2   4        526.43        443.76         5.71 o                         
  -1   2   4      16931.89      18058.95       170.57 o                         
   0   2   4       6065.78       6206.10        55.64 o                         
   1   2   4       6793.27       7592.95        64.77 o                         
   2   2   4        121.31        130.38         2.20 o                         
   3   2   4       1927.45       1887.99        18.07 o                         
   4   2   4        455.81        456.43         5.15 o                         
   5   2   4        186.50        242.48         3.70 o                         
   6   2   4       1154.51       1104.68        12.36 o                         
   7   2   4       7956.77       8402.34        81.16 o                         
   8   2   4       2294.58       2410.24        27.31 o                         
   9   2   4       4876.58       4880.29        52.60 o                         
  10   2   4        980.47       1003.49        13.56 o                         
  11   2   4       1456.91       1416.78        18.11 o                         
  12   2   4         49.20         52.33         3.24 o                         
  13   2   4        379.84        388.32         7.81 o                         
  14   2   4        598.81        603.42        12.36 o                         
  15   2   4        142.87        159.48         7.67 o                         
  16   2   4        207.56        215.92         7.86 o                         
  17   2   4          0.81         -2.42         5.04 o                         
  18   2   4        240.23        258.18         9.21 o                         
  19   2   4         54.87         63.92         6.28 o                         
  20   2   4         82.35         84.72         6.99 o                         
  21   2   4         90.93         95.20        11.38 o                         
 -20   3   4          2.10         -0.60         3.77 o                         
 -19   3   4          6.87          5.23         3.57 o                         
 -18   3   4          1.81          1.24         3.02 o                         
 -17   3   4         71.40         84.18         4.92 o                         
 -16   3   4         51.14         53.02         5.34 o                         
 -15   3   4         92.25         83.54         5.20 o                         
 -14   3   4         20.12         22.37         2.60 o                         
 -13   3   4       2950.92       2822.26        40.04 o                         
 -12   3   4        133.58        141.08         5.40 o                         
 -11   3   4       2960.78       2927.89        37.08 o                         
 -10   3   4         39.63         59.87         3.74 o                         
  -9   3   4        149.84        150.13         4.97 o                         
  -8   3   4         42.70         25.25         2.17 o                         
  -7   3   4        510.63        427.31         6.89 o                         
  -6   3   4         84.16         87.06         2.96 o                         
  -5   3   4          8.90         18.71         1.68 o                         
  -4   3   4        394.12        307.66         4.47 o                         
  -3   3   4       6565.85       6879.63        61.92 o                         
  -2   3   4      18447.64      19442.36       174.22 o                         
  -1   3   4      12215.70      12370.22       119.06 o                         
   0   3   4       1632.01       1497.29        13.90 o                         
   1   3   4      30320.24      30868.19       260.16 o                         
   2   3   4        433.08        577.55         6.59 o                         
   3   3   4         51.94         41.97         1.55 o                         
   4   3   4       3267.57       3464.15        34.39 o                         
   5   3   4       1663.77       2061.08        19.91 o                         
   6   3   4       7121.34       8331.55        75.39 o                         
   7   3   4       4514.44       4717.13        50.58 o                         
   8   3   4       2316.47       2319.92        26.63 o                         
   9   3   4        572.16        456.51         7.71 o                         
  10   3   4         14.99         13.60         2.44 o                         
  11   3   4         14.43         13.51         2.32 o                         
  12   3   4         81.81         94.15         4.57 o                         
  13   3   4        260.56        226.81         6.61 o                         
  14   3   4       1847.90       1779.24        24.90 o                         
  15   3   4        391.27        368.61         9.72 o                         
  16   3   4        434.09        394.17        10.34 o                         
  17   3   4         29.25         31.35         4.49 o                         
  18   3   4        102.58         91.48         6.30 o                         
  19   3   4        137.03        135.59         7.12 o                         
  20   3   4          0.83         -4.38         4.38 o                         
 -20   4   4        606.99        631.03        14.23 o                         
 -19   4   4         46.73         49.77         4.66 o                         
 -18   4   4          2.70         -2.23         3.15 o                         
 -17   4   4         75.11         74.55         4.95 o                         
 -16   4   4         35.62         38.89         3.59 o                         
 -15   4   4        893.37        852.54        14.18 o                         
 -14   4   4       1199.88       1177.52        17.55 o                         
 -13   4   4       1210.53       1177.30        17.44 o                         
 -12   4   4        186.13        223.10         7.83 o                         
 -11   4   4       2281.58       2064.91        26.75 o                         
 -10   4   4        831.14        727.11        18.96 o                         
  -9   4   4         99.64         83.81         2.66 o                         
  -8   4   4          8.39          4.33         1.80 o                         
  -7   4   4         47.33         54.87         2.16 o                         
  -6   4   4       6861.77       7342.60        67.33 o                         
  -5   4   4        130.32        123.38         3.60 o                         
  -4   4   4          4.20          6.08         1.09 o                         
  -3   4   4        891.25       1081.81        10.87 o                         
  -2   4   4        375.48        420.13         5.36 o                         
  -1   4   4       2890.32       2914.91        31.68 o                         
   0   4   4       6662.04       7201.72        62.06 o                         
   1   4   4        933.00       1043.31        11.77 o                         
   2   4   4       1804.92       1980.62        19.44 o                         
   3   4   4       3308.32       3374.98        33.93 o                         
   4   4   4          1.67         -0.60         1.25 o                         
   5   4   4       2110.84       2414.12        22.23 o                         
   6   4   4       1614.22       1743.20        18.97 o                         
   7   4   4         56.89         44.57         2.31 o                         
   8   4   4       4441.26       4491.57        52.84 o                         
   9   4   4        564.13        578.42        10.12 o                         
  10   4   4        748.58        737.77        12.19 o                         
  11   4   4        890.48        861.93        13.94 o                         
  12   4   4          0.09         -1.49         2.93 o                         
  13   4   4         89.78         80.66         4.66 o                         
  14   4   4       2307.20       2130.27        29.08 o                         
  15   4   4          2.47          1.71         3.05 o                         
  16   4   4          8.46          1.81         3.41 o                         
  17   4   4         99.62        107.81         6.62 o                         
  18   4   4         35.05         37.33         4.88 o                         
  19   4   4          0.92          2.95         4.09 o                         
  20   4   4        178.90        208.77         9.47 o                         
 -20   5   4          4.48          0.39         3.75 o                         
 -19   5   4          1.15         -2.17         3.60 o                         
 -18   5   4         34.08         27.41         5.07 o                         
 -17   5   4        167.71        167.37         6.98 o                         
 -16   5   4         52.52         62.14         4.89 o                         
 -15   5   4        926.03        944.58        15.77 o                         
 -14   5   4          5.33          3.43         2.63 o                         
 -13   5   4        320.46        312.07         7.74 o                         
 -12   5   4         23.47         11.17         2.79 o                         
 -11   5   4         14.43          9.45         2.47 o                         
 -10   5   4       1127.22       1166.06        15.65 o                         
  -9   5   4        219.48        199.01         4.95 o                         
  -8   5   4       2879.20       2755.11        29.62 o                         
  -7   5   4         30.94         25.33         1.99 o                         
  -6   5   4          0.11         -0.63         1.33 o                         
  -5   5   4       1135.27       1085.05        12.09 o                         
  -4   5   4        400.27        320.77         6.73 o                         
  -3   5   4        103.65         50.44         2.51 o                         
  -2   5   4         12.80         14.84         1.54 o                         
  -1   5   4        560.24        578.64         7.88 o                         
   0   5   4       2735.14       2950.59        26.85 o                         
   1   5   4          3.21         13.35         1.43 o                         
   2   5   4         72.18         66.46         2.32 o                         
   3   5   4       2949.94       2960.00        30.52 o                         
   4   5   4       1314.30       1364.70        15.55 o                         
   5   5   4        165.69        237.24         4.66 o                         
   6   5   4        851.73        838.56        11.69 o                         
   7   5   4       2112.41       2242.70        26.12 o                         
   8   5   4        692.70        608.75        10.67 o                         
   9   5   4        778.45        828.21        13.47 o                         
  10   5   4       2042.66       1914.36        25.90 o                         
  11   5   4         56.05         50.14         3.97 o                         
  12   5   4        165.82        175.07         6.26 o                         
  13   5   4         11.23         10.52         3.04 o                         
  14   5   4          3.83          2.30         3.08 o                         
  15   5   4         31.62         27.82         3.91 o                         
  16   5   4         27.21         28.64         4.40 o                         
  17   5   4        338.88        347.28        22.09 o                         
  18   5   4          7.68         -1.31         3.95 o                         
  19   5   4        107.39        123.49         7.73 o                         
  20   5   4         13.52          8.70         5.61 o                         
 -19   6   4         63.19         64.49         5.50 o                         
 -18   6   4         68.67         64.15         5.51 o                         
 -17   6   4         22.36         35.10         4.33 o                         
 -16   6   4         26.20         24.68         3.88 o                         
 -15   6   4         40.43         45.96         4.19 o                         
 -14   6   4         92.42         74.19         4.83 o                         
 -13   6   4        166.84        178.56         6.50 o                         
 -12   6   4        797.63        798.13        16.26 o                         
 -11   6   4         71.62         68.52         4.26 o                         
 -10   6   4       1152.39       1150.96        17.42 o                         
  -9   6   4         20.37         12.50         2.68 o                         
  -8   6   4        955.59        888.34        12.70 o                         
  -7   6   4         44.10         38.75         2.69 o                         
  -6   6   4       3436.96       3528.64        37.04 o                         
  -5   6   4         38.44         20.26         2.06 o                         
  -4   6   4        389.06        335.09         6.02 o                         
  -3   6   4       1713.32       1749.18        17.47 o                         
  -2   6   4        756.86        784.93         9.15 o                         
  -1   6   4        513.29        594.28         6.98 o                         
   0   6   4         98.98        100.72         3.00 o                         
   1   6   4       2516.55       2915.56        26.97 o                         
   2   6   4       1508.02       1391.26        16.65 o                         
   3   6   4          6.46          9.23         1.78 o                         
   4   6   4         66.34         29.30         2.96 o                         
   5   6   4          5.75         15.01         1.92 o                         
   6   6   4         79.42        103.71         4.11 o                         
   7   6   4          0.07         -1.98         1.98 o                         
   8   6   4         12.17          6.71         2.61 o                         
   9   6   4       3985.16       4080.24        49.77 o                         
  10   6   4       2293.86       2275.70        30.26 o                         
  11   6   4          4.35          0.25         3.36 o                         
  12   6   4       1884.82       1968.34        27.58 o                         
  13   6   4         10.58          9.83         3.33 o                         
  14   6   4        117.31        117.40         6.13 o                         
  15   6   4         14.61         18.84         3.80 o                         
  16   6   4         86.90         90.15         5.88 o                         
  17   6   4         80.20         89.59         6.66 o                         
  18   6   4        167.09        170.43         8.56 o                         
  19   6   4          2.81          2.22         4.53 o                         
 -18   7   4         61.74         73.82         5.95 o                         
 -17   7   4         12.75         19.05         4.30 o                         
 -16   7   4        187.01        182.97         7.54 o                         
 -15   7   4         45.61         53.51         5.52 o                         
 -14   7   4          8.28         11.10         4.89 o                         
 -13   7   4         57.83         52.48         4.35 o                         
 -12   7   4         17.95         22.96         3.90 o                         
 -11   7   4          0.31         -2.69         2.69 o                         
 -10   7   4        532.93        472.59         9.99 o                         
  -9   7   4        491.15        535.07        10.55 o                         
  -8   7   4       1420.68       1349.31        19.78 o                         
  -7   7   4        383.28        387.16         8.57 o                         
  -6   7   4        119.70        123.46         6.52 o                         
  -5   7   4        896.01        882.35        16.27 o                         
  -4   7   4        152.16        138.02         3.87 o                         
  -3   7   4         42.57         46.97         2.50 o                         
  -2   7   4        607.98        693.26         9.12 o                         
  -1   7   4         20.10         19.04         1.95 o                         
   0   7   4        303.40        337.65         5.40 o                         
   1   7   4        972.80       1022.98        11.35 o                         
   2   7   4        297.62        275.32         6.30 o                         
   3   7   4        122.92        113.80         4.02 o                         
   4   7   4        130.80        101.35         3.84 o                         
   5   7   4          9.01          4.41         2.40 o                         
   6   7   4         28.89         34.42         3.27 o                         
   7   7   4         99.80         89.07         4.70 o                         
   8   7   4        371.95        353.69         8.46 o                         
   9   7   4        399.07        340.49         8.51 o                         
  10   7   4        885.68        914.75        15.59 o                         
  11   7   4        126.83        125.87         6.22 o                         
  12   7   4         28.41         26.18         3.95 o                         
  13   7   4        171.73        164.30         7.20 o                         
  14   7   4         12.52          9.87         3.65 o                         
  15   7   4         36.07         29.11         4.44 o                         
  16   7   4         41.62         48.59         5.18 o                         
  17   7   4          0.85          0.62         4.34 o                         
  18   7   4        184.28        184.48         9.10 o                         
 -18   8   4          2.63         -3.94         3.94 o                         
 -17   8   4          5.61          1.10         5.30 o                         
 -16   8   4         33.90         36.20         5.17 o                         
 -15   8   4        608.93        608.55        13.23 o                         
 -14   8   4         19.52         21.74         5.06 o                         
 -13   8   4        499.02        534.74        11.97 o                         
 -12   8   4        568.37        582.92        12.28 o                         
 -11   8   4        181.66        186.90         6.94 o                         
 -10   8   4         56.07         63.67         4.67 o                         
  -9   8   4         15.88          6.53         3.04 o                         
  -8   8   4        143.18        130.17         5.85 o                         
  -7   8   4         17.44         24.93         3.45 o                         
  -6   8   4        150.77        140.39         5.85 o                         
  -5   8   4        466.55        431.07         9.77 o                         
  -4   8   4         83.98         74.45         3.99 o                         
  -3   8   4        419.76        389.16         7.19 o                         
  -2   8   4         39.47         23.72         2.38 o                         
  -1   8   4        134.21        168.05         5.63 o                         
   0   8   4       1228.65       1311.68        16.11 o                         
   1   8   4       1594.30       1664.22        21.19 o                         
   2   8   4       3904.80       3906.77        43.95 o                         
   3   8   4       1584.78       1537.53        18.57 o                         
   4   8   4        339.77        318.84         7.17 o                         
   5   8   4         37.61         43.32         3.49 o                         
   6   8   4          2.89         12.81         2.96 o                         
   7   8   4        543.54        497.04        10.44 o                         
   8   8   4          6.77         14.56         3.20 o                         
   9   8   4         41.78         33.41         3.88 o                         
  10   8   4         76.39         73.33         5.10 o                         
  11   8   4        144.74        133.90         6.54 o                         
  12   8   4        226.27        225.13         8.00 o                         
  13   8   4         62.20         74.41         5.56 o                         
  14   8   4        192.92        197.00         9.19 o                         
  15   8   4        125.41        125.43         9.99 o                         
  16   8   4          0.92         -3.95         3.95 o                         
  17   8   4        123.48        130.23         7.61 o                         
  18   8   4          7.94          6.58         4.96 o                         
 -17   9   4         56.72         64.29         6.20 o                         
 -16   9   4         46.73         55.19         5.57 o                         
 -15   9   4         42.97         32.50         4.92 o                         
 -14   9   4        422.70        471.76        11.86 o                         
 -13   9   4          5.45          5.99         3.80 o                         
 -12   9   4        336.74        355.76        18.72 o                         
 -11   9   4         84.05         83.32         5.61 o                         
 -10   9   4        241.52        239.79         8.06 o                         
  -9   9   4       1238.32       1149.95        18.80 o                         
  -8   9   4        571.41        509.24        11.23 o                         
  -7   9   4       1786.19       1727.78        24.87 o                         
  -6   9   4          3.27          0.73         2.88 o                         
  -5   9   4        175.66        176.72         6.57 o                         
  -4   9   4        450.60        445.65        12.90 o                         
  -3   9   4        162.02        151.71         6.02 o                         
  -2   9   4       1758.16       1783.25        22.85 o                         
  -1   9   4         48.13         53.91         4.18 o                         
   0   9   4        288.90        279.95         6.90 o                         
   1   9   4        827.62        798.40        12.66 o                         
   2   9   4         95.08         95.26         4.59 o                         
   3   9   4         49.06         33.37         3.63 o                         
   4   9   4        184.80        181.22         6.75 o                         
   5   9   4        400.15        439.74        10.96 o                         
   6   9   4          0.24         -3.46         3.46 o                         
   7   9   4       1642.13       1640.71        24.05 o                         
   8   9   4        417.72        418.19        10.10 o                         
   9   9   4        518.83        477.07        11.20 o                         
  10   9   4        126.62        143.70         8.08 o                         
  11   9   4         35.09         34.13         4.41 o                         
  12   9   4          0.40         -1.18         3.63 o                         
  13   9   4        483.80        498.03        16.03 o                         
  14   9   4         84.53         79.12         6.25 o                         
  15   9   4          3.45          3.07         4.19 o                         
  16   9   4        210.25        242.84         9.86 o                         
  17   9   4        198.46        200.47         9.33 o                         
 -16  10   4         32.57         43.79         5.68 o                         
 -15  10   4         57.63         66.78         6.18 o                         
 -14  10   4          5.88          2.73         4.05 o                         
 -13  10   4         30.66         21.78         5.67 o                         
 -12  10   4          1.22          2.01         3.86 o                         
 -11  10   4         46.51         42.17         5.01 o                         
 -10  10   4        382.24        389.77        14.66 o                         
  -9  10   4         26.99         37.42         4.59 o                         
  -8  10   4         56.93         55.96         5.03 o                         
  -7  10   4         13.16          3.91         3.53 o                         
  -6  10   4         20.85         17.88         6.30 o                         
  -5  10   4         15.99         15.61         4.04 o                         
  -4  10   4        635.36        678.51        16.37 o                         
  -3  10   4        551.89        526.82        21.55 o                         
  -2  10   4         21.28         20.15         4.19 o                         
  -1  10   4         44.63         39.86         4.16 o                         
   0  10   4          6.05          2.81         3.10 o                         
   1  10   4        562.72        495.09        10.88 o                         
   2  10   4        509.31        427.72        16.00 o                         
   3  10   4        628.01        570.71        11.74 o                         
   4  10   4       1065.11       1034.99        19.12 o                         
   5  10   4        394.69        337.69        10.10 o                         
   6  10   4         39.67         49.95         5.22 o                         
   7  10   4         21.95          9.51         3.98 o                         
   8  10   4         45.34         49.41         5.38 o                         
   9  10   4         46.70         45.19         6.99 o                         
  10  10   4        150.09        147.01         8.09 o                         
  11  10   4         98.22         94.94         7.09 o                         
  12  10   4         48.72         33.04         5.53 o                         
  13  10   4          4.64          7.00         6.62 o                         
  14  10   4          0.91          2.61         4.85 o                         
  15  10   4         27.02          9.80         4.76 o                         
  16  10   4         78.66         69.16         6.71 o                         
 -14  11   4          0.26          2.83         4.88 o                         
 -13  11   4          6.69          0.66         4.74 o                         
 -12  11   4          8.14         11.25         5.01 o                         
 -11  11   4        179.84        185.54         9.40 o                         
 -10  11   4          1.43          3.38         4.49 o                         
  -9  11   4        135.64        152.09         8.37 o                         
  -8  11   4         58.63         89.34         6.81 o                         
  -7  11   4          1.02          0.76         3.88 o                         
  -6  11   4          1.89          0.64         4.56 o                         
  -5  11   4         97.69        113.02         7.94 o                         
  -4  11   4          1.30         -0.04         4.27 o                         
  -3  11   4         25.59         22.40         5.07 o                         
  -2  11   4         14.43          6.58         3.76 o                         
  -1  11   4        145.56        140.21        10.14 o                         
   0  11   4         19.22         21.54         3.99 o                         
   1  11   4         19.61         28.10         4.18 o                         
   2  11   4        157.72        161.69         7.85 o                         
   3  11   4         14.74         26.78         5.07 o                         
   4  11   4        224.67        227.39        10.32 o                         
   5  11   4        175.70        205.19         8.91 o                         
   6  11   4         66.83         61.36         5.76 o                         
   7  11   4        318.59        291.85        10.23 o                         
   8  11   4         39.50         32.95         5.48 o                         
   9  11   4        167.16        157.80         8.85 o                         
  10  11   4        133.11        135.09         8.32 o                         
  11  11   4         85.42         90.46         7.45 o                         
  12  11   4         23.21         22.15         5.42 o                         
  13  11   4        126.76        141.31         9.10 o                         
  14  11   4         24.75         22.96         6.02 o                         
 -13  12   4          4.37          7.22         5.13 o                         
 -12  12   4        202.77        191.33        10.31 o                         
 -11  12   4         79.20         81.89         7.36 o                         
 -10  12   4          2.52          7.06         5.45 o                         
  -9  12   4        240.48        257.84        11.46 o                         
  -8  12   4         29.38         32.80         6.13 o                         
  -7  12   4          8.42          4.72         7.69 o                         
  -6  12   4        145.17        161.13         9.87 o                         
  -5  12   4        120.47        119.53         8.73 o                         
  -4  12   4          0.08          3.47         4.68 o                         
  -3  12   4         59.75         61.29         6.82 o                         
  -2  12   4        200.34        223.17         9.62 o                         
  -1  12   4         17.57         25.08         4.81 o                         
   0  12   4        228.16        199.61         9.27 o                         
   1  12   4          1.83         -0.54         3.50 o                         
   2  12   4        230.84        265.62        12.01 o                         
   3  12   4          4.21          4.33         4.86 o                         
   4  12   4        198.54        202.74        10.65 o                         
   5  12   4         54.53         62.65         7.02 o                         
   6  12   4          1.65          2.21         6.13 o                         
   7  12   4          1.76         15.02         6.27 o                         
   8  12   4         70.60         74.47         6.92 o                         
   9  12   4        358.26        353.51        12.26 o                         
  10  12   4        118.78        117.55         8.42 o                         
  11  12   4        137.82        159.44         9.54 o                         
  12  12   4         68.74         67.95         7.40 o                         
  13  12   4          6.48          4.48         5.53 o                         
 -11  13   4        232.40        231.28        12.30 o                         
 -10  13   4         43.01         60.60        12.71 o                         
  -9  13   4        306.15        332.63        13.84 o                         
  -8  13   4        151.36        160.77        10.43 o                         
  -7  13   4          4.90         11.66         5.94 o                         
  -6  13   4         19.55         20.79         6.22 o                         
  -5  13   4         98.94         94.86         8.58 o                         
  -4  13   4        616.06        700.04        29.59 o                         
  -3  13   4        196.21        156.22        10.11 o                         
  -2  13   4        116.67        117.62         9.10 o                         
  -1  13   4        501.11        486.24        13.63 o                         
   0  13   4          0.15          0.18         4.84 o                         
   1  13   4        437.11        423.15        26.21 o                         
   2  13   4        211.54        208.68        13.42 o                         
   3  13   4         40.30         30.68         6.07 o                         
   4  13   4        206.60        191.14        10.99 o                         
   5  13   4          3.81          0.82         5.02 o                         
   6  13   4         10.88          8.74         5.65 o                         
   7  13   4         67.85         71.02         8.14 o                         
   8  13   4         34.16         27.84         6.81 o                         
   9  13   4         40.23         54.70        11.38 o                         
  10  13   4        324.02        383.00        14.91 o                         
  11  13   4        115.50        120.59         9.89 o                         
  -8  14   4         33.86         21.56         6.72 o                         
  -7  14   4          1.18         -0.73         5.86 o                         
  -6  14   4         89.91         88.68         8.87 o                         
  -5  14   4          6.37          7.92         6.11 o                         
  -4  14   4         16.71         -0.79         5.88 o                         
  -3  14   4          2.40          0.99         6.51 o                         
  -2  14   4          0.39          0.15         5.35 o                         
  -1  14   4         42.36         37.51         7.77 o                         
   0  14   4          4.67          0.53         6.62 o                         
   1  14   4          2.64          9.87         7.02 o                         
   2  14   4         45.34         40.72         8.40 o                         
   3  14   4        123.42        128.52        11.93 o                         
   4  14   4         91.89         98.36        10.49 o                         
   5  14   4          1.65          2.21         5.56 o                         
   6  14   4        197.49        244.97        13.19 o                         
   7  14   4         25.81          6.71         6.43 o                         
   8  14   4         42.14         50.75         7.77 o                         
  -4  15   4        110.57         96.35         9.51 o                         
  -3  15   4          0.03         -3.69         6.91 o                         
  -2  15   4          1.85          1.77         6.77 o                         
  -1  15   4          0.65         -2.89        11.31 o                         
   0  15   4          5.92         10.66         7.30 o                         
   1  15   4         29.04         42.61         8.74 o                         
   2  15   4         62.52         57.87         9.87 o                         
   3  15   4         75.15         72.24        10.43 o                         
   4  15   4         42.98         60.43        10.29 o                         
 -21   1   5         10.24         13.07         4.54 o                         
 -20   1   5         71.02         88.56         5.98 o                         
 -19   1   5         71.02         79.91         5.07 o                         
 -18   1   5         99.95        114.42         5.66 o                         
 -17   1   5        133.71        130.20         5.59 o                         
 -16   1   5        342.31        357.76         8.25 o                         
 -15   1   5       1516.36       1481.25        20.97 o                         
 -14   1   5        672.24        619.68        10.70 o                         
 -13   1   5        338.73        330.32         6.89 o                         
 -12   1   5        187.55        168.00         6.01 o                         
 -11   1   5       1393.20       1428.87        19.77 o                         
 -10   1   5        136.77         97.31         5.39 o                         
  -9   1   5          1.83          1.14         1.77 o                         
  -8   1   5       7323.31       7788.84        76.10 o                         
  -7   1   5         48.06         57.89         2.14 o                         
  -6   1   5        491.77        485.16         6.35 o                         
  -5   1   5        728.85        786.91         9.08 o                         
  -4   1   5       1019.53       1358.19        14.25 o                         
  -3   1   5        483.55        448.33         4.70 o                         
  -2   1   5      44244.46      46119.57       436.32 o                         
  -1   1   5       4919.05       4862.91        46.42 o                         
   0   1   5       4662.81       4947.28        47.41 o                         
   1   1   5       1282.62       1483.50        14.30 o                         
   2   1   5      16555.67      17747.78       157.23 o                         
   3   1   5         60.10         60.83         1.62 o                         
   4   1   5       1568.62       1583.90        16.39 o                         
   5   1   5       3871.68       4382.49        40.59 o                         
   6   1   5      15273.08      17253.06       155.06 o                         
   7   1   5      10594.42      11937.04       108.07 o                         
   8   1   5         99.49        118.28         4.55 o                         
   9   1   5        184.88        222.98         4.37 o                         
  10   1   5        664.43        753.17         9.99 o                         
  11   1   5         11.51         15.51         2.37 o                         
  12   1   5          4.19          3.83         2.23 o                         
  13   1   5        143.86        159.41         7.67 o                         
  14   1   5        704.22        682.50        12.38 o                         
  15   1   5        133.04        109.30         5.14 o                         
  16   1   5        345.68        354.77        12.11 o                         
  17   1   5        211.69        188.26         7.73 o                         
  18   1   5         78.43         82.59         6.02 o                         
  19   1   5        242.16        251.66         9.48 o                         
  20   1   5         47.32         46.85         5.51 o                         
  21   1   5         82.32         77.91         6.73 o                         
 -20   2   5         65.13         73.81         7.00 o                         
 -19   2   5          0.48          0.38         4.62 o                         
 -18   2   5        142.93        143.99         6.24 o                         
 -17   2   5         22.03         18.56         3.97 o                         
 -16   2   5         75.09         85.80         4.52 o                         
 -15   2   5        484.52        487.07         9.31 o                         
 -14   2   5        168.82        189.55         8.77 o                         
 -13   2   5        321.39        267.43        11.51 o                         
 -12   2   5         34.41         34.62         3.52 o                         
 -11   2   5        107.95        125.15         4.92 o                         
 -10   2   5        883.87        832.37        12.95 o                         
  -9   2   5        127.64        123.00         6.15 o                         
  -8   2   5       2262.57       2204.34        25.48 o                         
  -7   2   5         12.46         17.12         1.58 o                         
  -6   2   5       1349.46       1352.59        14.91 o                         
  -5   2   5       1893.13       1755.17        18.56 o                         
  -4   2   5        612.74        707.43         7.12 o                         
  -3   2   5       6934.18       6634.34        63.50 o                         
  -2   2   5       1423.96       1657.81        15.03 o                         
  -1   2   5         78.83         81.97         1.75 o                         
   0   2   5        500.64        463.69         5.26 o                         
   1   2   5       1080.66       1040.62        10.55 o                         
   2   2   5          6.21         -0.77         0.77 o                         
   3   2   5          3.61          3.94         0.99 o                         
   4   2   5       1963.56       1979.70        19.21 o                         
   5   2   5         26.47         16.85         1.79 o                         
   6   2   5       2178.69       2205.99        21.47 o                         
   7   2   5       4190.24       4312.97        46.48 o                         
   8   2   5        303.04        430.16         7.06 o                         
   9   2   5       1051.70       1042.48        13.77 o                         
  10   2   5         68.62         93.10         4.94 o                         
  11   2   5        249.38        254.21         5.98 o                         
  12   2   5        629.48        624.76        12.45 o                         
  13   2   5          3.10          4.75         2.32 o                         
  14   2   5        127.44        127.36         6.95 o                         
  15   2   5          4.33          1.55         3.11 o                         
  16   2   5        367.47        375.24        10.19 o                         
  17   2   5        251.43        239.81        11.68 o                         
  18   2   5        215.77        231.86         8.80 o                         
  19   2   5         39.34         38.47         5.18 o                         
  20   2   5         25.28         31.34         5.17 o                         
 -20   3   5         37.74         35.45         6.75 o                         
 -19   3   5         40.28         36.82         4.24 o                         
 -18   3   5        143.20        155.63         7.70 o                         
 -17   3   5         18.94         14.13         5.43 o                         
 -16   3   5        377.31        374.38        11.79 o                         
 -15   3   5         66.88         74.67         5.44 o                         
 -14   3   5        569.85        497.71        16.81 o                         
 -13   3   5         28.82         26.74         3.33 o                         
 -12   3   5       2399.01       2355.57        31.16 o                         
 -11   3   5        193.92        165.00         5.85 o                         
 -10   3   5       1442.86       1412.06        19.84 o                         
  -9   3   5        679.30        686.10        13.40 o                         
  -8   3   5         46.81         40.40         2.45 o                         
  -7   3   5        662.30        771.33        10.66 o                         
  -6   3   5          8.15          5.62         1.93 o                         
  -5   3   5        191.17        243.59         3.65 o                         
  -4   3   5         40.98         57.94         1.85 o                         
  -3   3   5          5.26          3.99         0.97 o                         
  -2   3   5       7594.77       8077.09        69.15 o                         
  -1   3   5      10408.62      10815.50        97.63 o                         
   0   3   5         59.45         42.57         2.07 o                         
   1   3   5          7.21         17.94         1.18 o                         
   2   3   5       1084.78       1066.38        10.41 o                         
   3   3   5       6134.10       6438.40        58.92 o                         
   4   3   5        265.39        286.57         4.19 o                         
   5   3   5       5978.91       6263.38        54.33 o                         
   6   3   5       2589.53       2886.92        27.65 o                         
   7   3   5        531.88        599.08         8.77 o                         
   8   3   5         52.13         61.39         2.91 o                         
   9   3   5        248.77        249.26         5.77 o                         
  10   3   5        149.43        147.96         4.56 o                         
  11   3   5        139.65        126.85         5.02 o                         
  12   3   5        618.36        569.74        12.17 o                         
  13   3   5       2007.28       1931.43        26.21 o                         
  14   3   5        107.36        106.36         5.30 o                         
  15   3   5        426.27        387.85         9.98 o                         
  16   3   5         86.81         79.27         5.71 o                         
  17   3   5         47.36         44.80         5.00 o                         
  18   3   5          8.07          8.80         4.02 o                         
  19   3   5         17.09         17.28         4.17 o                         
  20   3   5        167.22        196.39         9.84 o                         
 -20   4   5         43.12         40.11         6.99 o                         
 -19   4   5         44.76         33.56         4.12 o                         
 -18   4   5         15.45         15.22         3.43 o                         
 -17   4   5        205.58        230.67         9.22 o                         
 -16   4   5         86.82         87.37         4.52 o                         
 -15   4   5        542.36        547.26        13.15 o                         
 -14   4   5        297.30        317.96        11.63 o                         
 -13   4   5        446.86        424.88        10.76 o                         
 -12   4   5        332.40        342.75         8.57 o                         
 -11   4   5       5535.16       5424.11        71.14 o                         
 -10   4   5       1433.09       1344.16        34.88 o                         
  -9   4   5       1518.69       1446.78        16.26 o                         
  -8   4   5        483.83        494.82         7.27 o                         
  -7   4   5       1536.75       1532.53        15.92 o                         
  -6   4   5       1275.24       1394.04        15.71 o                         
  -5   4   5       2585.80       3109.37        29.73 o                         
  -4   4   5       1961.81       2038.13        20.20 o                         
  -3   4   5       9433.29      10239.03        87.63 o                         
  -2   4   5        163.76        171.17         3.28 o                         
  -1   4   5        154.82        225.25         3.90 o                         
   0   4   5       9230.54       9675.52        82.94 o                         
   1   4   5       5263.35       5754.45        50.07 o                         
   2   4   5        427.18        416.42         5.19 o                         
   3   4   5       3599.20       3746.20        35.04 o                         
   4   4   5       1100.97       1061.42        11.52 o                         
   5   4   5       4412.24       4942.19        46.18 o                         
   6   4   5         23.50         25.07         3.17 o                         
   7   4   5       1853.99       1913.83        22.52 o                         
   8   4   5         57.72         83.83         6.14 o                         
   9   4   5        473.47        401.41         8.14 o                         
  10   4   5        689.15        696.71        11.82 o                         
  11   4   5         68.57         64.44         4.07 o                         
  12   4   5         49.52         39.55         3.58 o                         
  13   4   5        290.53        276.72        11.20 o                         
  14   4   5          0.99         -0.03         3.99 o                         
  15   4   5         22.16         21.29         4.00 o                         
  16   4   5        735.23        707.51        15.23 o                         
  17   4   5         23.19         24.99         4.41 o                         
  18   4   5         43.47         40.00         5.23 o                         
  19   4   5          0.46          8.18         4.35 o                         
  20   4   5         10.67         10.52         4.66 o                         
 -20   5   5          2.76          4.63         8.71 o                         
 -19   5   5          0.05         -4.07         4.07 o                         
 -18   5   5          8.89          8.48         3.65 o                         
 -17   5   5         85.28         88.76         5.26 o                         
 -16   5   5        126.98        125.92         5.64 o                         
 -15   5   5        963.08        937.14        15.63 o                         
 -14   5   5         86.48         83.16         4.41 o                         
 -13   5   5        549.51        565.47        13.09 o                         
 -12   5   5        110.18        100.36         4.38 o                         
 -11   5   5        399.67        417.13         7.93 o                         
 -10   5   5         58.51         72.92         3.36 o                         
  -9   5   5        816.39        865.21        12.37 o                         
  -8   5   5       1536.66       1457.66        18.31 o                         
  -7   5   5         60.24         54.82         3.40 o                         
  -6   5   5        973.46       1004.75        12.26 o                         
  -5   5   5        431.10        394.47         5.86 o                         
  -4   5   5       2838.27       2898.09        28.27 o                         
  -3   5   5       1154.87       1224.09        13.27 o                         
  -2   5   5        940.31        990.39        11.90 o                         
  -1   5   5       2229.48       2441.48        24.02 o                         
   0   5   5        311.08        349.30         4.97 o                         
   1   5   5        790.60        854.53         9.82 o                         
   2   5   5        505.26        578.94         6.83 o                         
   3   5   5        713.95        806.39         9.50 o                         
   4   5   5       4561.58       4542.31        48.98 o                         
   5   5   5       1890.97       1866.80        20.42 o                         
   6   5   5       1221.39       1205.72        15.52 o                         
   7   5   5       1054.91       1078.04        14.51 o                         
   8   5   5         36.94         37.16         3.21 o                         
   9   5   5        637.10        636.71        11.33 o                         
  10   5   5        284.81        281.81         7.70 o                         
  11   5   5        310.06        334.36         8.15 o                         
  12   5   5        149.46        146.52         6.02 o                         
  13   5   5         54.12         55.39         4.40 o                         
  14   5   5        183.02        193.12         7.61 o                         
  15   5   5         18.81         12.14         3.38 o                         
  16   5   5        117.00        116.85         6.90 o                         
  17   5   5         98.85         88.02         7.34 o                         
  18   5   5         13.74         21.65         5.41 o                         
  19   5   5         63.21         62.25         6.17 o                         
 -19   6   5          1.10         -2.25         3.66 o                         
 -18   6   5         71.67         79.97         5.54 o                         
 -17   6   5        118.62        117.37         6.04 o                         
 -16   6   5         20.13         19.18         3.43 o                         
 -15   6   5         23.29         27.81         3.81 o                         
 -14   6   5        250.30        252.40         7.42 o                         
 -13   6   5        113.18        112.05         6.84 o                         
 -12   6   5        208.88        188.46         6.20 o                         
 -11   6   5        414.62        404.56         8.81 o                         
 -10   6   5        164.57        166.90         7.20 o                         
  -9   6   5       2372.43       2330.46        30.16 o                         
  -8   6   5        435.91        395.68         7.20 o                         
  -7   6   5        255.00        242.01         5.69 o                         
  -6   6   5        386.05        382.58        10.42 o                         
  -5   6   5         80.66         62.91         2.70 o                         
  -4   6   5         91.86         96.29         3.17 o                         
  -3   6   5       1260.32       1475.89        15.88 o                         
  -2   6   5        250.54        294.16         5.11 o                         
  -1   6   5       1048.38       1091.70        12.38 o                         
   0   6   5        151.61        115.49         3.09 o                         
   1   6   5       6572.21       7024.46        58.77 o                         
   2   6   5         13.97         16.01         1.81 o                         
   3   6   5       1945.10       1919.40        19.83 o                         
   4   6   5        215.35        208.16         4.68 o                         
   5   6   5        152.24        132.61         3.99 o                         
   6   6   5        156.69        143.64         4.81 o                         
   7   6   5        389.46        394.84         8.54 o                         
   8   6   5         41.87         46.43         3.58 o                         
   9   6   5        100.52         94.11         5.02 o                         
  10   6   5       2636.90       2476.15        32.57 o                         
  11   6   5          0.03          1.25         2.85 o                         
  12   6   5       1010.11        877.79        15.34 o                         
  13   6   5        542.21        514.88        11.29 o                         
  14   6   5        591.49        561.56        12.04 o                         
  15   6   5         80.07         75.50         7.00 o                         
  16   6   5         83.88         73.81         6.41 o                         
  17   6   5         96.04        103.95         8.56 o                         
  18   6   5        371.87        358.55        11.48 o                         
  19   6   5         53.75         52.15         6.23 o                         
 -18   7   5        179.77        200.75         8.62 o                         
 -17   7   5        306.57        331.01         9.71 o                         
 -16   7   5        166.94        197.93         7.61 o                         
 -15   7   5         56.47         55.96         4.65 o                         
 -14   7   5         29.91         31.87         4.00 o                         
 -13   7   5        207.58        223.51         7.42 o                         
 -12   7   5          6.33          5.25         2.83 o                         
 -11   7   5         95.39         81.53         4.93 o                         
 -10   7   5         71.63         70.48         6.57 o                         
  -9   7   5        887.02        921.79        15.00 o                         
  -8   7   5       1131.70       1223.65        18.38 o                         
  -7   7   5         91.29         96.30         4.80 o                         
  -6   7   5       1449.19       1297.81        20.18 o                         
  -5   7   5        682.32        680.25         9.81 o                         
  -4   7   5       3688.34       3669.22        36.00 o                         
  -3   7   5        647.01        601.35         8.36 o                         
  -2   7   5        499.99        567.98         7.98 o                         
  -1   7   5        452.03        449.28         6.88 o                         
   0   7   5         72.06         55.73         2.47 o                         
   1   7   5          1.40          6.43         1.54 o                         
   2   7   5        149.60        140.91         4.21 o                         
   3   7   5         12.06          9.23         1.98 o                         
   4   7   5        446.58        390.95        11.83 o                         
   5   7   5       1293.39       1171.15        15.93 o                         
   6   7   5        205.04        181.91         5.93 o                         
   7   7   5        204.88        197.41         7.41 o                         
   8   7   5        200.40        184.38         6.45 o                         
   9   7   5        286.05        348.50         8.74 o                         
  10   7   5         12.93          2.35         3.02 o                         
  11   7   5       4195.62       4091.77        51.12 o                         
  12   7   5        726.39        698.07        13.63 o                         
  13   7   5         14.13          4.01         3.40 o                         
  14   7   5          6.44          5.45         3.59 o                         
  15   7   5         46.80         52.79         5.18 o                         
  16   7   5         60.48         70.50         5.90 o                         
  17   7   5        164.99        162.31         8.76 o                         
  18   7   5        225.15        264.28        10.59 o                         
 -18   8   5          9.15         17.97         7.07 o                         
 -17   8   5        102.43        117.02         6.93 o                         
 -16   8   5         32.04         29.79         4.64 o                         
 -15   8   5        142.87        154.48         7.83 o                         
 -14   8   5          0.90          4.97         3.61 o                         
 -13   8   5        114.22        116.42         6.24 o                         
 -12   8   5        224.81        224.17         7.88 o                         
 -11   8   5         76.96         83.76         5.26 o                         
 -10   8   5          0.14         -2.81         2.86 o                         
  -9   8   5        235.25        227.10         8.46 o                         
  -8   8   5        703.50        674.52        12.60 o                         
  -7   8   5         44.32         48.97         4.03 o                         
  -6   8   5          2.25         -2.56         2.56 o                         
  -5   8   5       1880.76       1798.10        24.69 o                         
  -4   8   5        532.64        529.97         9.61 o                         
  -3   8   5        117.65        115.23         3.97 o                         
  -2   8   5       1228.57       1323.64        15.30 o                         
  -1   8   5        414.77        411.61         6.93 o                         
   0   8   5        713.93        746.95        10.69 o                         
   1   8   5        345.36        297.78         6.88 o                         
   2   8   5       2273.19       2221.50        27.01 o                         
   3   8   5         84.99         77.18         4.80 o                         
   4   8   5        192.33        203.59         5.89 o                         
   5   8   5       1219.61       1248.78        17.25 o                         
   6   8   5          5.86         11.32         2.80 o                         
   7   8   5        275.89        259.54         7.46 o                         
   8   8   5         24.83          4.47         2.96 o                         
   9   8   5         10.72         13.57         3.47 o                         
  10   8   5        283.87        275.90        15.24 o                         
  11   8   5          1.75          4.86         3.62 o                         
  12   8   5         50.99         50.77         5.83 o                         
  13   8   5         12.95         11.37         3.97 o                         
  14   8   5        146.08        148.21         7.54 o                         
  15   8   5        114.97        112.04         6.86 o                         
  16   8   5         17.64         21.92         5.11 o                         
  17   8   5         11.18          6.99         4.60 o                         
  18   8   5         28.51         34.63         9.59 o                         
 -17   9   5        407.58        434.55        11.87 o                         
 -16   9   5        222.50        232.03         9.04 o                         
 -15   9   5         30.71         29.48         4.77 o                         
 -14   9   5          1.80          5.52         4.00 o                         
 -13   9   5          4.81          5.35         3.89 o                         
 -12   9   5         34.17         31.10         4.51 o                         
 -11   9   5        502.80        470.06        11.12 o                         
 -10   9   5         32.64         35.95         4.30 o                         
  -9   9   5        348.97        308.31         8.78 o                         
  -8   9   5         38.80         41.23         4.39 o                         
  -7   9   5       1142.54       1086.73        17.68 o                         
  -6   9   5        398.82        357.82         8.90 o                         
  -5   9   5         50.53         49.56         4.64 o                         
  -4   9   5         70.68         61.20         3.98 o                         
  -3   9   5          2.23         -2.54         2.54 o                         
  -2   9   5        119.33        162.47         8.65 o                         
  -1   9   5         69.64         72.52         4.86 o                         
   0   9   5        767.29        738.29        12.11 o                         
   1   9   5        165.26        147.30         5.58 o                         
   2   9   5         81.78         91.78         4.61 o                         
   3   9   5        243.13        210.03         6.94 o                         
   4   9   5        535.69        462.12        10.08 o                         
   5   9   5        106.35        127.98         9.13 o                         
   6   9   5        316.49        311.36         9.43 o                         
   7   9   5         18.54         18.17         3.86 o                         
   8   9   5        189.91        199.35         7.52 o                         
   9   9   5        847.89        804.16        15.12 o                         
  10   9   5         42.47         38.76         4.47 o                         
  11   9   5         33.28         33.24         4.48 o                         
  12   9   5         66.18         56.67         5.30 o                         
  13   9   5        421.78        423.81        11.31 o                         
  14   9   5          9.95          4.67         4.32 o                         
  15   9   5         41.24         48.25         5.58 o                         
  16   9   5         57.98         57.28         8.46 o                         
  17   9   5         21.71         28.30         6.85 o                         
 -16  10   5        347.92        350.43        24.34 o                         
 -15  10   5         92.95         87.65         8.25 o                         
 -14  10   5        107.74        112.74         7.11 o                         
 -13  10   5          0.04          3.97         4.11 o                         
 -12  10   5         60.43         75.40         5.80 o                         
 -11  10   5        138.47        159.29        10.64 o                         
 -10  10   5          0.97          0.09         3.73 o                         
  -9  10   5         31.64         25.45         4.10 o                         
  -8  10   5        291.75        293.98         8.81 o                         
  -7  10   5         11.55         15.76         3.66 o                         
  -6  10   5         31.64         28.26         4.43 o                         
  -5  10   5         13.02         18.13         4.15 o                         
  -4  10   5         58.93         62.41         6.13 o                         
  -3  10   5         20.56         24.12         4.09 o                         
  -2  10   5        501.26        522.24        12.57 o                         
  -1  10   5        988.30        994.95        16.65 o                         
   0  10   5        162.57        127.64         6.25 o                         
   1  10   5       1489.32       1489.16        22.25 o                         
   2  10   5        239.96        250.01         7.77 o                         
   3  10   5        394.05        428.16         9.98 o                         
   4  10   5        113.81        117.94         6.84 o                         
   5  10   5        372.57        359.95        11.67 o                         
   6  10   5        215.94        210.34         8.73 o                         
   7  10   5          0.15          0.01         3.64 o                         
   8  10   5         88.29        100.80         6.66 o                         
   9  10   5         30.75         34.83         5.03 o                         
  10  10   5        412.80        393.86        11.87 o                         
  11  10   5        222.77        259.44        11.49 o                         
  12  10   5        389.24        389.04        15.52 o                         
  13  10   5        100.57        113.91         8.02 o                         
  14  10   5          8.72          4.22         4.96 o                         
  15  10   5         79.50         93.10         7.83 o                         
  16  10   5        228.87        228.39        15.58 o                         
 -14  11   5         59.05         64.32         6.29 o                         
 -13  11   5         67.77         42.66         6.32 o                         
 -12  11   5         15.86         25.49         5.40 o                         
 -11  11   5        224.52        233.83        14.12 o                         
 -10  11   5        196.45        167.83         9.02 o                         
  -9  11   5          4.74          3.43         4.22 o                         
  -8  11   5        151.03        124.10         7.61 o                         
  -7  11   5          9.05         18.67         5.15 o                         
  -6  11   5        245.85        244.95        10.37 o                         
  -5  11   5         14.11         17.91         5.07 o                         
  -4  11   5        123.11        111.16         7.94 o                         
  -3  11   5         23.78         20.95         5.08 o                         
  -2  11   5          9.61          3.77         3.75 o                         
  -1  11   5          6.34         -0.83         3.82 o                         
   0  11   5        134.32        114.73         6.28 o                         
   1  11   5         17.77         34.83         4.35 o                         
   2  11   5        413.05        436.89        11.81 o                         
   3  11   5          8.53          4.25         5.29 o                         
   4  11   5        152.90        150.14         8.86 o                         
   5  11   5        919.29        896.40        18.33 o                         
   6  11   5        219.88        202.46         9.04 o                         
   7  11   5         18.34         16.05         4.58 o                         
   8  11   5        545.07        570.51        14.33 o                         
   9  11   5         52.50         55.98         6.13 o                         
  10  11   5         68.90         67.31         6.51 o                         
  11  11   5         85.30         85.11         8.51 o                         
  12  11   5         21.18         14.51         5.34 o                         
  13  11   5        142.18        143.54         9.16 o                         
  14  11   5        105.88        123.32         8.90 o                         
 -13  12   5         70.35         68.87         7.37 o                         
 -12  12   5          0.36         -4.29         4.63 o                         
 -11  12   5          0.56          2.72         5.31 o                         
 -10  12   5         13.74          3.85         5.49 o                         
  -9  12   5         49.10         47.41         6.81 o                         
  -8  12   5        326.37        320.24        12.77 o                         
  -7  12   5        199.16        235.88        12.82 o                         
  -6  12   5        109.66        114.23         8.70 o                         
  -5  12   5         67.07         80.97         7.45 o                         
  -4  12   5        108.52         97.59         8.02 o                         
  -3  12   5         30.30         28.39         6.41 o                         
  -2  12   5         70.83         69.93         7.98 o                         
  -1  12   5        650.55        669.96        15.67 o                         
   0  12   5         56.40         49.48         5.66 o                         
   1  12   5         36.75         20.34         4.61 o                         
   2  12   5          0.00         -4.63         4.88 o                         
   3  12   5         57.62         57.98         6.93 o                         
   4  12   5          2.84          1.91         5.90 o                         
   5  12   5         74.26         83.14         7.67 o                         
   6  12   5         15.49         11.88         5.54 o                         
   7  12   5        366.08        339.41        12.93 o                         
   8  12   5          3.78          3.63         4.78 o                         
   9  12   5        305.58        323.98        11.63 o                         
  10  12   5          0.31         -0.66         5.35 o                         
  11  12   5        321.44        332.65        14.11 o                         
  12  12   5         46.41         53.36         6.96 o                         
  13  12   5          0.32          7.69         5.59 o                         
 -11  13   5         23.82         29.95         7.12 o                         
 -10  13   5         48.04         67.23         9.56 o                         
  -9  13   5        103.45         99.65         9.09 o                         
  -8  13   5          0.16         -5.10         5.10 o                         
  -7  13   5         35.55         33.12         7.01 o                         
  -6  13   5        164.31        188.46        11.15 o                         
  -5  13   5          0.04          0.10         5.32 o                         
  -4  13   5          3.60         -1.94         5.23 o                         
  -3  13   5          2.41         -1.03         4.98 o                         
  -2  13   5        119.08        130.65         9.47 o                         
  -1  13   5         25.91         29.58         5.46 o                         
   0  13   5        248.30        281.33        26.57 o                         
   1  13   5          1.11         10.37         6.49 o                         
   2  13   5        254.23        230.11        20.70 o                         
   3  13   5          7.10          2.27         5.23 o                         
   4  13   5          8.14          8.71         6.31 o                         
   5  13   5         35.73         43.24         7.00 o                         
   6  13   5         16.53         17.01         6.92 o                         
   7  13   5         93.62         91.05         8.60 o                         
   8  13   5        254.84        281.25        13.34 o                         
   9  13   5          7.41          4.70         5.78 o                         
  10  13   5          1.95          3.80         7.22 o                         
  11  13   5         58.20         61.54         8.46 o                         
  -8  14   5          1.45          1.49         5.96 o                         
  -7  14   5         97.47         84.00         8.64 o                         
  -6  14   5          0.02          0.92         5.81 o                         
  -5  14   5        209.26        220.32        12.36 o                         
  -4  14   5         10.64          7.91         6.02 o                         
  -3  14   5         22.49         31.16         6.84 o                         
  -2  14   5          0.87          4.06         6.89 o                         
  -1  14   5         29.62         25.74         7.41 o                         
   0  14   5         42.63         37.40        14.80 o                         
   1  14   5        201.87        215.24        14.23 o                         
   2  14   5        180.50        210.22        14.38 o                         
   3  14   5          0.32          1.72         7.57 o                         
   4  14   5         68.89         76.91        10.27 o                         
   5  14   5          0.28          0.25         5.84 o                         
   6  14   5         72.24         70.83         8.42 o                         
   7  14   5        131.65        139.39        10.77 o                         
   8  14   5          2.67          6.90         6.13 o                         
  -4  15   5          5.97          7.06         7.95 o                         
  -3  15   5         22.35         23.64         8.23 o                         
  -2  15   5          8.12         12.18         7.41 o                         
  -1  15   5        166.20        171.01        17.19 o                         
   0  15   5         37.04         29.22         8.28 o                         
   1  15   5         33.03         28.51        11.87 o                         
   2  15   5         29.38         29.13         8.53 o                         
   3  15   5         35.47         28.69         8.94 o                         
   4  15   5         47.36         43.91         9.76 o                         
 -21   0   6         38.55         41.63        14.80 o                         
 -20   0   6          0.69          3.56         5.13 o                         
 -19   0   6         28.11         23.30         6.49 o                         
 -18   0   6        191.79        197.80        14.22 o                         
 -17   0   6       1250.67       1204.64        26.14 o                         
 -16   0   6        230.54        214.89         8.94 o                         
 -15   0   6         10.20          7.35         5.58 o                         
 -14   0   6        172.20        175.73        13.34 o                         
 -13   0   6         18.53         20.01         3.45 o                         
 -12   0   6         84.14         77.78         5.00 o                         
 -11   0   6        203.15        163.80        11.68 o                         
 -10   0   6       3772.61       3654.77        46.18 o                         
  -9   0   6        115.64        130.25         3.38 o                         
  -8   0   6       5582.25       5588.57        68.33 o                         
  -7   0   6      13853.18      15310.16       183.32 o                         
  -6   0   6      37294.31      41408.16       492.49 o                         
  -5   0   6       6147.99       6321.35        76.45 o                         
  -4   0   6        951.83       1041.85        13.78 o                         
  -3   0   6      26175.47      27906.45       332.11 o                         
  -2   0   6      17837.75      18182.79       216.59 o                         
  -1   0   6       2509.78       2950.61        78.25 o                         
   0   0   6      13970.37      13689.99       163.36 o                         
   1   0   6      65606.36      64284.27       766.63 o                         
   2   0   6       1396.53       1443.52        21.28 o                         
   3   0   6         57.07        107.27         4.66 o                         
   4   0   6        565.99        589.71         9.04 o                         
   5   0   6        978.65        935.85        15.09 o                         
   6   0   6        455.14        396.57         8.63 o                         
   7   0   6       1507.16       1567.15        24.38 o                         
   8   0   6        909.07        877.22        15.29 o                         
   9   0   6      10577.37      11420.80       157.33 o                         
  10   0   6       2855.80       2792.03        41.91 o                         
  11   0   6        120.17        111.97         5.30 o                         
  12   0   6       2206.13       2144.54        34.93 o                         
  13   0   6       1551.63       1356.98        28.00 o                         
  14   0   6          1.74          4.10         4.01 o                         
  15   0   6       1227.29       1150.79        25.72 o                         
  16   0   6         70.18         70.74         6.82 o                         
  17   0   6        229.85        229.46        12.04 o                         
  18   0   6         69.83         55.14         6.96 o                         
  19   0   6         12.95         16.44         5.78 o                         
  20   0   6        349.07        402.54        18.00 o                         
  21   0   6         82.97         65.56        17.62 o                         
 -21   1   6          0.38         10.04         7.57 o                         
 -20   1   6          3.15          5.82         3.50 o                         
 -19   1   6          5.86          2.68         3.76 o                         
 -18   1   6          6.14          4.51         3.15 o                         
 -17   1   6         21.01         25.89         3.50 o                         
 -16   1   6        212.68        222.29         8.48 o                         
 -15   1   6          2.25         -1.76         3.26 o                         
 -14   1   6          0.99          2.52         2.27 o                         
 -13   1   6         40.01         40.01         3.42 o                         
 -12   1   6        363.56        339.63        13.62 o                         
 -11   1   6       2918.83       2862.71        35.74 o                         
 -10   1   6        134.33        140.47         4.43 o                         
  -9   1   6       3844.32       3805.89        52.73 o                         
  -8   1   6        418.49        394.55         5.88 o                         
  -7   1   6       1867.03       2134.06        22.38 o                         
  -6   1   6        983.74       1002.36        11.36 o                         
  -5   1   6       1155.46       1262.01        13.70 o                         
  -4   1   6       1416.51       1609.09        14.60 o                         
  -3   1   6       2242.05       2238.56        19.81 o                         
  -2   1   6        175.36        196.79         2.71 o                         
  -1   1   6         37.23         12.94         0.81 o                         
   0   1   6        104.32         83.27         1.78 o                         
   1   1   6          0.75          1.41         0.70 o                         
   2   1   6        105.71        111.75         2.37 o                         
   3   1   6      15191.25      16188.64       136.99 o                         
   4   1   6       1413.07       1576.49        15.60 o                         
   5   1   6      24559.06      26341.08       235.72 o                         
   6   1   6       3400.66       3630.41        34.22 o                         
   7   1   6        220.96        189.57         3.49 o                         
   8   1   6        599.03        555.24         7.66 o                         
   9   1   6        260.12        273.18         5.02 o                         
  10   1   6       1808.46       1824.13        20.42 o                         
  11   1   6       1986.46       2040.38        24.58 o                         
  12   1   6         78.17         76.15         3.87 o                         
  13   1   6         98.32         82.92         5.04 o                         
  14   1   6         87.91         93.15         5.25 o                         
  15   1   6        483.36        458.72         9.39 o                         
  16   1   6         76.60         70.88         4.95 o                         
  17   1   6        703.34        695.57        22.08 o                         
  18   1   6        188.73        206.32         8.33 o                         
  19   1   6         28.94         27.58         5.00 o                         
  20   1   6        121.82         98.34         7.02 o                         
  21   1   6         61.62         62.01        12.70 o                         
 -20   2   6        174.42        174.79         7.30 o                         
 -19   2   6        135.31        128.68         6.73 o                         
 -18   2   6         90.61        100.98         6.71 o                         
 -17   2   6        123.56        118.74         6.94 o                         
 -16   2   6        522.39        524.11        12.51 o                         
 -15   2   6          1.50          3.94         3.90 o                         
 -14   2   6          4.94          0.11         3.02 o                         
 -13   2   6       2679.32       2586.41        37.06 o                         
 -12   2   6        865.99        884.05        14.76 o                         
 -11   2   6          0.55          1.04         2.17 o                         
 -10   2   6          4.52         10.33         2.26 o                         
  -9   2   6         52.69         72.50         5.72 o                         
  -8   2   6        443.93        399.93         6.72 o                         
  -7   2   6         56.46         39.01         1.98 o                         
  -6   2   6       4583.21       5021.33        49.81 o                         
  -5   2   6       2505.95       2766.57        28.19 o                         
  -4   2   6        498.31        607.78         6.36 o                         
  -3   2   6        741.62        800.80         8.46 o                         
  -2   2   6      10650.77      11050.68        93.75 o                         
  -1   2   6         20.11         20.83         1.16 o                         
   0   2   6        226.60        240.48         3.35 o                         
   1   2   6         24.66         51.60         1.58 o                         
   2   2   6      20477.36      21104.94       188.89 o                         
   3   2   6        846.71        915.59        10.33 o                         
   4   2   6        849.15        756.70         8.39 o                         
   5   2   6       2052.30       1951.96        20.56 o                         
   6   2   6       2039.62       2178.01        20.14 o                         
   7   2   6         13.67          3.13         1.22 o                         
   8   2   6        687.30        769.93        10.76 o                         
   9   2   6        318.61        244.77         5.35 o                         
  10   2   6        704.08        657.86        10.12 o                         
  11   2   6        685.50        653.55        13.49 o                         
  12   2   6        156.04        119.69         4.69 o                         
  13   2   6        290.56        233.49         8.44 o                         
  14   2   6        206.39        177.78         9.88 o                         
  15   2   6          0.01          2.41         3.23 o                         
  16   2   6         47.26         37.17         4.46 o                         
  17   2   6         14.78         13.05         3.76 o                         
  18   2   6         27.24         15.33         4.26 o                         
  19   2   6         35.51         29.72         4.93 o                         
  20   2   6          0.67          3.25         5.24 o                         
 -20   3   6        353.07        343.61         9.66 o                         
 -19   3   6         10.09         11.98         3.27 o                         
 -18   3   6          2.88         -0.64         2.95 o                         
 -17   3   6          8.69         16.91         4.57 o                         
 -16   3   6        401.62        410.02        12.37 o                         
 -15   3   6         18.74         22.38         4.11 o                         
 -14   3   6         42.43         33.43         3.77 o                         
 -13   3   6        749.86        732.70        27.07 o                         
 -12   3   6       2840.51       2814.94        36.33 o                         
 -11   3   6       2155.04       2259.99        29.69 o                         
 -10   3   6        393.03        384.13         8.11 o                         
  -9   3   6       2824.85       2675.23        33.63 o                         
  -8   3   6        129.47        135.45         4.02 o                         
  -7   3   6         35.79         41.33         2.37 o                         
  -6   3   6        678.54        745.41         8.32 o                         
  -5   3   6        427.16        594.81         6.94 o                         
  -4   3   6       1169.31       1290.65        13.16 o                         
  -3   3   6       2550.37       2565.80        23.07 o                         
  -2   3   6       7159.77       7760.03        69.85 o                         
  -1   3   6       5389.14       5659.18        51.98 o                         
   0   3   6       2208.06       2249.24        20.55 o                         
   1   3   6       5922.34       6285.23        57.48 o                         
   2   3   6          4.19          1.23         0.99 o                         
   3   3   6        143.37        159.37         3.08 o                         
   4   3   6      10044.02      10859.02        98.45 o                         
   5   3   6        441.35        550.28         6.79 o                         
   6   3   6       1342.26       1477.55        15.32 o                         
   7   3   6        252.39        184.35         4.10 o                         
   8   3   6       1254.30       1245.01        15.84 o                         
   9   3   6         68.09         62.74         3.19 o                         
  10   3   6         63.60         72.49         3.50 o                         
  11   3   6          0.49         -1.65         1.98 o                         
  12   3   6       1676.44       1624.85        22.76 o                         
  13   3   6        979.87        912.44        15.02 o                         
  14   3   6         43.64         30.80         3.94 o                         
  15   3   6         92.79         86.26         5.60 o                         
  16   3   6         58.06         59.11         8.31 o                         
  17   3   6        397.51        394.16        11.01 o                         
  18   3   6        308.88        285.32         9.77 o                         
  19   3   6          1.76          2.79         4.37 o                         
  20   3   6        126.99        118.41        11.77 o                         
 -20   4   6         42.25         34.80         6.77 o                         
 -19   4   6         86.55         84.81         7.20 o                         
 -18   4   6         58.72         76.39         7.37 o                         
 -17   4   6         26.56         27.73         5.58 o                         
 -16   4   6        942.90        886.03        20.73 o                         
 -15   4   6        105.34         99.51         6.36 o                         
 -14   4   6       1034.90       1050.98        19.17 o                         
 -13   4   6         49.06         46.28         4.24 o                         
 -12   4   6        654.90        630.64        13.25 o                         
 -11   4   6       2051.53       1952.34        29.28 o                         
 -10   4   6       1425.84       1464.55        24.59 o                         
  -9   4   6         26.35         27.92         1.93 o                         
  -8   4   6        868.37        970.65        11.55 o                         
  -7   4   6        171.41        214.08         3.82 o                         
  -6   4   6         54.84         84.09         2.51 o                         
  -5   4   6       7726.97       7647.73        70.08 o                         
  -4   4   6        190.38        225.73         3.66 o                         
  -3   4   6         15.98         65.86         2.84 o                         
  -2   4   6       5022.81       5123.56        47.50 o                         
  -1   4   6        369.23        317.96         5.81 o                         
   0   4   6        639.96        548.22         6.79 o                         
   1   4   6        210.74        246.40         3.81 o                         
   2   4   6       3205.99       3319.55        29.78 o                         
   3   4   6        186.51        234.69         3.72 o                         
   4   4   6       6600.26       6561.59        60.56 o                         
   5   4   6        458.18        490.45         6.41 o                         
   6   4   6        127.84        212.13         4.15 o                         
   7   4   6         41.36         20.59         2.15 o                         
   8   4   6       1106.00       1073.69        15.64 o                         
   9   4   6       2066.44       2011.33        26.28 o                         
  10   4   6        681.01        688.90        11.89 o                         
  11   4   6         78.70         73.35         4.24 o                         
  12   4   6       1244.03       1253.14        18.83 o                         
  13   4   6          0.18         -1.53         2.70 o                         
  14   4   6         15.14         15.13         3.32 o                         
  15   4   6        244.86        238.70         8.32 o                         
  16   4   6        364.48        358.03        10.38 o                         
  17   4   6        135.47        147.33         8.11 o                         
  18   4   6          5.56          3.55         4.26 o                         
  19   4   6         97.31        104.66         7.22 o                         
  20   4   6          9.11          0.85         4.54 o                         
 -19   5   6         27.54         32.20         6.40 o                         
 -18   5   6        950.39        927.85        32.05 o                         
 -17   5   6         61.09         54.30         6.70 o                         
 -16   5   6        255.06        244.35         7.15 o                         
 -15   5   6         53.03         51.07         3.97 o                         
 -14   5   6         55.97         56.49         4.20 o                         
 -13   5   6          0.24          1.88         2.19 o                         
 -12   5   6        416.33        388.99         7.38 o                         
 -11   5   6       1160.23       1080.15        14.99 o                         
 -10   5   6       1480.54       1519.27        19.41 o                         
  -9   5   6        499.57        474.21         8.29 o                         
  -8   5   6        807.30        692.66        10.42 o                         
  -7   5   6         45.69         38.27         2.36 o                         
  -6   5   6        898.64        916.62        11.49 o                         
  -5   5   6       2508.68       2634.73        26.04 o                         
  -4   5   6       5329.00       5670.46        53.01 o                         
  -3   5   6       2136.87       2096.16        21.11 o                         
  -2   5   6        506.80        510.25         6.79 o                         
  -1   5   6       2196.02       2197.24        23.41 o                         
   0   5   6       1171.60       1098.35        12.07 o                         
   1   5   6         89.57        116.82         2.83 o                         
   2   5   6       1834.01       1970.11        18.80 o                         
   3   5   6       2103.48       2121.86        22.70 o                         
   4   5   6        167.78        121.53         3.50 o                         
   5   5   6          1.54          0.52         1.40 o                         
   6   5   6         10.89          2.44         1.84 o                         
   7   5   6       1670.67       1658.84        20.44 o                         
   8   5   6        165.65        197.92         5.89 o                         
   9   5   6       2080.11       1935.65        25.98 o                         
  10   5   6        792.96        796.52        13.55 o                         
  11   5   6        379.58        334.60         9.14 o                         
  12   5   6          0.37          2.92         2.88 o                         
  13   5   6          3.61          3.55         3.31 o                         
  14   5   6         18.65         10.29         3.27 o                         
  15   5   6         31.93         24.46         3.89 o                         
  16   5   6          1.97         -3.31         3.52 o                         
  17   5   6        135.10        132.88         7.51 o                         
  18   5   6        113.84         89.80         6.72 o                         
  19   5   6         21.50         23.65         5.04 o                         
 -19   6   6         14.41          6.83         4.74 o                         
 -18   6   6          5.95         11.46         3.72 o                         
 -17   6   6        359.13        376.67        10.89 o                         
 -16   6   6         28.45         26.58         3.80 o                         
 -15   6   6        367.69        412.04         9.66 o                         
 -14   6   6         66.52         72.58         4.99 o                         
 -13   6   6         75.10         68.35         6.67 o                         
 -12   6   6        139.90        162.30         7.99 o                         
 -11   6   6         30.60         29.40         3.63 o                         
 -10   6   6         45.55         45.92         3.52 o                         
  -9   6   6        217.05        231.94         6.03 o                         
  -8   6   6        280.70        339.47         8.16 o                         
  -7   6   6        311.09        332.19         6.79 o                         
  -6   6   6        261.05        192.32         4.68 o                         
  -5   6   6        453.07        500.81         7.17 o                         
  -4   6   6        450.06        412.41         6.36 o                         
  -3   6   6        620.25        700.32         9.40 o                         
  -2   6   6          3.51          4.59         1.55 o                         
  -1   6   6        110.98        178.63         4.14 o                         
   0   6   6        121.15        107.04         2.98 o                         
   1   6   6        171.27        195.67         4.62 o                         
   2   6   6         57.39         34.82         2.58 o                         
   3   6   6          9.79         12.92         1.69 o                         
   4   6   6       1310.05       1321.82        15.71 o                         
   5   6   6         39.36         62.57         3.06 o                         
   6   6   6       1624.20       1628.67        22.23 o                         
   7   6   6        436.60        447.41         9.17 o                         
   8   6   6        126.51        138.12         5.52 o                         
   9   6   6         20.31         31.45         3.51 o                         
  10   6   6         21.94         29.50         3.81 o                         
  11   6   6         35.91         38.61         3.97 o                         
  12   6   6        133.43        108.53         5.93 o                         
  13   6   6        217.88        205.88         7.52 o                         
  14   6   6        247.74        242.82         8.00 o                         
  15   6   6         43.51         44.03         5.15 o                         
  16   6   6          7.40         11.15         3.93 o                         
  17   6   6          1.03          1.44         4.31 o                         
  18   6   6        150.96        164.21         8.89 o                         
  19   6   6        212.35        240.14        10.36 o                         
 -18   7   6        176.48        191.05         8.24 o                         
 -17   7   6         34.58         36.81         4.64 o                         
 -16   7   6         41.73         52.64         5.73 o                         
 -15   7   6          0.74         -0.05         3.26 o                         
 -14   7   6        105.88         94.37         5.39 o                         
 -13   7   6         67.00         66.39         4.77 o                         
 -12   7   6        113.27        114.42         5.50 o                         
 -11   7   6        186.24        176.12         6.44 o                         
 -10   7   6         46.37         40.65         3.70 o                         
  -9   7   6         50.68         51.68         4.00 o                         
  -8   7   6          0.03         -0.52         2.45 o                         
  -7   7   6        167.89        163.95         5.56 o                         
  -6   7   6        529.15        572.58         9.14 o                         
  -5   7   6       1375.40       1365.48        16.59 o                         
  -4   7   6        851.45        768.56        10.11 o                         
  -3   7   6          1.39          1.29         1.66 o                         
  -2   7   6         24.53         27.48         2.71 o                         
  -1   7   6        714.19        759.29         9.77 o                         
   0   7   6        429.07        481.90         6.85 o                         
   1   7   6          5.65         11.99         1.69 o                         
   2   7   6        306.13        305.79         6.01 o                         
   3   7   6       1086.45       1127.93        15.32 o                         
   4   7   6         44.28         38.15         2.63 o                         
   5   7   6         39.62         35.73         3.03 o                         
   6   7   6          4.06         -2.28         2.28 o                         
   7   7   6        316.71        304.78         7.71 o                         
   8   7   6        101.44        106.16         5.32 o                         
   9   7   6        893.56        778.88        13.98 o                         
  10   7   6        491.36        465.16        10.56 o                         
  11   7   6        992.46        994.92        17.00 o                         
  12   7   6         51.31         58.23         6.25 o                         
  13   7   6        130.87        128.12         6.94 o                         
  14   7   6         13.24         10.95         3.84 o                         
  15   7   6         79.38         75.96         6.36 o                         
  16   7   6          3.40         10.18         4.30 o                         
  17   7   6         80.23         85.88         8.89 o                         
  18   7   6         52.37         50.78         6.23 o                         
 -17   8   6         88.43        107.44         6.65 o                         
 -16   8   6         11.25          6.70         3.95 o                         
 -15   8   6         12.12          9.02         3.94 o                         
 -14   8   6        122.21        138.10         6.77 o                         
 -13   8   6         62.27         65.04         6.23 o                         
 -12   8   6         14.95         10.18         3.39 o                         
 -11   8   6        393.49        366.35         9.93 o                         
 -10   8   6        618.60        573.27        11.71 o                         
  -9   8   6          0.22          4.62         3.09 o                         
  -8   8   6        269.88        281.56         7.97 o                         
  -7   8   6        142.53        119.42         5.61 o                         
  -6   8   6       1241.74       1193.27        18.13 o                         
  -5   8   6       1063.10       1004.39        28.17 o                         
  -4   8   6       2090.44       2062.41        27.75 o                         
  -3   8   6         50.89         47.82         2.90 o                         
  -2   8   6         30.68         28.35         2.50 o                         
  -1   8   6       2471.50       2551.33        26.42 o                         
   0   8   6       1888.11       1831.84        22.90 o                         
   1   8   6       1298.38       1294.43        17.43 o                         
   2   8   6         13.83         11.82         2.74 o                         
   3   8   6        428.95        429.98         9.13 o                         
   4   8   6        315.84        290.27         6.99 o                         
   5   8   6          7.85         21.12         2.97 o                         
   6   8   6        566.46        524.35        10.83 o                         
   7   8   6         70.01         86.14         5.15 o                         
   8   8   6          5.82         14.78         3.22 o                         
   9   8   6        179.62        159.26         6.78 o                         
  10   8   6          1.43          0.72         3.27 o                         
  11   8   6        807.36        774.33        14.86 o                         
  12   8   6        903.70        860.15        16.16 o                         
  13   8   6        204.88        184.44         7.95 o                         
  14   8   6        823.09        828.47        16.36 o                         
  15   8   6          0.09          0.87         3.80 o                         
  16   8   6         34.66         42.75         5.35 o                         
  17   8   6          5.10         -1.50         4.26 o                         
 -17   9   6         75.77         95.63         9.96 o                         
 -16   9   6         22.72         27.28         4.79 o                         
 -15   9   6         40.92         36.19         4.90 o                         
 -14   9   6          7.40         11.50         4.33 o                         
 -13   9   6         42.00         65.52         5.35 o                         
 -12   9   6          5.24          4.87         3.78 o                         
 -11   9   6        702.49        694.86        15.84 o                         
 -10   9   6         34.54         44.84         4.78 o                         
  -9   9   6        421.15        396.16        10.01 o                         
  -8   9   6        198.14        220.36         7.55 o                         
  -7   9   6         55.03         42.34         5.95 o                         
  -6   9   6        222.89        229.95         7.35 o                         
  -5   9   6         79.77         69.75         4.70 o                         
  -4   9   6          3.79          4.34         2.60 o                         
  -3   9   6        124.22        107.31         5.42 o                         
  -2   9   6         58.18         63.32         4.72 o                         
  -1   9   6       3120.52       3097.83        36.32 o                         
   0   9   6         69.09         48.26         3.81 o                         
   1   9   6        327.62        307.13         7.54 o                         
   2   9   6         21.13         37.17         3.51 o                         
   3   9   6          0.02         -3.04         3.84 o                         
   4   9   6        604.52        572.51        11.48 o                         
   5   9   6        110.24         86.18         5.86 o                         
   6   9   6         61.73         75.03         5.44 o                         
   7   9   6         35.89         33.06         4.36 o                         
   8   9   6        364.94        378.94        10.67 o                         
   9   9   6        265.41        267.06         8.36 o                         
  10   9   6        100.88        110.56         6.62 o                         
  11   9   6        332.51        332.85         9.66 o                         
  12   9   6        379.39        412.85        11.12 o                         
  13   9   6        139.28        122.81         7.21 o                         
  14   9   6        434.90        423.15        11.68 o                         
  15   9   6          2.29         -4.05         4.05 o                         
  16   9   6         26.51         27.24         5.94 o                         
  17   9   6          6.26         10.85         9.63 o                         
 -15  10   6          5.77          4.62         4.51 o                         
 -14  10   6         22.63         23.59         4.93 o                         
 -13  10   6         43.39         44.54         5.28 o                         
 -12  10   6         18.12         21.08         4.36 o                         
 -11  10   6         29.35         22.45         5.78 o                         
 -10  10   6          7.05          4.30         3.74 o                         
  -9  10   6         62.51         70.10         5.43 o                         
  -8  10   6        195.16        188.49         7.70 o                         
  -7  10   6         95.87         86.91         5.54 o                         
  -6  10   6        186.85        220.85         8.61 o                         
  -5  10   6        372.62        338.88        12.67 o                         
  -4  10   6        290.54        292.17        11.18 o                         
  -3  10   6        325.07        297.53         9.33 o                         
  -2  10   6        257.72        294.61        10.57 o                         
  -1  10   6        435.27        443.86        10.31 o                         
   0  10   6          9.92         11.99         3.48 o                         
   1  10   6        373.03        354.87        11.93 o                         
   2  10   6       1484.52       1356.73        25.95 o                         
   3  10   6          0.82          1.01         3.13 o                         
   4  10   6         66.42         56.54         6.89 o                         
   5  10   6        274.71        280.62         9.40 o                         
   6  10   6        243.40        261.07         9.32 o                         
   7  10   6        116.21        118.77         7.15 o                         
   8  10   6         31.36         25.22         5.30 o                         
   9  10   6         17.60         17.22         4.63 o                         
  10  10   6         31.82         21.06         4.95 o                         
  11  10   6        333.39        339.09        11.58 o                         
  12  10   6          0.93          1.40         4.51 o                         
  13  10   6        373.96        375.24        12.52 o                         
  14  10   6         18.90         19.31         5.63 o                         
  15  10   6        292.59        284.87        14.29 o                         
 -14  11   6         38.45         40.66         5.61 o                         
 -13  11   6         23.53         32.02         5.91 o                         
 -12  11   6          2.39          7.13         4.87 o                         
 -11  11   6        158.38        173.26         9.04 o                         
 -10  11   6        215.82        251.15        10.32 o                         
  -9  11   6         51.42         52.02         5.80 o                         
  -8  11   6         97.35         98.39         6.98 o                         
  -7  11   6        233.09        218.98        15.97 o                         
  -6  11   6         82.00         74.47         7.33 o                         
  -5  11   6        153.09        163.47         9.24 o                         
  -4  11   6         59.94         71.20         9.16 o                         
  -3  11   6         32.56         55.38         9.36 o                         
  -2  11   6         60.71         76.76         6.99 o                         
  -1  11   6        289.13        283.67         9.82 o                         
   0  11   6        488.78        492.92        11.51 o                         
   1  11   6        338.72        302.17        12.38 o                         
   2  11   6          1.80         -0.88         3.61 o                         
   3  11   6         45.22         69.96         6.72 o                         
   4  11   6         35.59         48.76         6.06 o                         
   5  11   6        176.75        170.07         8.34 o                         
   6  11   6        102.19         95.30         6.70 o                         
   7  11   6        655.36        633.48        16.33 o                         
   8  11   6         82.08         91.04         7.15 o                         
   9  11   6          0.18         -1.40         4.21 o                         
  10  11   6         16.74         27.80         5.34 o                         
  11  11   6         21.50         26.15         5.63 o                         
  12  11   6          7.77         11.27         5.38 o                         
  13  11   6         12.25         13.17         5.63 o                         
  14  11   6          5.08          2.52         5.44 o                         
 -13  12   6        151.96        160.94        13.42 o                         
 -12  12   6         46.68         52.83         6.72 o                         
 -11  12   6         75.61         66.71         7.67 o                         
 -10  12   6         31.03         32.53         6.51 o                         
  -9  12   6         28.71         24.28         8.45 o                         
  -8  12   6        170.63        195.64        11.90 o                         
  -7  12   6         95.66        105.32         8.52 o                         
  -6  12   6          6.69         -0.84         5.00 o                         
  -5  12   6         21.04          6.18         4.96 o                         
  -4  12   6          2.45         -4.17         4.17 o                         
  -3  12   6          0.99          2.07         4.84 o                         
  -2  12   6         63.36         68.79         6.31 o                         
  -1  12   6        122.09        147.30         8.22 o                         
   0  12   6        130.81        142.12         8.04 o                         
   1  12   6        123.12        106.42         8.25 o                         
   2  12   6        206.05        224.00        12.01 o                         
   3  12   6          0.71         -1.75         4.64 o                         
   4  12   6        152.32        158.03         9.78 o                         
   5  12   6        141.22        145.02         9.44 o                         
   6  12   6         15.85         -0.26         4.90 o                         
   7  12   6        215.99        213.33        11.80 o                         
   8  12   6        241.25        254.08        11.38 o                         
   9  12   6         67.29         93.68         7.61 o                         
  10  12   6         12.79         13.51         5.38 o                         
  11  12   6         33.16         34.16         6.32 o                         
  12  12   6         93.01         86.24         7.94 o                         
 -11  13   6         18.49         18.57         9.86 o                         
 -10  13   6        255.96        300.70        13.40 o                         
  -9  13   6        110.97        101.84         8.96 o                         
  -8  13   6         46.74         56.64         7.59 o                         
  -7  13   6        104.17        128.14         9.51 o                         
  -6  13   6          5.89          1.87         5.48 o                         
  -5  13   6         89.15        114.96         9.21 o                         
  -4  13   6         38.97         55.90         8.04 o                         
  -3  13   6         48.18         45.92         7.02 o                         
  -2  13   6        180.55        167.94        10.38 o                         
  -1  13   6          0.18          0.35         4.39 o                         
   0  13   6        152.83        182.83        16.68 o                         
   1  13   6        321.74        376.89        16.40 o                         
   2  13   6          2.63         10.88         6.53 o                         
   3  13   6        210.39        206.27        11.25 o                         
   4  13   6         47.78         42.13         6.90 o                         
   5  13   6        321.58        332.71        13.31 o                         
   6  13   6        291.34        320.43        13.31 o                         
   7  13   6          0.14         -1.46         5.29 o                         
   8  13   6         80.37         73.87        10.68 o                         
   9  13   6          8.47          7.27         5.87 o                         
  10  13   6          4.18          2.15         6.12 o                         
  11  13   6          1.69          5.64        14.10 o                         
  -8  14   6         42.71         27.01         7.16 o                         
  -7  14   6          0.06         -2.41         5.71 o                         
  -6  14   6          0.45          8.28         6.19 o                         
  -5  14   6         19.92         24.19         8.07 o                         
  -4  14   6        114.79        100.51         9.32 o                         
  -3  14   6         14.84         26.35         6.77 o                         
  -2  14   6          4.26          4.98         6.42 o                         
  -1  14   6         73.07         69.48         9.34 o                         
   0  14   6         34.04         39.57         8.60 o                         
   1  14   6          0.03         -1.98         6.59 o                         
   2  14   6        170.44        176.61        13.35 o                         
   3  14   6          8.28         -0.20         6.72 o                         
   4  14   6         18.73         12.43         7.59 o                         
   5  14   6         95.28        103.95         9.35 o                         
   6  14   6         24.02         25.19         7.01 o                         
   7  14   6        137.94        163.05        11.32 o                         
   8  14   6         75.75         79.61         9.02 o                         
  -3  15   6         47.07         34.87         9.08 o                         
  -2  15   6         85.91         87.87        10.77 o                         
  -1  15   6         48.52         46.11        11.71 o                         
   0  15   6          0.41         -6.20         6.20 o                         
   1  15   6        238.33        251.86        15.83 o                         
   2  15   6         10.64          8.62         8.00 o                         
   3  15   6        166.79        187.56        14.20 o                         
 -20   1   7         99.06         93.92         8.54 o                         
 -19   1   7        416.14        410.00         9.87 o                         
 -18   1   7         50.04         53.52         4.25 o                         
 -17   1   7          1.12          1.74         2.69 o                         
 -16   1   7         93.83        107.48         4.77 o                         
 -15   1   7        544.18        580.29        10.46 o                         
 -14   1   7        435.50        430.10        11.56 o                         
 -13   1   7        803.23        840.67        12.88 o                         
 -12   1   7         24.60         32.00         3.09 o                         
 -11   1   7         19.92         28.26         2.81 o                         
 -10   1   7        453.94        501.09         8.91 o                         
  -9   1   7        306.67        300.60         7.84 o                         
  -8   1   7        350.25        350.70         6.10 o                         
  -7   1   7        778.20        735.98         9.14 o                         
  -6   1   7      16620.93      17972.07       172.54 o                         
  -5   1   7      10660.85      11543.17        97.96 o                         
  -4   1   7      17332.86      18480.19       149.40 o                         
  -3   1   7        490.26        563.13         6.16 o                         
  -2   1   7      12235.40      12670.27       113.67 o                         
  -1   1   7       2784.02       3172.26        30.99 o                         
   0   1   7       4669.83       5323.80        47.97 o                         
   1   1   7         29.31         33.70         1.30 o                         
   2   1   7       3943.61       3917.64        35.86 o                         
   3   1   7       1959.61       1883.11        17.30 o                         
   4   1   7      17223.40      17464.95       147.94 o                         
   5   1   7        923.71        865.24         9.64 o                         
   6   1   7         30.10         12.33         1.56 o                         
   7   1   7        105.45        128.07         3.24 o                         
   8   1   7         12.31         22.52         2.05 o                         
   9   1   7        531.49        592.08         8.38 o                         
  10   1   7         15.92         19.41         2.70 o                         
  11   1   7        147.95        161.17         5.04 o                         
  12   1   7        723.21        677.02        11.00 o                         
  13   1   7          8.79         -2.41         2.41 o                         
  14   1   7         70.07         75.95         4.68 o                         
  15   1   7         42.46         37.42         3.68 o                         
  16   1   7        183.22        165.51         8.07 o                         
  17   1   7         52.57         43.37         5.00 o                         
  18   1   7        225.13        222.51         9.61 o                         
  19   1   7          1.10         -1.26         4.06 o                         
  20   1   7        116.92        137.72         8.05 o                         
 -20   2   7         32.48         30.18         4.41 o                         
 -19   2   7          9.93          5.60         3.48 o                         
 -18   2   7        214.43        213.49         7.62 o                         
 -17   2   7         24.89         24.65         3.31 o                         
 -16   2   7         59.13         63.43         5.20 o                         
 -15   2   7         70.71         70.70         4.90 o                         
 -14   2   7        418.45        406.61        10.24 o                         
 -13   2   7        290.50        281.29        14.13 o                         
 -12   2   7         59.21         63.40         4.10 o                         
 -11   2   7        861.72        820.41        13.27 o                         
 -10   2   7          0.38          2.10         2.16 o                         
  -9   2   7         60.12         80.97         4.87 o                         
  -8   2   7       4879.81       5319.81        57.63 o                         
  -7   2   7        398.07        455.48         7.21 o                         
  -6   2   7       2256.40       2190.58        23.03 o                         
  -5   2   7        105.22        190.33         2.89 o                         
  -4   2   7       3004.82       3085.32        27.29 o                         
  -3   2   7       8968.85       9737.17        87.85 o                         
  -2   2   7       1010.25        924.74         9.48 o                         
  -1   2   7       9264.18       9849.19        84.79 o                         
   0   2   7       1202.65       1316.53        12.40 o                         
   1   2   7       1365.40       1473.99        15.33 o                         
   2   2   7        206.93        171.76         3.68 o                         
   3   2   7         46.06         56.58         1.84 o                         
   4   2   7         74.49        101.24         2.36 o                         
   5   2   7        864.75        980.51        10.72 o                         
   6   2   7        340.71        359.12         5.09 o                         
   7   2   7         13.64         12.46         1.47 o                         
   8   2   7       1869.41       1881.92        20.61 o                         
   9   2   7         67.80         57.13         2.56 o                         
  10   2   7       1722.41       1687.54        20.95 o                         
  11   2   7       6087.45       5823.51        63.19 o                         
  12   2   7       1008.97        995.84        18.88 o                         
  13   2   7          4.36         10.42         3.13 o                         
  14   2   7       1088.35       1101.59        19.10 o                         
  15   2   7        109.87        119.94         6.34 o                         
  16   2   7        203.22        206.14         9.05 o                         
  17   2   7        183.98        165.77         7.38 o                         
  18   2   7        129.11        125.29         7.26 o                         
  19   2   7        153.77        152.58         8.19 o                         
  20   2   7         15.24         15.54         4.87 o                         
 -20   3   7          1.86         -0.23         5.36 o                         
 -19   3   7         49.35         53.22         8.45 o                         
 -18   3   7         61.86         59.82         6.57 o                         
 -17   3   7        462.11        471.06        17.50 o                         
 -16   3   7         12.34         10.21         4.32 o                         
 -15   3   7         64.57         65.96         5.33 o                         
 -14   3   7        241.22        214.78         7.07 o                         
 -13   3   7          6.17          4.45         2.83 o                         
 -12   3   7          2.27          0.72         2.68 o                         
 -11   3   7        399.27        362.61         8.31 o                         
 -10   3   7         27.74         34.90         3.13 o                         
  -9   3   7        714.22        672.20        11.46 o                         
  -8   3   7       1229.54       1220.06        15.72 o                         
  -7   3   7        205.95        190.46         4.54 o                         
  -6   3   7         39.21         53.05         2.02 o                         
  -5   3   7          0.89          1.51         1.24 o                         
  -4   3   7          4.83          7.90         2.08 o                         
  -3   3   7        913.14       1012.66        10.11 o                         
  -2   3   7      20425.13      21278.01       179.82 o                         
  -1   3   7       6628.88       6679.45        61.08 o                         
   0   3   7        116.23        139.21         2.66 o                         
   1   3   7       6691.63       6904.01        62.53 o                         
   2   3   7        684.01        783.34         8.77 o                         
   3   3   7       1348.07       1332.65        13.72 o                         
   4   3   7         45.89         46.33         1.96 o                         
   5   3   7          0.18         -1.32         1.32 o                         
   6   3   7       1821.82       1865.81        18.96 o                         
   7   3   7        575.60        551.34         7.12 o                         
   8   3   7         14.97         13.13         2.00 o                         
   9   3   7         52.18         49.17         2.98 o                         
  10   3   7        184.93        185.68         7.43 o                         
  11   3   7        403.48        352.02         8.03 o                         
  12   3   7       3118.38       2840.09        36.13 o                         
  13   3   7         33.66         15.46         3.15 o                         
  14   3   7        565.30        583.96        12.75 o                         
  15   3   7         19.78         17.96         3.84 o                         
  16   3   7        183.73        161.73         8.28 o                         
  17   3   7        206.37        188.69         8.29 o                         
  18   3   7        329.38        331.26        12.75 o                         
  19   3   7         24.61         23.48         4.56 o                         
  20   3   7         18.55         18.00         5.14 o                         
 -20   4   7         19.80          9.80         5.84 o                         
 -19   4   7        130.71        136.55         9.48 o                         
 -18   4   7         54.33         68.09         8.26 o                         
 -17   4   7        401.48        402.15        14.66 o                         
 -16   4   7         42.74         36.88         7.40 o                         
 -15   4   7        100.36        104.83         6.57 o                         
 -14   4   7         52.01         42.50         4.36 o                         
 -13   4   7        125.81        119.63         6.36 o                         
 -12   4   7       1574.45       1550.91        28.91 o                         
 -11   4   7       1129.33        988.82        22.94 o                         
 -10   4   7       2650.42       2657.44        32.05 o                         
  -9   4   7        162.74        163.03         4.93 o                         
  -8   4   7       1998.62       1956.89        21.07 o                         
  -7   4   7         28.52         48.61         2.07 o                         
  -6   4   7        436.69        410.98         5.77 o                         
  -5   4   7        112.94        108.38         2.88 o                         
  -4   4   7        178.00        171.44         4.61 o                         
  -3   4   7        411.00        449.72         5.69 o                         
  -2   4   7        399.69        486.39         6.37 o                         
  -1   4   7       1024.54       1301.93        15.74 o                         
   0   4   7       3160.21       3125.20        28.42 o                         
   1   4   7       4991.76       4947.79        43.47 o                         
   2   4   7        664.85        778.68         8.50 o                         
   3   4   7        136.30         93.93         2.47 o                         
   4   4   7       1631.69       1825.37        19.84 o                         
   5   4   7       1691.18       1574.79        16.43 o                         
   6   4   7         66.36         73.61         2.48 o                         
   7   4   7         87.90         78.48         3.49 o                         
   8   4   7        422.92        388.57         8.01 o                         
   9   4   7       1294.95       1163.23        16.99 o                         
  10   4   7        161.25        159.14         5.62 o                         
  11   4   7        676.33        664.93        12.00 o                         
  12   4   7         35.60         30.46         3.44 o                         
  13   4   7         46.28         52.71         4.17 o                         
  14   4   7         82.44         66.81         4.83 o                         
  15   4   7        257.87        279.25         9.00 o                         
  16   4   7        306.13        292.44         9.56 o                         
  17   4   7        169.95        210.24         9.22 o                         
  18   4   7        173.28        172.17         8.61 o                         
  19   4   7          2.09         -0.21         4.27 o                         
  20   4   7          7.37          7.33         4.78 o                         
 -19   5   7         45.65         33.54         7.52 o                         
 -18   5   7         85.62         96.92         9.65 o                         
 -17   5   7         66.38         55.29         8.14 o                         
 -16   5   7        298.82        293.99        10.14 o                         
 -15   5   7        122.36        119.55         7.19 o                         
 -14   5   7          0.93         -0.75         2.25 o                         
 -13   5   7        109.60        102.86         5.05 o                         
 -12   5   7        297.68        294.31         6.63 o                         
 -11   5   7        430.40        404.78         8.77 o                         
 -10   5   7          2.01          2.73         2.23 o                         
  -9   5   7         71.06         82.11         3.70 o                         
  -8   5   7       4126.81       4091.27        45.16 o                         
  -7   5   7        776.06        767.00        14.98 o                         
  -6   5   7         46.86         61.78         2.74 o                         
  -5   5   7        623.32        668.05         9.11 o                         
  -4   5   7         56.94         58.97         2.97 o                         
  -3   5   7        137.04        127.54         3.30 o                         
  -2   5   7         87.74        103.00         3.16 o                         
  -1   5   7       2854.43       2924.38        30.44 o                         
   0   5   7       1168.15       1187.27        12.21 o                         
   1   5   7        209.80        193.68         3.59 o                         
   2   5   7         12.04          0.48         1.09 o                         
   3   5   7        257.91        325.82         4.77 o                         
   4   5   7         97.21         68.10         2.97 o                         
   5   5   7        234.49        185.52         4.33 o                         
   6   5   7       5482.09       5476.86        54.71 o                         
   7   5   7        579.66        644.74        11.04 o                         
   8   5   7       1617.12       1684.96        23.05 o                         
   9   5   7         49.17         65.67         4.20 o                         
  10   5   7        447.91        400.40         8.98 o                         
  11   5   7        847.89        768.72        13.51 o                         
  12   5   7         18.64          6.17         2.86 o                         
  13   5   7        120.19        109.04         5.69 o                         
  14   5   7        174.49        163.66         6.95 o                         
  15   5   7        102.48        110.69         6.11 o                         
  16   5   7        141.79        119.32         7.08 o                         
  17   5   7          2.14         10.88         4.26 o                         
  18   5   7          1.34          1.34         4.19 o                         
  19   5   7         55.84         53.16         6.31 o                         
 -19   6   7         55.54         61.94         9.99 o                         
 -18   6   7        145.58        154.96        11.79 o                         
 -17   6   7         16.89         14.73         3.71 o                         
 -16   6   7         56.65         54.44         4.40 o                         
 -15   6   7         55.91         49.91         4.24 o                         
 -14   6   7         26.11         24.17         3.49 o                         
 -13   6   7        471.45        448.32        10.61 o                         
 -12   6   7       2181.96       2065.76        28.09 o                         
 -11   6   7         49.76         46.66         3.44 o                         
 -10   6   7        144.66        148.86         6.53 o                         
  -9   6   7       5235.08       5020.72        55.34 o                         
  -8   6   7       1219.99       1172.83        15.88 o                         
  -7   6   7       2845.78       2701.77        31.18 o                         
  -6   6   7       1119.21       1123.17        14.08 o                         
  -5   6   7         53.35         57.57         2.93 o                         
  -4   6   7        781.71        734.16         9.46 o                         
  -3   6   7       2089.92       2145.47        22.11 o                         
  -2   6   7       3490.76       3853.08        37.23 o                         
  -1   6   7        444.55        483.46         6.97 o                         
   0   6   7         99.35        117.50         3.13 o                         
   1   6   7       1228.09       1260.68        14.03 o                         
   2   6   7       2970.20       2977.35        29.21 o                         
   3   6   7         19.55         39.23         2.37 o                         
   4   6   7        305.58        280.81         5.57 o                         
   5   6   7       6099.30       5732.65        61.35 o                         
   6   6   7       5344.39       5338.64        57.57 o                         
   7   6   7        156.52        152.15         5.56 o                         
   8   6   7       2312.94       2195.31        29.27 o                         
   9   6   7        796.73        762.65        13.47 o                         
  10   6   7         66.38         59.21         4.46 o                         
  11   6   7         16.87          8.72         4.58 o                         
  12   6   7        153.78        151.69         6.62 o                         
  13   6   7        172.97        157.95         6.91 o                         
  14   6   7         20.86         18.85         3.92 o                         
  15   6   7         15.23          8.57         3.79 o                         
  16   6   7        111.32        117.98         7.22 o                         
  17   6   7         17.86         19.82         4.80 o                         
  18   6   7        243.61        242.29        10.23 o                         
  19   6   7         20.51         19.56         5.40 o                         
 -18   7   7         37.71         42.65         5.42 o                         
 -17   7   7        148.36        145.54         7.22 o                         
 -16   7   7        239.46        233.43         8.09 o                         
 -15   7   7          0.42          0.03         3.13 o                         
 -14   7   7         65.48         63.44         5.78 o                         
 -13   7   7        284.87        266.15         9.14 o                         
 -12   7   7         85.43         89.38         5.10 o                         
 -11   7   7        146.76        165.67         6.31 o                         
 -10   7   7         20.86         18.72         3.29 o                         
  -9   7   7        178.00        207.34         6.21 o                         
  -8   7   7         93.15         98.62         4.86 o                         
  -7   7   7        293.37        263.81         7.14 o                         
  -6   7   7        170.96        157.34         7.04 o                         
  -5   7   7       3864.98       3731.93        39.34 o                         
  -4   7   7        770.78        793.65        10.98 o                         
  -3   7   7       1916.40       1942.44        20.63 o                         
  -2   7   7        892.43        764.75         9.97 o                         
  -1   7   7         14.29         14.53         1.98 o                         
   0   7   7       2215.44       2035.32        21.34 o                         
   1   7   7        346.39        403.04         6.66 o                         
   2   7   7        827.95        818.04        10.60 o                         
   3   7   7       2270.11       2327.18        25.73 o                         
   4   7   7        138.92        160.18         6.05 o                         
   5   7   7         69.94         54.51         3.59 o                         
   6   7   7       1674.86       1630.57        22.89 o                         
   7   7   7         18.76         17.03         3.19 o                         
   8   7   7       1078.27       1094.02        17.47 o                         
   9   7   7        384.06        350.17         8.90 o                         
  10   7   7       1363.75       1399.94        21.31 o                         
  11   7   7        261.63        255.42         8.09 o                         
  12   7   7        758.71        727.87        14.29 o                         
  13   7   7         35.76         39.80         4.55 o                         
  14   7   7        357.82        351.90        13.69 o                         
  15   7   7        122.62        116.27         6.77 o                         
  16   7   7          0.15         -1.07         3.66 o                         
  17   7   7         57.35         57.17         6.15 o                         
  18   7   7         89.03         65.47         6.79 o                         
 -17   8   7         24.37         24.38         4.81 o                         
 -16   8   7          9.60          1.38         3.72 o                         
 -15   8   7          7.54          7.68         4.73 o                         
 -14   8   7         71.81         63.66         5.10 o                         
 -13   8   7         17.41         14.53         3.79 o                         
 -12   8   7          7.44          7.68         3.37 o                         
 -11   8   7        154.78        142.36         6.41 o                         
 -10   8   7        276.34        297.05         8.45 o                         
  -9   8   7         25.10         24.06         3.57 o                         
  -8   8   7         85.03         80.95         4.85 o                         
  -7   8   7        619.21        615.39        11.75 o                         
  -6   8   7        199.67        230.57         6.59 o                         
  -5   8   7        487.94        481.78        13.93 o                         
  -4   8   7        245.27        241.87         6.14 o                         
  -3   8   7        582.79        606.47         8.58 o                         
  -2   8   7         64.17         52.39         2.97 o                         
  -1   8   7        205.80        196.70         4.96 o                         
   0   8   7        155.50        171.63         5.52 o                         
   1   8   7         58.08         70.50         3.99 o                         
   2   8   7          0.47         -2.17         2.28 o                         
   3   8   7         16.65         21.97         2.87 o                         
   4   8   7         28.90         32.91         3.48 o                         
   5   8   7         14.36         10.34         2.73 o                         
   6   8   7        351.24        363.70         8.89 o                         
   7   8   7        862.44        903.25        15.56 o                         
   8   8   7         90.43        100.76         5.53 o                         
   9   8   7         61.85         60.68         4.78 o                         
  10   8   7        127.24        105.04         5.97 o                         
  11   8   7         36.26         34.51         5.15 o                         
  12   8   7          1.59          3.08         3.60 o                         
  13   8   7         84.39         84.73         6.06 o                         
  14   8   7          0.70          0.25         4.00 o                         
  15   8   7         66.20         62.17         5.89 o                         
  16   8   7          4.44          1.46         4.19 o                         
  17   8   7          6.76          9.67         4.77 o                         
 -16   9   7        127.05        131.15        10.58 o                         
 -15   9   7         44.61         28.74         5.39 o                         
 -14   9   7        313.22        304.78         9.58 o                         
 -13   9   7          3.37          3.75         3.66 o                         
 -12   9   7         83.54         73.99         5.73 o                         
 -11   9   7         63.92         59.66         5.19 o                         
 -10   9   7        450.66        419.08        10.82 o                         
  -9   9   7         81.55         78.89         5.21 o                         
  -8   9   7         71.51         59.31         5.46 o                         
  -7   9   7         14.79         16.40         3.52 o                         
  -6   9   7         66.15         65.61         4.60 o                         
  -5   9   7         19.43         11.36         3.22 o                         
  -4   9   7        220.70        179.36         6.11 o                         
  -3   9   7          4.73          1.86         2.75 o                         
  -2   9   7       3055.09       3075.50        39.19 o                         
  -1   9   7          8.74          9.09         3.36 o                         
   0   9   7       1881.14       1982.92        25.13 o                         
   1   9   7          2.18          1.61         2.69 o                         
   2   9   7        494.93        484.61         9.64 o                         
   3   9   7        309.12        260.44         7.52 o                         
   4   9   7        118.92        107.93         5.57 o                         
   5   9   7        178.62        164.35         9.10 o                         
   6   9   7        105.62        125.35         6.81 o                         
   7   9   7         87.21         76.64         6.72 o                         
   8   9   7          0.44         -0.30         3.43 o                         
   9   9   7          0.00         -3.41         3.41 o                         
  10   9   7         47.90         45.21         5.71 o                         
  11   9   7         96.28         86.51         5.95 o                         
  12   9   7         64.76         57.46         5.49 o                         
  13   9   7        361.38        363.68        12.29 o                         
  14   9   7        294.12        319.68        10.66 o                         
  15   9   7         30.16         28.10         5.23 o                         
  16   9   7        145.61        179.29         9.06 o                         
 -15  10   7        158.82        165.32        11.61 o                         
 -14  10   7        129.83        144.37         7.61 o                         
 -13  10   7        140.79        142.10         7.51 o                         
 -12  10   7         28.20         19.00         4.44 o                         
 -11  10   7        209.77        236.52         8.90 o                         
 -10  10   7        463.43        474.37        11.61 o                         
  -9  10   7        488.85        516.24        11.90 o                         
  -8  10   7        309.39        287.71         8.78 o                         
  -7  10   7        770.98        793.19        15.11 o                         
  -6  10   7         67.63         56.05         5.32 o                         
  -5  10   7       1010.87        896.83        19.30 o                         
  -4  10   7          2.00          0.33         4.68 o                         
  -3  10   7        150.06        131.04         7.00 o                         
  -2  10   7         81.10         65.65         5.93 o                         
  -1  10   7         45.13         43.63         4.95 o                         
   0  10   7        170.53        203.45         7.36 o                         
   1  10   7         68.54         91.02         5.58 o                         
   2  10   7        522.83        538.47        11.46 o                         
   3  10   7        511.61        532.19        11.52 o                         
   4  10   7          0.64         -3.21         3.21 o                         
   5  10   7        101.38         93.03         7.47 o                         
   6  10   7        148.22        140.56         7.51 o                         
   7  10   7         73.89         64.85         5.80 o                         
   8  10   7        160.52        136.28         7.83 o                         
   9  10   7          0.84         -3.03         3.89 o                         
  10  10   7        110.70         92.74         7.13 o                         
  11  10   7         93.51         86.72         6.95 o                         
  12  10   7         26.88         28.40         5.43 o                         
  13  10   7          1.48          7.90         5.15 o                         
  14  10   7        170.53        197.07        10.33 o                         
  15  10   7          0.07          0.01         4.93 o                         
 -14  11   7         82.22         94.76         6.92 o                         
 -13  11   7         31.09         27.66         5.16 o                         
 -12  11   7        233.21        234.03        10.35 o                         
 -11  11   7          2.95         -1.92         4.29 o                         
 -10  11   7          2.05         -1.22         4.35 o                         
  -9  11   7         29.72         30.60         5.36 o                         
  -8  11   7         27.36         23.73         4.89 o                         
  -7  11   7         46.73         36.29         8.04 o                         
  -6  11   7        122.52        141.93         8.89 o                         
  -5  11   7        158.83        157.57        10.07 o                         
  -4  11   7          5.14          9.93         4.80 o                         
  -3  11   7         86.48        109.73         8.77 o                         
  -2  11   7        158.20        158.99         7.99 o                         
  -1  11   7          3.21          2.18         4.03 o                         
   0  11   7         57.45         49.95         5.43 o                         
   1  11   7        387.61        372.58        11.40 o                         
   2  11   7          0.07         -3.45         3.45 o                         
   3  11   7         69.04         53.90         6.19 o                         
   4  11   7         66.88         76.64         6.20 o                         
   5  11   7        185.04        193.55         8.85 o                         
   6  11   7         78.51         73.69         6.24 o                         
   7  11   7        163.88        168.40         8.80 o                         
   8  11   7        115.47        123.16         7.95 o                         
   9  11   7         50.04         44.48         5.73 o                         
  10  11   7         42.52         46.99         5.92 o                         
  11  11   7          0.00          2.97         4.77 o                         
  12  11   7         45.67         63.99         7.91 o                         
  13  11   7        108.73        129.66         8.93 o                         
  14  11   7         12.26         10.20         5.46 o                         
 -12  12   7          4.67          4.23         5.32 o                         
 -11  12   7         29.07         23.45         6.16 o                         
 -10  12   7          2.60          0.94         5.90 o                         
  -9  12   7         86.87         98.20         8.53 o                         
  -8  12   7         13.45         22.45         6.01 o                         
  -7  12   7         67.98         64.77         7.17 o                         
  -6  12   7         56.95         61.04         7.14 o                         
  -5  12   7         30.43         12.36         5.25 o                         
  -4  12   7          3.37         -0.64         4.87 o                         
  -3  12   7         47.89         45.66         6.44 o                         
  -2  12   7        205.08        178.38         8.84 o                         
  -1  12   7          6.94          8.01         4.29 o                         
   0  12   7        171.25        155.00         8.30 o                         
   1  12   7        136.82        153.58         9.51 o                         
   2  12   7         23.69         25.22         5.79 o                         
   3  12   7        255.64        259.83        11.40 o                         
   4  12   7          1.27          6.12         4.84 o                         
   5  12   7          0.32          2.46         5.70 o                         
   6  12   7          0.70         12.21         5.42 o                         
   7  12   7          0.01          1.26         4.95 o                         
   8  12   7        176.51        165.08        11.20 o                         
   9  12   7          9.99          5.59         5.23 o                         
  10  12   7         31.24         42.95         6.24 o                         
  11  12   7          0.14         -4.62         4.95 o                         
  12  12   7         65.53         68.71         7.63 o                         
 -10  13   7        140.33        138.68        10.17 o                         
  -9  13   7          4.43         -3.87         7.05 o                         
  -8  13   7         16.77         -0.38         5.88 o                         
  -7  13   7         12.61          7.49         9.36 o                         
  -6  13   7         12.09         21.89         6.29 o                         
  -5  13   7         39.82         54.51         7.43 o                         
  -4  13   7        106.65        108.65         8.96 o                         
  -3  13   7         97.06        106.57         8.93 o                         
  -2  13   7          0.80          4.17         5.42 o                         
  -1  13   7          9.88          1.35         4.48 o                         
   0  13   7         37.26         29.03         7.71 o                         
   1  13   7        132.93        131.90        11.12 o                         
   2  13   7          1.64          5.96         6.31 o                         
   3  13   7          8.15         17.21         7.24 o                         
   4  13   7         65.01         89.74         9.46 o                         
   5  13   7          0.10          3.47         5.48 o                         
   6  13   7          3.26         11.48         5.81 o                         
   7  13   7        105.63        126.59         9.83 o                         
   8  13   7          1.36          0.79         5.56 o                         
   9  13   7        164.28        168.82        11.17 o                         
  10  13   7          5.37         -1.44         5.63 o                         
  -8  14   7        116.87        109.31        12.07 o                         
  -7  14   7         12.34          0.25         5.81 o                         
  -6  14   7         45.97         42.58         7.34 o                         
  -5  14   7          0.71          3.52         5.78 o                         
  -4  14   7         34.17         41.21         7.39 o                         
  -3  14   7          0.06         -5.69         5.69 o                         
  -2  14   7          1.64          4.63         5.98 o                         
  -1  14   7         80.42         67.61         8.34 o                         
   0  14   7         44.76         69.10        10.96 o                         
   1  14   7          0.35          2.38         6.84 o                         
   2  14   7         57.80         58.89        10.21 o                         
   3  14   7          0.00         -3.58         6.77 o                         
   4  14   7         27.19         23.12         8.00 o                         
   5  14   7         31.16         40.57         9.05 o                         
   6  14   7          0.25         -3.34         5.80 o                         
   7  14   7          0.47          5.28         6.21 o                         
   8  14   7         21.43         25.88         8.68 o                         
  -3  15   7         46.07         39.55        13.48 o                         
  -2  15   7          4.35          0.30         7.36 o                         
  -1  15   7          8.19         -5.91        17.62 o                         
   0  15   7         32.08         28.33        10.17 o                         
   1  15   7          3.25          7.86         7.67 o                         
   2  15   7         88.94        142.45        12.72 o                         
   3  15   7         45.80         40.90         9.31 o                         
 -20   0   8         51.63         42.29         6.69 o                         
 -19   0   8         26.55         36.75         5.75 o                         
 -18   0   8          0.37          1.27         4.11 o                         
 -17   0   8         97.11        116.24         7.27 o                         
 -16   0   8        701.82        756.29        21.29 o                         
 -15   0   8       2167.54       2150.00        40.53 o                         
 -14   0   8       1428.03       1419.47        27.95 o                         
 -13   0   8        244.07        217.74         8.99 o                         
 -12   0   8       4721.07       4753.39        78.71 o                         
 -11   0   8          1.87          0.21         2.08 o                         
 -10   0   8         48.42         63.95         5.03 o                         
  -9   0   8       3142.79       3198.67        40.68 o                         
  -8   0   8       1026.67        939.61        13.44 o                         
  -7   0   8       4762.35       5302.39        65.14 o                         
  -6   0   8          0.12         15.98         5.36 o                         
  -5   0   8       3381.25       3691.85        45.77 o                         
  -4   0   8       2287.78       2143.20        27.25 o                         
  -3   0   8       2486.54       2184.08        27.61 o                         
  -2   0   8      10262.74      10468.96       159.00 o                         
  -1   0   8      16159.58      16699.85       425.07 o                         
   0   0   8      23485.10      21955.40       261.75 o                         
   1   0   8       1515.00       1954.15        25.01 o                         
   2   0   8        650.29        668.28        11.24 o                         
   3   0   8       8051.98       8358.64       101.42 o                         
   4   0   8       1711.81       1852.72        24.46 o                         
   5   0   8       2696.85       3228.93        40.92 o                         
   6   0   8        132.10        163.39         5.12 o                         
   7   0   8       4187.30       4622.62        65.83 o                         
   8   0   8       3452.90       3282.32        48.15 o                         
   9   0   8        119.68        146.33         5.51 o                         
  10   0   8       3360.26       3507.42        51.89 o                         
  11   0   8          8.03          9.07         2.90 o                         
  12   0   8       1322.14       1242.76        23.40 o                         
  13   0   8         70.91         50.41         5.58 o                         
  14   0   8       1264.55       1184.59        36.62 o                         
  15   0   8        325.34        322.41        12.23 o                         
  16   0   8        590.18        563.35        16.91 o                         
  17   0   8        166.28        157.18        10.25 o                         
  18   0   8        209.12        183.22        21.45 o                         
  19   0   8        183.06        213.54        25.73 o                         
  20   0   8        112.89        120.78        16.21 o                         
 -20   1   8         40.92         48.61         4.51 o                         
 -19   1   8        235.95        268.22         8.02 o                         
 -18   1   8        127.55        139.16         8.84 o                         
 -17   1   8         35.22         22.99         3.23 o                         
 -16   1   8         68.72         87.60         4.43 o                         
 -15   1   8          7.49          9.69         2.44 o                         
 -14   1   8         51.76         40.59         2.98 o                         
 -13   1   8         24.94         16.22         2.42 o                         
 -12   1   8        132.22        128.92         4.98 o                         
 -11   1   8        521.86        496.31         8.53 o                         
 -10   1   8        186.03        180.66         5.27 o                         
  -9   1   8        662.91        790.32        11.17 o                         
  -8   1   8        157.62        171.89         3.81 o                         
  -7   1   8        110.73        160.67         4.16 o                         
  -6   1   8       2822.86       3036.03        26.99 o                         
  -5   1   8        928.76        905.98         9.06 o                         
  -4   1   8        847.65        966.34         9.41 o                         
  -3   1   8       1856.81       2068.82        18.62 o                         
  -2   1   8       1843.30       1942.22        19.48 o                         
  -1   1   8       2818.37       2903.66        32.84 o                         
   0   1   8        222.41        228.24         3.09 o                         
   1   1   8       8937.31       9457.86        84.67 o                         
   2   1   8       7156.65       7096.32        60.98 o                         
   3   1   8       3111.02       3367.95        29.92 o                         
   4   1   8       7266.74       7645.75        65.85 o                         
   5   1   8        618.41        717.58         8.38 o                         
   6   1   8        596.80        622.65         7.82 o                         
   7   1   8        340.72        433.71         6.51 o                         
   8   1   8       1060.61        932.66        11.58 o                         
   9   1   8       2016.27       1961.33        21.72 o                         
  10   1   8       1649.38       1641.18        18.93 o                         
  11   1   8       1731.90       1763.26        22.02 o                         
  12   1   8        650.51        664.78        10.94 o                         
  13   1   8        373.40        346.98         8.50 o                         
  14   1   8        620.07        580.92        14.19 o                         
  15   1   8          5.26          6.57         2.90 o                         
  16   1   8        616.23        561.64        17.68 o                         
  17   1   8         72.57         81.26         7.81 o                         
  18   1   8          3.23         -2.37         3.76 o                         
  19   1   8         63.64         75.92         6.41 o                         
  20   1   8        187.32        187.40        12.54 o                         
 -20   2   8         10.94          3.54         5.60 o                         
 -19   2   8        231.22        239.72         7.77 o                         
 -18   2   8         31.73         28.72         4.32 o                         
 -17   2   8         64.85         73.52         7.99 o                         
 -16   2   8         12.66         12.31         3.87 o                         
 -15   2   8        392.08        397.36        10.49 o                         
 -14   2   8         76.01         83.00         4.93 o                         
 -13   2   8        377.26        342.86        12.47 o                         
 -12   2   8        158.76        171.00         5.82 o                         
 -11   2   8        881.41        830.25        13.35 o                         
 -10   2   8       1666.94       1780.97        23.82 o                         
  -9   2   8        466.15        550.62         8.85 o                         
  -8   2   8        147.15        121.99         3.92 o                         
  -7   2   8         33.68         23.50         2.02 o                         
  -6   2   8       2910.10       3142.71        28.45 o                         
  -5   2   8       1117.73       1083.24        10.68 o                         
  -4   2   8       7526.77       7757.36        70.59 o                         
  -3   2   8        794.93        921.89         9.76 o                         
  -2   2   8        513.51        499.72         6.15 o                         
  -1   2   8       6024.77       6336.65        57.88 o                         
   0   2   8       3551.68       3585.03        31.63 o                         
   1   2   8       6134.98       6454.45        55.62 o                         
   2   2   8       5545.84       5817.41        52.92 o                         
   3   2   8       2197.11       2289.08        20.94 o                         
   4   2   8       5389.73       5607.30        48.84 o                         
   5   2   8          0.08         -0.29         1.67 o                         
   6   2   8          2.68          0.54         1.11 o                         
   7   2   8        279.89        331.79         5.16 o                         
   8   2   8        109.29        102.83         3.20 o                         
   9   2   8        127.98        178.04         4.10 o                         
  10   2   8        368.63        309.75         6.60 o                         
  11   2   8       3807.89       3717.47        42.01 o                         
  12   2   8       1840.12       1681.53        41.67 o                         
  13   2   8       3050.92       2896.86        36.95 o                         
  14   2   8        779.66        744.88        14.73 o                         
  15   2   8        138.13        136.57         7.00 o                         
  16   2   8        134.50        121.86         6.72 o                         
  17   2   8          6.06          5.22         3.53 o                         
  18   2   8         74.36         67.86         5.97 o                         
  19   2   8        373.79        376.13        11.72 o                         
  20   2   8         10.65         13.47         4.86 o                         
 -20   3   8        161.54        173.68        11.65 o                         
 -19   3   8         16.93         28.91         5.97 o                         
 -18   3   8         54.19         55.28         7.73 o                         
 -17   3   8          2.86          3.35         4.44 o                         
 -16   3   8         39.90         43.20         5.41 o                         
 -15   3   8         33.44         27.53         4.11 o                         
 -14   3   8         88.01         74.14         4.77 o                         
 -13   3   8          1.46         -2.55         2.55 o                         
 -12   3   8        363.49        366.00         9.04 o                         
 -11   3   8        113.92        118.81         5.28 o                         
 -10   3   8       2186.80       2192.76        28.70 o                         
  -9   3   8       1046.39       1064.76        24.57 o                         
  -8   3   8       2174.65       2112.96        23.51 o                         
  -7   3   8       2370.52       2546.24        24.82 o                         
  -6   3   8       1986.51       1940.16        19.30 o                         
  -5   3   8        125.69        102.84         2.97 o                         
  -4   3   8       4732.70       4989.19        46.22 o                         
  -3   3   8        245.53        255.04         3.90 o                         
  -2   3   8        604.99        677.33         7.43 o                         
  -1   3   8        868.92        814.35         9.53 o                         
   0   3   8         22.99         24.83         1.41 o                         
   1   3   8       2929.58       3017.60        28.39 o                         
   2   3   8       3480.82       3694.28        36.68 o                         
   3   3   8       6249.93       6995.77        60.61 o                         
   4   3   8       4030.77       4432.82        41.56 o                         
   5   3   8       6875.18       7070.07        65.19 o                         
   6   3   8         10.84         11.07         1.44 o                         
   7   3   8        628.66        543.92         7.22 o                         
   8   3   8         13.70         13.87         1.61 o                         
   9   3   8        249.14        255.68         5.88 o                         
  10   3   8       1864.91       1731.15        23.40 o                         
  11   3   8         22.66         33.95         3.71 o                         
  12   3   8        103.37        113.03         5.38 o                         
  13   3   8        439.89        407.67        11.24 o                         
  14   3   8         52.64         56.47         4.87 o                         
  15   3   8         12.11         18.10         5.03 o                         
  16   3   8          8.70         19.57         4.16 o                         
  17   3   8         20.78         19.92         4.26 o                         
  18   3   8          4.03          4.78         4.28 o                         
  19   3   8        338.54        347.96        10.65 o                         
  20   3   8         56.75         59.89         6.39 o                         
 -20   4   8        195.17        230.37        15.65 o                         
 -19   4   8         51.51         58.35         8.26 o                         
 -18   4   8        777.71        774.80        19.22 o                         
 -17   4   8        146.12        164.63        24.68 o                         
 -16   4   8         10.78         16.09         4.92 o                         
 -15   4   8        233.18        226.28         7.84 o                         
 -14   4   8          7.88          9.27         3.40 o                         
 -13   4   8         55.56         66.00         5.06 o                         
 -12   4   8        261.72        232.58        11.67 o                         
 -11   4   8        237.44        224.82         7.29 o                         
 -10   4   8        330.12        307.59         7.59 o                         
  -9   4   8         93.94        100.20         4.51 o                         
  -8   4   8         57.08         58.28         2.45 o                         
  -7   4   8        162.29        204.59         3.85 o                         
  -6   4   8         68.06         74.70         2.49 o                         
  -5   4   8        208.90        187.17         3.74 o                         
  -4   4   8       2337.29       2210.93        20.66 o                         
  -3   4   8       4020.33       4127.73        36.68 o                         
  -2   4   8       2310.63       2624.85        25.52 o                         
  -1   4   8         82.15         75.25         2.51 o                         
   0   4   8       1966.10       1915.56        19.22 o                         
   1   4   8        781.99        990.74        10.98 o                         
   2   4   8       5506.67       5817.02        50.94 o                         
   3   4   8        866.32        908.23         9.72 o                         
   4   4   8       1184.19       1262.80        12.85 o                         
   5   4   8        896.52        810.42         9.67 o                         
   6   4   8         46.74         47.20         2.20 o                         
   7   4   8         18.63         13.09         1.67 o                         
   8   4   8       1523.92       1465.97        20.27 o                         
   9   4   8       3461.46       3233.94        39.97 o                         
  10   4   8          4.93          5.15         2.59 o                         
  11   4   8         79.02         90.28         4.79 o                         
  12   4   8         28.01         17.68         3.73 o                         
  13   4   8        671.49        577.52        13.98 o                         
  14   4   8          4.16          0.97         2.97 o                         
  15   4   8        510.30        444.21        11.69 o                         
  16   4   8         18.04         21.33         4.22 o                         
  17   4   8        279.77        259.64         9.82 o                         
  18   4   8          0.03         -2.50         4.10 o                         
  19   4   8         16.20         22.55         7.05 o                         
  20   4   8          9.29          3.16         4.55 o                         
 -19   5   8          2.08          1.51        12.77 o                         
 -18   5   8          1.04         -6.85         8.26 o                         
 -17   5   8         17.29         22.02         5.59 o                         
 -16   5   8          0.33         -1.24         6.26 o                         
 -15   5   8         39.38         32.99         4.81 o                         
 -14   5   8       1205.37       1198.48        33.25 o                         
 -13   5   8        306.36        294.56         7.17 o                         
 -12   5   8        989.14       1019.08        14.68 o                         
 -11   5   8       1367.09       1417.22        18.61 o                         
 -10   5   8        212.45        213.02         7.10 o                         
  -9   5   8         63.54         74.83         3.90 o                         
  -8   5   8        401.98        413.35         7.49 o                         
  -7   5   8        679.45        640.79        11.62 o                         
  -6   5   8       1662.36       1745.01        19.64 o                         
  -5   5   8       1568.92       1699.29        17.85 o                         
  -4   5   8       4865.84       4952.99        46.76 o                         
  -3   5   8          7.91          7.00         1.82 o                         
  -2   5   8         52.47         36.89         2.13 o                         
  -1   5   8       2458.00       2830.87        27.85 o                         
   0   5   8        381.41        375.22         5.30 o                         
   1   5   8       1467.55       1456.62        15.49 o                         
   2   5   8        828.75        729.92         8.39 o                         
   3   5   8       1474.89       1461.37        15.55 o                         
   4   5   8         39.03         46.40         2.55 o                         
   5   5   8         45.87         59.46         2.80 o                         
   6   5   8       1964.86       2045.10        22.56 o                         
   7   5   8        183.75        177.26         5.58 o                         
   8   5   8         39.58         51.77         3.78 o                         
   9   5   8          0.19          0.02         2.54 o                         
  10   5   8        320.51        318.70         8.00 o                         
  11   5   8        361.90        315.13         8.17 o                         
  12   5   8        145.72        134.01         6.08 o                         
  13   5   8         13.40          3.35         3.01 o                         
  14   5   8          7.93          6.71         3.52 o                         
  15   5   8         79.05         90.85         5.71 o                         
  16   5   8        608.98        591.81        14.00 o                         
  17   5   8          5.84          1.53         3.94 o                         
  18   5   8        389.82        374.79        11.75 o                         
  19   5   8         54.94         42.99         6.02 o                         
 -19   6   8          1.04          4.14         6.50 o                         
 -18   6   8         37.85         38.52         8.42 o                         
 -17   6   8         53.38         73.98         7.80 o                         
 -16   6   8         65.12         84.25         5.46 o                         
 -15   6   8        281.10        276.73        11.73 o                         
 -14   6   8         13.22          5.37         2.87 o                         
 -13   6   8         25.84         29.84         3.43 o                         
 -12   6   8        376.75        330.23         7.68 o                         
 -11   6   8        713.49        718.12        12.66 o                         
 -10   6   8        734.64        687.15        12.14 o                         
  -9   6   8        451.93        427.76         8.25 o                         
  -8   6   8        306.88        309.93         6.96 o                         
  -7   6   8        110.33        126.44         4.68 o                         
  -6   6   8        667.03        635.88         9.38 o                         
  -5   6   8          3.52          0.71         1.83 o                         
  -4   6   8       2216.93       2165.13        22.39 o                         
  -3   6   8       1626.32       1575.64        19.97 o                         
  -2   6   8       1078.41       1125.40        12.99 o                         
  -1   6   8          1.14         -1.38         1.38 o                         
   0   6   8        432.88        512.93         6.85 o                         
   1   6   8        102.55         63.99         2.56 o                         
   2   6   8         74.16         63.18         2.88 o                         
   3   6   8        273.68        265.33         5.02 o                         
   4   6   8        253.85        246.62         5.31 o                         
   5   6   8         93.38         87.17         3.66 o                         
   6   6   8        998.53        985.64        14.12 o                         
   7   6   8        984.30        983.33        15.64 o                         
   8   6   8       1068.87       1095.33        17.12 o                         
   9   6   8         39.86         58.62         5.53 o                         
  10   6   8       1252.91       1238.48        19.16 o                         
  11   6   8        125.36        112.81         5.86 o                         
  12   6   8          2.81         -0.21         3.65 o                         
  13   6   8         71.91         73.63         5.19 o                         
  14   6   8         17.50         15.81         3.77 o                         
  15   6   8         10.27         11.16         3.86 o                         
  16   6   8         17.17         11.51         4.45 o                         
  17   6   8        307.47        309.02        11.03 o                         
  18   6   8         22.63         31.78         5.53 o                         
  19   6   8          5.57         -4.38         4.43 o                         
 -18   7   8         74.87         78.97         5.78 o                         
 -17   7   8         47.61         54.38         5.12 o                         
 -16   7   8         93.59         97.41         6.07 o                         
 -15   7   8         57.45         58.25         4.97 o                         
 -14   7   8          6.67          3.04         3.12 o                         
 -13   7   8         34.46         28.56         3.84 o                         
 -12   7   8         26.34         27.93         3.64 o                         
 -11   7   8         55.18         68.94         4.72 o                         
 -10   7   8         11.56         19.18         3.13 o                         
  -9   7   8          5.87          4.08         2.94 o                         
  -8   7   8         30.05         36.08         3.53 o                         
  -7   7   8        720.74        692.99        12.25 o                         
  -6   7   8         95.59         93.80         4.16 o                         
  -5   7   8       2257.00       2187.26        24.65 o                         
  -4   7   8        101.09        101.54         3.99 o                         
  -3   7   8        551.58        586.82         8.45 o                         
  -2   7   8         43.36         36.53         2.59 o                         
  -1   7   8        929.48        896.02        11.25 o                         
   0   7   8        474.07        496.23         7.55 o                         
   1   7   8       1372.73       1267.01        15.62 o                         
   2   7   8        278.83        269.29         5.98 o                         
   3   7   8        978.24        975.95        12.95 o                         
   4   7   8         98.38         75.62         3.57 o                         
   5   7   8        128.74        142.05         5.27 o                         
   6   7   8          0.02         -2.55         2.55 o                         
   7   7   8       1143.08       1136.51        17.79 o                         
   8   7   8        726.54        606.30        11.91 o                         
   9   7   8        413.24        371.63         9.24 o                         
  10   7   8        440.34        382.47         9.60 o                         
  11   7   8          8.52         14.41         3.70 o                         
  12   7   8         39.49         39.50         4.60 o                         
  13   7   8        132.96        129.92         6.90 o                         
  14   7   8          0.11         -3.50         3.50 o                         
  15   7   8         40.99         29.06         4.84 o                         
  16   7   8        209.98        222.34        10.49 o                         
  17   7   8          0.02         -1.37         6.21 o                         
  18   7   8         19.42         13.95         5.24 o                         
 -17   8   8          2.84          8.84         4.27 o                         
 -16   8   8        166.38        176.96         8.31 o                         
 -15   8   8          8.57         13.55         4.31 o                         
 -14   8   8        107.69        116.14         7.38 o                         
 -13   8   8         15.33         10.12         3.54 o                         
 -12   8   8          1.17          2.51         3.35 o                         
 -11   8   8        351.33        329.04         8.91 o                         
 -10   8   8        291.89        311.06         8.59 o                         
  -9   8   8       1742.97       1628.85        23.74 o                         
  -8   8   8          6.23         10.37         2.92 o                         
  -7   8   8        385.59        393.19         8.66 o                         
  -6   8   8       1951.70       1912.33        26.16 o                         
  -5   8   8        955.41        910.71        23.82 o                         
  -4   8   8        197.57        221.34         6.03 o                         
  -3   8   8         10.39          6.72         2.46 o                         
  -2   8   8         19.86         12.58         2.38 o                         
  -1   8   8       3132.76       3159.86        32.06 o                         
   0   8   8         13.31         12.34         3.43 o                         
   1   8   8        356.59        334.68         6.99 o                         
   2   8   8        242.40        248.41         6.69 o                         
   3   8   8        142.37        167.05         6.09 o                         
   4   8   8        514.25        503.17        10.27 o                         
   5   8   8          1.49          3.88         2.78 o                         
   6   8   8        760.49        756.17        13.67 o                         
   7   8   8        288.75        264.07         7.99 o                         
   8   8   8        920.29        948.05        17.64 o                         
   9   8   8        136.87        129.44         6.29 o                         
  10   8   8        189.93        180.22         7.31 o                         
  11   8   8         59.24         66.20         5.30 o                         
  12   8   8         21.80         22.94         4.38 o                         
  13   8   8          1.07         -3.67         3.73 o                         
  14   8   8          2.18         -2.96         3.86 o                         
  15   8   8        102.82         91.67         7.67 o                         
  16   8   8         33.89         30.22         5.19 o                         
  17   8   8          0.37         -4.22         4.75 o                         
 -16   9   8          4.60         14.11         5.05 o                         
 -15   9   8          6.79          6.50         4.70 o                         
 -14   9   8        293.91        315.04        13.30 o                         
 -13   9   8        187.45        176.65         8.35 o                         
 -12   9   8        211.12        216.01         8.35 o                         
 -11   9   8        503.11        475.28        12.51 o                         
 -10   9   8        109.56         98.38         5.89 o                         
  -9   9   8        870.21        814.80        14.98 o                         
  -8   9   8        238.01        235.94         7.72 o                         
  -7   9   8         31.13         28.22         3.80 o                         
  -6   9   8         89.81         91.22         5.20 o                         
  -5   9   8         99.17         95.87         5.30 o                         
  -4   9   8         91.33         86.26         4.64 o                         
  -3   9   8          7.32         16.82         3.35 o                         
  -2   9   8         26.80         22.69         4.28 o                         
  -1   9   8         32.70         41.04         3.84 o                         
   0   9   8       1082.20       1107.04        16.22 o                         
   1   9   8         50.95         51.65         3.94 o                         
   2   9   8          2.17          6.57         2.78 o                         
   3   9   8        361.29        338.12         8.68 o                         
   4   9   8          2.22          7.03         3.17 o                         
   5   9   8         16.33         14.57         3.68 o                         
   6   9   8        354.78        327.60         9.90 o                         
   7   9   8         34.30         39.45         4.74 o                         
   8   9   8        271.03        254.89         9.01 o                         
   9   9   8          8.16          4.07         3.79 o                         
  10   9   8        216.89        199.34         8.89 o                         
  11   9   8        279.52        286.61        13.28 o                         
  12   9   8         74.20         61.74         5.84 o                         
  13   9   8        357.04        386.55        11.18 o                         
  14   9   8        142.82        127.05         7.59 o                         
  15   9   8        189.19        176.42         8.83 o                         
  16   9   8          0.24         -0.23         4.64 o                         
 -15  10   8         27.66         24.53         6.71 o                         
 -14  10   8          5.19         -0.32         4.62 o                         
 -13  10   8        224.95        200.14         9.22 o                         
 -12  10   8         16.96          7.41         3.92 o                         
 -11  10   8          9.74          2.12         4.20 o                         
 -10  10   8        125.61        101.62         6.32 o                         
  -9  10   8         32.35         20.66         4.19 o                         
  -8  10   8          9.12          8.39         3.76 o                         
  -7  10   8        334.91        336.65         9.36 o                         
  -6  10   8         15.05          8.16         3.84 o                         
  -5  10   8          0.53          0.93         4.21 o                         
  -4  10   8         15.96         15.28         4.04 o                         
  -3  10   8         15.13         23.39         4.85 o                         
  -2  10   8       2925.57       2771.97        40.54 o                         
  -1  10   8        336.53        346.26        10.38 o                         
   0  10   8        913.22        931.28        16.21 o                         
   1  10   8         88.71         97.38         5.22 o                         
   2  10   8        827.72        803.02        14.74 o                         
   3  10   8          2.39         -1.39         3.07 o                         
   4  10   8         94.40        117.70         6.85 o                         
   5  10   8          9.41         13.27         4.11 o                         
   6  10   8         57.51         60.59         6.27 o                         
   7  10   8          0.22         -3.57         3.75 o                         
   8  10   8         70.24         68.29         6.05 o                         
   9  10   8         12.12          8.62         4.50 o                         
  10  10   8        578.08        575.30        14.78 o                         
  11  10   8          1.88         -1.18         4.89 o                         
  12  10   8         87.15        101.75         7.78 o                         
  13  10   8         98.02         94.66         7.75 o                         
  14  10   8        200.81        213.86        10.75 o                         
  15  10   8          9.48          1.12         5.23 o                         
 -14  11   8         22.35         21.99         6.57 o                         
 -13  11   8          5.02          2.69         9.11 o                         
 -12  11   8          3.86          1.86         4.68 o                         
 -11  11   8         93.33         93.59         7.36 o                         
 -10  11   8          8.29          6.73         4.51 o                         
  -9  11   8          6.46          9.01         4.48 o                         
  -8  11   8         70.49         63.23         6.78 o                         
  -7  11   8         15.05          1.11         4.64 o                         
  -6  11   8         25.62         24.71         7.42 o                         
  -5  11   8         78.13         93.32         7.39 o                         
  -4  11   8       1085.55       1139.98        31.85 o                         
  -3  11   8          0.08         -0.08         3.88 o                         
  -2  11   8        131.33        132.53         7.54 o                         
  -1  11   8         51.18         54.13         5.63 o                         
   0  11   8         22.69         15.04         4.48 o                         
   1  11   8        391.20        423.81        20.99 o                         
   2  11   8         26.99         20.74         4.55 o                         
   3  11   8          0.46          4.59         4.56 o                         
   4  11   8          9.94          3.65         3.87 o                         
   5  11   8         57.66         67.52         5.96 o                         
   6  11   8        143.75        158.45         8.34 o                         
   7  11   8        447.48        451.28        12.91 o                         
   8  11   8        125.48        110.26         7.74 o                         
   9  11   8        123.65        152.39         8.80 o                         
  10  11   8          6.55          4.37         4.48 o                         
  11  11   8         64.45         71.88         7.01 o                         
  12  11   8          0.13         -2.14         4.93 o                         
  13  11   8         41.78         51.73         6.80 o                         
  14  11   8         14.69         16.15         5.74 o                         
 -12  12   8         96.33         89.47         9.40 o                         
 -11  12   8        171.96        167.06        10.49 o                         
 -10  12   8         14.26          9.68         5.68 o                         
  -9  12   8          2.02          7.51         5.45 o                         
  -8  12   8         59.17         48.73         6.93 o                         
  -7  12   8        137.30        144.18         9.59 o                         
  -6  12   8          2.90          5.09         5.12 o                         
  -5  12   8         26.51         28.39         7.12 o                         
  -4  12   8        132.66        172.86        10.08 o                         
  -3  12   8         91.53         75.16         7.52 o                         
  -2  12   8         44.04         44.42         5.53 o                         
  -1  12   8         24.52          6.99         4.46 o                         
   0  12   8         27.61         14.48         4.79 o                         
   1  12   8          0.03          6.70         4.82 o                         
   2  12   8        200.14        199.90        12.45 o                         
   3  12   8         83.76         99.05         8.10 o                         
   4  12   8        483.38        462.80        14.68 o                         
   5  12   8          0.03          5.18         5.09 o                         
   6  12   8        270.20        300.37        13.43 o                         
   7  12   8         28.72         30.72         6.87 o                         
   8  12   8        115.34        141.09        12.11 o                         
   9  12   8         30.17         27.81         5.97 o                         
  10  12   8          6.78          8.20         5.16 o                         
  11  12   8          1.04         -1.85         5.10 o                         
  12  12   8        211.77        240.15        11.77 o                         
 -10  13   8          0.56         -6.75         6.75 o                         
  -9  13   8        186.26        212.12        11.86 o                         
  -8  13   8        325.84        365.77        14.16 o                         
  -7  13   8        251.17        245.94        12.68 o                         
  -6  13   8        191.46        217.75        13.84 o                         
  -5  13   8        133.58        148.02        10.08 o                         
  -4  13   8         12.88          4.87         5.68 o                         
  -3  13   8         84.78         86.02         8.50 o                         
  -2  13   8         28.32         18.42         6.06 o                         
  -1  13   8        105.53        100.80         8.39 o                         
   0  13   8         22.22         36.40         7.84 o                         
   1  13   8        183.82        200.87        13.54 o                         
   2  13   8         86.24         91.33        10.12 o                         
   3  13   8          6.29          0.63         8.62 o                         
   4  13   8         32.96         31.25         6.34 o                         
   5  13   8        166.56        159.90        13.94 o                         
   6  13   8         58.15         67.10         7.80 o                         
   7  13   8         87.14         96.84         9.04 o                         
   8  13   8         37.69         23.42         6.63 o                         
   9  13   8         39.72         34.58         7.08 o                         
  10  13   8          6.96          9.72         6.31 o                         
  -7  14   8         23.58         10.36         6.41 o                         
  -6  14   8         30.00         31.21         7.16 o                         
  -5  14   8          0.01          5.36         6.01 o                         
  -4  14   8         15.26          9.96         6.22 o                         
  -3  14   8        152.58        156.16        10.82 o                         
  -2  14   8        163.33        180.15        12.31 o                         
  -1  14   8        136.83        140.13        22.89 o                         
   0  14   8         55.09         36.74         8.33 o                         
   1  14   8         27.19         27.72         8.28 o                         
   2  14   8         55.04         63.48         9.30 o                         
   3  14   8          5.11          6.01        10.06 o                         
   4  14   8          9.79          8.21         7.36 o                         
   5  14   8        178.55        188.96        14.11 o                         
   6  14   8          3.97         -4.13         5.87 o                         
   7  14   8         16.20         16.65         6.82 o                         
  -2  15   8         10.33          4.93         7.47 o                         
  -1  15   8         57.02         60.14        20.44 o                         
   0  15   8         47.38         50.23         9.34 o                         
   1  15   8         74.50         72.07        10.65 o                         
   2  15   8        125.05        123.54        12.20 o                         
 -20   1   9         37.24         38.99         4.83 o                         
 -19   1   9         22.55         23.95         3.90 o                         
 -18   1   9         71.04         77.67         4.80 o                         
 -17   1   9         51.87         57.19         4.10 o                         
 -16   1   9        302.84        297.17         7.24 o                         
 -15   1   9        253.96        237.17         6.18 o                         
 -14   1   9        727.57        719.52        11.79 o                         
 -13   1   9         12.15         12.55         2.27 o                         
 -12   1   9        284.57        266.82         8.62 o                         
 -11   1   9        196.49        199.89         5.77 o                         
 -10   1   9         82.68        106.19         3.79 o                         
  -9   1   9        189.68        160.19         3.46 o                         
  -8   1   9        719.01        793.83         9.03 o                         
  -7   1   9       3860.21       3672.58        32.58 o                         
  -6   1   9          7.27         39.51         1.72 o                         
  -5   1   9      18529.98      20251.76       163.94 o                         
  -4   1   9       3021.05       2958.34        26.32 o                         
  -3   1   9       5853.38       6475.02        53.37 o                         
  -2   1   9       4640.16       4972.63        51.57 o                         
  -1   1   9        292.17        331.80         4.70 o                         
   0   1   9       1312.43       1395.06        13.75 o                         
   1   1   9        195.17        204.47         3.13 o                         
   2   1   9        489.15        555.90         6.26 o                         
   3   1   9        899.13       1040.42        10.49 o                         
   4   1   9       1061.72       1142.36        11.45 o                         
   5   1   9       4295.71       5359.65        46.97 o                         
   6   1   9        661.30        610.10         7.66 o                         
   7   1   9        114.28        104.36         3.19 o                         
   8   1   9       5426.00       5235.74        52.76 o                         
   9   1   9        361.40        310.77         5.83 o                         
  10   1   9        729.12        716.30        10.09 o                         
  11   1   9        272.23        300.40         6.84 o                         
  12   1   9        567.70        666.05        11.02 o                         
  13   1   9        160.32        182.99         6.53 o                         
  14   1   9        122.20         91.40         5.30 o                         
  15   1   9         15.13          8.59         3.06 o                         
  16   1   9         95.83         80.94         6.01 o                         
  17   1   9        125.14        130.91         7.92 o                         
  18   1   9         60.09         46.56         5.30 o                         
  19   1   9        202.69        208.99         9.27 o                         
  20   1   9         17.48         15.54         4.90 o                         
 -20   2   9          7.43          7.28         6.31 o                         
 -19   2   9         44.08         58.09         7.91 o                         
 -18   2   9         61.44         57.56         5.95 o                         
 -17   2   9          4.11         -2.25         4.67 o                         
 -16   2   9         81.37         88.11         5.88 o                         
 -15   2   9         39.27         43.72         7.76 o                         
 -14   2   9        853.21        886.79        20.23 o                         
 -13   2   9          0.34         -0.01         2.63 o                         
 -12   2   9        323.17        305.08         7.61 o                         
 -11   2   9        676.47        718.05        12.13 o                         
 -10   2   9       1484.22       1438.00        20.07 o                         
  -9   2   9        107.34         94.50         3.75 o                         
  -8   2   9        107.11         92.93         3.55 o                         
  -7   2   9        283.34        260.87         3.84 o                         
  -6   2   9        479.32        459.23         5.96 o                         
  -5   2   9      10377.34      11350.05        96.84 o                         
  -4   2   9         15.78         64.61         2.11 o                         
  -3   2   9        582.64        663.25         7.55 o                         
  -2   2   9        483.35        488.11         5.57 o                         
  -1   2   9       1425.28       1517.70        16.07 o                         
   0   2   9         11.10         17.52         1.16 o                         
   1   2   9       2003.09       1720.16        16.87 o                         
   2   2   9       1055.88        987.76        10.52 o                         
   3   2   9      12300.41      12433.68       106.11 o                         
   4   2   9       1607.15       1676.93        17.00 o                         
   5   2   9       2090.42       2080.48        19.58 o                         
   6   2   9        411.15        379.64         5.59 o                         
   7   2   9        105.66        141.89         3.48 o                         
   8   2   9          4.32          6.31         1.66 o                         
   9   2   9        203.09        223.35         4.73 o                         
  10   2   9        352.15        338.62         7.00 o                         
  11   2   9        594.22        516.68        10.60 o                         
  12   2   9        563.23        550.69        17.51 o                         
  13   2   9       2095.86       2014.34        30.14 o                         
  14   2   9          0.96         -3.15         3.15 o                         
  15   2   9       1098.80       1079.24        19.59 o                         
  16   2   9        133.49        134.82         7.12 o                         
  17   2   9         34.86         22.51         4.68 o                         
  18   2   9        135.80        128.42         7.55 o                         
  19   2   9          0.11         -0.21         4.29 o                         
  20   2   9        248.24        267.81        10.59 o                         
 -20   3   9         16.80          3.95        12.69 o                         
 -19   3   9         29.68         18.33         6.36 o                         
 -18   3   9         47.42         43.85         6.55 o                         
 -17   3   9         42.11         43.99         5.90 o                         
 -16   3   9         69.32         83.25         7.43 o                         
 -15   3   9         35.44         26.57         4.74 o                         
 -14   3   9          4.76         -1.68         2.67 o                         
 -13   3   9        283.82        274.74        10.11 o                         
 -12   3   9        263.12        250.89         8.45 o                         
 -11   3   9         16.04         28.62         3.25 o                         
 -10   3   9         36.40         43.42         3.46 o                         
  -9   3   9        120.54        117.89         4.03 o                         
  -8   3   9       2640.64       2797.91        27.21 o                         
  -7   3   9         34.31         40.22         1.81 o                         
  -6   3   9       1012.36       1006.25        11.05 o                         
  -5   3   9        991.41       1080.14        11.56 o                         
  -4   3   9         81.87         60.94         2.13 o                         
  -3   3   9         34.58         56.57         2.02 o                         
  -2   3   9       8766.10       9614.27        82.37 o                         
  -1   3   9       4152.12       4096.80        38.35 o                         
   0   3   9       6585.10       6600.22        57.22 o                         
   1   3   9        162.20        159.73         4.21 o                         
   2   3   9       1038.92       1123.48        11.38 o                         
   3   3   9        274.77        308.44         4.91 o                         
   4   3   9        196.54        184.46         3.52 o                         
   5   3   9       1713.16       1868.43        19.06 o                         
   6   3   9        322.28        350.89         5.43 o                         
   7   3   9         26.21         31.44         1.95 o                         
   8   3   9       1156.37       1190.75        14.31 o                         
   9   3   9        379.32        374.74         9.64 o                         
  10   3   9         49.52         42.82         3.20 o                         
  11   3   9        374.40        402.43         9.35 o                         
  12   3   9        131.09        103.83         5.22 o                         
  13   3   9        532.63        506.59        10.57 o                         
  14   3   9        234.75        202.99         7.76 o                         
  15   3   9         53.85         39.14         4.71 o                         
  16   3   9        200.19        206.22         8.62 o                         
  17   3   9         43.76         44.51         5.11 o                         
  18   3   9         70.12         47.71         5.57 o                         
  19   3   9         24.80         25.81         4.82 o                         
  20   3   9          0.73         -0.83         4.33 o                         
 -19   4   9        134.49        129.72        10.59 o                         
 -18   4   9        455.98        464.83        16.54 o                         
 -17   4   9          0.06         -4.95         5.04 o                         
 -16   4   9        182.17        189.61         9.52 o                         
 -15   4   9         65.34         50.17         5.69 o                         
 -14   4   9        147.13        146.69         7.12 o                         
 -13   4   9        193.65        177.57         9.21 o                         
 -12   4   9          0.11         -1.51         2.48 o                         
 -11   4   9         33.41         31.70         3.52 o                         
 -10   4   9         55.93         56.18         2.90 o                         
  -9   4   9         72.23         81.89         4.60 o                         
  -8   4   9        469.67        364.69        10.03 o                         
  -7   4   9       4544.62       4641.84        47.07 o                         
  -6   4   9         98.01        100.06         2.90 o                         
  -5   4   9       2336.66       2404.51        31.77 o                         
  -4   4   9         62.82         65.28         2.51 o                         
  -3   4   9        162.22        209.60         4.03 o                         
  -2   4   9        379.39        459.38         6.26 o                         
  -1   4   9        189.12        183.83         3.46 o                         
   0   4   9        301.20        318.14         4.77 o                         
   1   4   9       2150.52       2276.32        22.52 o                         
   2   4   9        474.70        444.74         5.81 o                         
   3   4   9       2143.68       2155.40        21.61 o                         
   4   4   9         90.68        107.49         3.88 o                         
   5   4   9        457.00        440.29         6.37 o                         
   6   4   9        681.01        690.55        11.71 o                         
   7   4   9        507.12        534.20         8.73 o                         
   8   4   9         50.05         46.94         3.49 o                         
   9   4   9       2965.48       2878.62        36.20 o                         
  10   4   9        605.46        587.30        11.03 o                         
  11   4   9         27.89         28.17         3.45 o                         
  12   4   9        105.55         91.48         5.52 o                         
  13   4   9          0.06          0.44         2.98 o                         
  14   4   9         45.88         47.68         4.35 o                         
  15   4   9        166.06        144.59         7.40 o                         
  16   4   9        205.01        206.88         8.83 o                         
  17   4   9        202.96        225.71         9.54 o                         
  18   4   9          8.94          4.50         5.40 o                         
  19   4   9        129.44        147.98         8.68 o                         
 -19   5   9          3.89         -5.87         5.87 o                         
 -18   5   9         14.87         17.23         6.91 o                         
 -17   5   9        351.25        360.45        13.01 o                         
 -16   5   9        108.45        111.76         8.30 o                         
 -15   5   9          0.11          0.69         4.23 o                         
 -14   5   9        224.37        258.26        10.36 o                         
 -13   5   9         23.29         22.13         2.68 o                         
 -12   5   9          5.47          3.26         2.26 o                         
 -11   5   9         66.56         57.79         3.78 o                         
 -10   5   9         96.88         74.56         3.70 o                         
  -9   5   9         33.07         24.98         2.59 o                         
  -8   5   9        188.25        184.15         4.93 o                         
  -7   5   9       1088.18       1063.20        13.33 o                         
  -6   5   9       3031.69       2904.73        30.81 o                         
  -5   5   9       1352.65       1387.18        16.21 o                         
  -4   5   9          8.23         18.74         1.84 o                         
  -3   5   9        516.84        510.03         7.12 o                         
  -2   5   9       5451.34       5766.70        53.98 o                         
  -1   5   9         53.01         81.89         2.88 o                         
   0   5   9       1659.98       1721.95        16.94 o                         
   1   5   9       2248.04       2394.66        23.22 o                         
   2   5   9        401.54        353.60         5.20 o                         
   3   5   9        206.42        187.37         4.61 o                         
   4   5   9        717.81        753.59         9.45 o                         
   5   5   9        664.37        672.97         9.47 o                         
   6   5   9         88.86         86.43         3.97 o                         
   7   5   9        291.25        359.92         8.00 o                         
   8   5   9         45.13         53.47         3.86 o                         
   9   5   9          6.84          4.32         2.65 o                         
  10   5   9        204.22        209.51         6.61 o                         
  11   5   9         54.88         34.91         3.99 o                         
  12   5   9         61.10         57.42         4.47 o                         
  13   5   9        414.78        363.88         9.33 o                         
  14   5   9        142.69        143.44         6.64 o                         
  15   5   9         15.96         10.33         3.74 o                         
  16   5   9         62.47         54.76         5.66 o                         
  17   5   9         17.11         11.67         4.73 o                         
  18   5   9         37.34         40.58         5.68 o                         
  19   5   9        142.29        143.06         8.87 o                         
 -18   6   9          0.15          5.35         6.50 o                         
 -17   6   9          1.09         -4.39         4.92 o                         
 -16   6   9         28.34         32.60         4.18 o                         
 -15   6   9         28.81         27.54         3.74 o                         
 -14   6   9         77.42         90.30         5.31 o                         
 -13   6   9         66.30         62.81         4.25 o                         
 -12   6   9         42.50         34.83         4.93 o                         
 -11   6   9       1429.39       1341.28        25.88 o                         
 -10   6   9        516.03        469.38        13.16 o                         
  -9   6   9         27.59         17.18         2.71 o                         
  -8   6   9       2278.75       2214.46        26.70 o                         
  -7   6   9       1476.97       1499.01        19.21 o                         
  -6   6   9        168.82        178.42         5.90 o                         
  -5   6   9        338.82        364.97         6.63 o                         
  -4   6   9       1622.01       1656.18        17.85 o                         
  -3   6   9        256.90        277.24         5.26 o                         
  -2   6   9       2791.54       2780.42        27.84 o                         
  -1   6   9        105.72         77.23         3.04 o                         
   0   6   9       2365.59       2584.88        27.80 o                         
   1   6   9       1676.99       1616.01        18.45 o                         
   2   6   9        986.01       1064.23        13.29 o                         
   3   6   9       1179.55       1234.92        14.07 o                         
   4   6   9       2589.53       2666.00        28.74 o                         
   5   6   9        770.66        759.58        10.74 o                         
   6   6   9       4139.61       4001.46        41.48 o                         
   7   6   9       1671.15       1594.51        22.48 o                         
   8   6   9         77.57         60.10         4.27 o                         
   9   6   9        157.25        128.96         5.90 o                         
  10   6   9        173.84        174.38         6.79 o                         
  11   6   9          4.24          3.57         3.06 o                         
  12   6   9        537.75        492.33        11.01 o                         
  13   6   9        144.91        131.16         6.56 o                         
  14   6   9        395.77        397.36        10.24 o                         
  15   6   9        348.63        348.62         9.92 o                         
  16   6   9         65.62         79.34         6.43 o                         
  17   6   9          0.00         -0.18         4.19 o                         
  18   6   9          0.22         -1.15         4.57 o                         
 -18   7   9          7.65          8.04         6.14 o                         
 -17   7   9          1.36          2.22         3.72 o                         
 -16   7   9         15.14         16.66         4.84 o                         
 -15   7   9        216.62        221.58         8.62 o                         
 -14   7   9        216.70        236.76         8.37 o                         
 -13   7   9        468.80        488.01        11.65 o                         
 -12   7   9        410.51        373.91         8.70 o                         
 -11   7   9         60.89         68.56         4.63 o                         
 -10   7   9        755.11        743.02        22.02 o                         
  -9   7   9        234.27        258.39         7.21 o                         
  -8   7   9        230.83        256.04         8.74 o                         
  -7   7   9       1005.03        951.07        13.97 o                         
  -6   7   9       1390.96       1377.54        25.76 o                         
  -5   7   9         20.08         29.39         2.84 o                         
  -4   7   9        728.36        771.58        10.95 o                         
  -3   7   9        192.17        182.88         4.58 o                         
  -2   7   9         58.79         68.96         3.22 o                         
  -1   7   9       4451.39       4288.31        41.66 o                         
   0   7   9       1261.75       1251.14        15.56 o                         
   1   7   9       2601.06       2645.66        28.81 o                         
   2   7   9       6114.94       6192.71        66.92 o                         
   3   7   9         14.43         13.66         2.45 o                         
   4   7   9        570.76        553.80         8.96 o                         
   5   7   9        238.62        215.08         5.43 o                         
   6   7   9        105.30        113.61         5.43 o                         
   7   7   9        530.42        463.37        10.02 o                         
   8   7   9        333.06        301.42         8.26 o                         
   9   7   9        100.39        126.69         6.12 o                         
  10   7   9          6.69          4.24         3.07 o                         
  11   7   9         16.26          5.54         3.48 o                         
  12   7   9        416.29        413.04        12.93 o                         
  13   7   9        211.44        216.38         8.40 o                         
  14   7   9        862.88        889.70        16.87 o                         
  15   7   9        229.22        252.04         9.34 o                         
  16   7   9        578.75        619.97        15.24 o                         
  17   7   9        486.64        518.35        14.36 o                         
  18   7   9        132.75        144.11         9.54 o                         
 -17   8   9        105.21        114.18         7.10 o                         
 -16   8   9         96.76         90.29         9.38 o                         
 -15   8   9        180.15        176.93        10.95 o                         
 -14   8   9        233.18        233.58        11.23 o                         
 -13   8   9         28.39         22.57         4.59 o                         
 -12   8   9         52.33         50.20         5.20 o                         
 -11   8   9         39.19         31.94         3.93 o                         
 -10   8   9        366.71        337.73        10.88 o                         
  -9   8   9         35.15         38.16         3.90 o                         
  -8   8   9        186.88        185.57         6.82 o                         
  -7   8   9          0.39         -2.59         2.59 o                         
  -6   8   9         58.77         60.26         4.34 o                         
  -5   8   9         12.18         23.03         3.23 o                         
  -4   8   9          2.22          2.37         2.55 o                         
  -3   8   9       1361.93       1327.88        16.87 o                         
  -2   8   9       1619.58       1647.74        18.62 o                         
  -1   8   9        773.17        700.53         9.97 o                         
   0   8   9        276.33        264.86         7.99 o                         
   1   8   9        542.49        568.26        10.17 o                         
   2   8   9        146.20        133.16         5.24 o                         
   3   8   9        546.62        550.12        13.40 o                         
   4   8   9          0.05         -0.80         2.96 o                         
   5   8   9        228.72        212.01         7.72 o                         
   6   8   9         56.58         75.97         5.59 o                         
   7   8   9        110.88        107.60         5.70 o                         
   8   8   9        493.36        466.52        13.01 o                         
   9   8   9         22.25         31.35         4.10 o                         
  10   8   9          4.34         13.21         3.66 o                         
  11   8   9         75.58         85.98         5.86 o                         
  12   8   9         62.83         63.74         5.54 o                         
  13   8   9        167.24        149.13         7.60 o                         
  14   8   9          5.33          6.53         4.13 o                         
  15   8   9         29.65         32.24         5.12 o                         
  16   8   9        275.57        289.43        10.48 o                         
  17   8   9         24.01         25.93         7.28 o                         
 -16   9   9          4.34          2.22         4.34 o                         
 -15   9   9        324.29        305.52        10.92 o                         
 -14   9   9        108.60        114.75         7.22 o                         
 -13   9   9         95.48         80.50         6.20 o                         
 -12   9   9        562.89        505.80        14.35 o                         
 -11   9   9         89.62         95.69         8.46 o                         
 -10   9   9         70.19         61.30         5.04 o                         
  -9   9   9         76.94         61.69         4.96 o                         
  -8   9   9        153.10        156.64         8.51 o                         
  -7   9   9          0.40         -2.26         2.78 o                         
  -6   9   9         11.27          4.36         2.89 o                         
  -5   9   9         48.77         45.21         3.64 o                         
  -4   9   9        679.21        647.77        10.77 o                         
  -3   9   9        907.50        915.70        14.48 o                         
  -2   9   9        564.56        609.83        11.12 o                         
  -1   9   9       1258.25       1350.04        18.80 o                         
   0   9   9         10.28          6.64         3.01 o                         
   1   9   9          8.73         11.01         3.73 o                         
   2   9   9         93.67         94.85         7.25 o                         
   3   9   9        127.06        137.31         6.26 o                         
   4   9   9        163.96        171.46         6.96 o                         
   5   9   9         23.00         21.18         4.24 o                         
   6   9   9         59.64         59.29         5.37 o                         
   7   9   9        140.00        145.15         7.49 o                         
   8   9   9          7.33          2.42         3.87 o                         
   9   9   9        169.12        189.71         8.62 o                         
  10   9   9        206.20        181.37         8.84 o                         
  11   9   9          1.44          2.26         4.28 o                         
  12   9   9        270.94        251.04        10.42 o                         
  13   9   9          4.61          4.94         4.84 o                         
  14   9   9        354.85        363.31        12.42 o                         
  15   9   9         40.87         39.82         6.40 o                         
  16   9   9         25.60         29.97         6.01 o                         
 -15  10   9          0.95         -2.97         4.54 o                         
 -14  10   9         58.63         45.29         7.37 o                         
 -13  10   9        178.79        182.64         9.21 o                         
 -12  10   9         70.99         74.46         7.45 o                         
 -11  10   9         50.23         57.61         5.83 o                         
 -10  10   9          5.09          3.77         3.79 o                         
  -9  10   9          1.84          4.38         3.64 o                         
  -8  10   9        319.43        302.10         8.85 o                         
  -7  10   9         14.62         22.18         3.90 o                         
  -6  10   9        524.20        517.11        19.13 o                         
  -5  10   9        972.49        983.58        20.78 o                         
  -4  10   9        160.09        140.54         9.54 o                         
  -3  10   9         89.15         87.10         6.12 o                         
  -2  10   9        605.72        597.11        13.76 o                         
  -1  10   9         26.32         34.74         5.70 o                         
   0  10   9        480.32        461.48        10.81 o                         
   1  10   9        268.04        278.43         7.65 o                         
   2  10   9        118.88        120.52         6.27 o                         
   3  10   9          0.96          1.69         3.68 o                         
   4  10   9         45.19         41.55         4.98 o                         
   5  10   9        204.50        226.50         9.15 o                         
   6  10   9        429.99        388.80        11.19 o                         
   7  10   9        436.16        447.73        12.49 o                         
   8  10   9          6.09         -0.21         3.79 o                         
   9  10   9       1273.42       1259.62        23.64 o                         
  10  10   9         76.17         89.80         7.24 o                         
  11  10   9          8.02          2.68         4.72 o                         
  12  10   9        103.20         87.83         7.43 o                         
  13  10   9          3.25          4.71         5.10 o                         
  14  10   9          2.07          7.67         5.23 o                         
  15  10   9         67.68         84.81         8.44 o                         
 -14  11   9         34.33         37.51         9.22 o                         
 -13  11   9         12.07         18.75         6.81 o                         
 -12  11   9         12.71         16.65         5.78 o                         
 -11  11   9          4.62         -2.19         5.15 o                         
 -10  11   9          8.33         22.22         5.42 o                         
  -9  11   9         65.92         58.56         6.15 o                         
  -8  11   9        185.27        187.62        10.18 o                         
  -7  11   9        390.25        408.48        15.57 o                         
  -6  11   9         66.02         52.27         6.22 o                         
  -5  11   9          1.17         -3.68         4.67 o                         
  -4  11   9        746.22        754.43        19.54 o                         
  -3  11   9         43.17         38.17         5.12 o                         
  -2  11   9          5.84         -2.94         3.81 o                         
  -1  11   9        506.40        550.92        13.64 o                         
   0  11   9         59.40         71.99         6.23 o                         
   1  11   9         17.02          9.12         4.35 o                         
   2  11   9         54.88         60.20         6.58 o                         
   3  11   9         39.02         48.01         6.17 o                         
   4  11   9         31.04         35.53         5.16 o                         
   5  11   9        125.42        136.83         7.81 o                         
   6  11   9        144.61        152.14         8.29 o                         
   7  11   9         98.06         93.98         7.16 o                         
   8  11   9          0.06          5.64         4.41 o                         
   9  11   9         13.43         11.42         5.06 o                         
  10  11   9         70.99         72.04         6.96 o                         
  11  11   9        249.18        267.03        11.41 o                         
  12  11   9         16.05          1.51         5.28 o                         
  13  11   9          1.22         -2.62         5.09 o                         
  14  11   9         15.83         10.12         6.86 o                         
 -12  12   9        135.03        154.78        16.65 o                         
 -11  12   9         18.77         20.71         7.01 o                         
 -10  12   9        187.54        134.12        16.84 o                         
  -9  12   9        408.95        383.26        21.06 o                         
  -8  12   9         79.75         73.79         7.86 o                         
  -7  12   9        173.96        169.31        10.27 o                         
  -6  12   9        101.62        103.08        10.89 o                         
  -5  12   9          6.91          7.34         5.27 o                         
  -4  12   9         27.45         31.65         6.33 o                         
  -3  12   9         50.98         41.62         6.45 o                         
  -2  12   9          5.54          4.62         4.32 o                         
  -1  12   9         52.10         33.79         5.26 o                         
   0  12   9          3.31          4.53         5.25 o                         
   1  12   9        158.85        172.06        10.02 o                         
   2  12   9         11.73          9.75         6.34 o                         
   3  12   9        178.42        166.38        10.03 o                         
   4  12   9          7.97         13.88         5.78 o                         
   5  12   9        318.02        322.26        22.79 o                         
   6  12   9        527.22        508.60        15.98 o                         
   7  12   9        107.85        117.03         8.13 o                         
   8  12   9        309.88        312.55        11.66 o                         
   9  12   9         54.30         92.79         7.94 o                         
  10  12   9         52.91         51.26         6.72 o                         
  11  12   9         47.42         61.06         7.66 o                         
  12  12   9         27.05         29.60         6.44 o                         
 -10  13   9          4.10         11.14         7.34 o                         
  -9  13   9         62.48         51.33         7.35 o                         
  -8  13   9          0.05          4.35         5.70 o                         
  -7  13   9         73.34         65.95         7.90 o                         
  -6  13   9         38.39         32.16         6.78 o                         
  -5  13   9         37.84         41.66         7.53 o                         
  -4  13   9         56.40         44.71         7.03 o                         
  -3  13   9          8.19         -0.20         5.78 o                         
  -2  13   9        291.45        319.52        13.42 o                         
  -1  13   9         36.63         25.63         7.02 o                         
   0  13   9        131.79        137.63        11.84 o                         
   1  13   9         32.71         22.89         7.45 o                         
   2  13   9         37.57         31.42         7.71 o                         
   3  13   9         14.91         16.86         7.25 o                         
   4  13   9         59.15         59.26         9.20 o                         
   5  13   9          4.89          1.21         5.51 o                         
   6  13   9        121.72        122.56         9.72 o                         
   7  13   9         95.77        116.51         9.64 o                         
   8  13   9          2.73         10.94         6.14 o                         
   9  13   9         41.00         44.92        10.12 o                         
  10  13   9          0.16          1.40         5.71 o                         
  -7  14   9          4.50          7.64         6.10 o                         
  -6  14   9         17.30         24.15         6.94 o                         
  -5  14   9         14.36          5.30         7.63 o                         
  -4  14   9         26.30         24.37         6.70 o                         
  -3  14   9         38.82         51.28         8.80 o                         
  -2  14   9         59.45         62.77         7.97 o                         
  -1  14   9          5.82          4.51         6.82 o                         
   0  14   9        112.49        140.24        12.28 o                         
   1  14   9         18.35         39.18         8.55 o                         
   2  14   9          0.06         -2.07         7.82 o                         
   3  14   9         50.52         55.00         9.20 o                         
   4  14   9        117.85        126.77        12.93 o                         
   5  14   9         75.44         52.51         9.77 o                         
   6  14   9         31.44         26.05         8.79 o                         
   7  14   9         75.50         80.63         9.79 o                         
 -20   0  10         16.99         13.72        11.63 o                         
 -19   0  10         53.34         52.32         6.94 o                         
 -18   0  10        897.80        895.39        21.68 o                         
 -17   0  10         18.02         26.16         5.02 o                         
 -16   0  10          4.85          3.21         3.54 o                         
 -15   0  10         49.25         39.54         4.69 o                         
 -14   0  10          4.86          4.46         3.53 o                         
 -13   0  10       1945.94       1969.89        36.35 o                         
 -12   0  10       1402.75       1441.93        27.53 o                         
 -11   0  10       4812.37       4831.73        81.06 o                         
 -10   0  10        123.70        112.23         5.19 o                         
  -9   0  10        128.73         98.91         6.35 o                         
  -8   0  10      10033.00      10091.39       233.39 o                         
  -7   0  10         72.93         54.59         2.74 o                         
  -6   0  10       3845.55       4124.97        51.42 o                         
  -5   0  10       9092.94       9990.86       120.70 o                         
  -4   0  10       1031.34       1052.90        14.65 o                         
  -3   0  10        955.51        950.66        13.34 o                         
  -2   0  10         93.36         85.08         4.60 o                         
  -1   0  10       9260.73       8960.80       120.97 o                         
   0   0  10       4121.33       3997.16        49.46 o                         
   1   0  10        188.62        248.68         5.03 o                         
   2   0  10      19484.29      20235.74       242.40 o                         
   3   0  10        296.06        404.98         7.33 o                         
   4   0  10       3346.38       3922.86        49.48 o                         
   5   0  10          0.52          5.56         1.72 o                         
   6   0  10       1536.93       1530.91        21.42 o                         
   7   0  10         25.29          6.24         2.39 o                         
   8   0  10        903.11        952.63        24.60 o                         
   9   0  10         43.52         37.94         3.59 o                         
  10   0  10        534.23        539.22        11.84 o                         
  11   0  10         27.78         20.09         3.20 o                         
  12   0  10        838.64        709.77        15.70 o                         
  13   0  10        491.49        424.08        13.59 o                         
  14   0  10        214.56        191.25        10.14 o                         
  15   0  10        289.73        293.24        14.29 o                         
  16   0  10        690.84        681.46        26.04 o                         
  17   0  10        151.92        145.13        17.30 o                         
  18   0  10         31.95         34.40         6.82 o                         
  19   0  10         14.61          9.10        14.80 o                         
  20   0  10         18.59         13.61         7.95 o                         
 -20   1  10          6.24          7.44         3.92 o                         
 -19   1  10         35.92         29.24         4.38 o                         
 -18   1  10         69.14         79.04         5.03 o                         
 -17   1  10          2.16         -0.31         2.81 o                         
 -16   1  10          5.53          1.00         2.68 o                         
 -15   1  10          0.42         -2.31         2.76 o                         
 -14   1  10        276.65        286.31         6.70 o                         
 -13   1  10        629.01        677.52        11.91 o                         
 -12   1  10         14.27         14.19         2.79 o                         
 -11   1  10        187.58        210.35        10.09 o                         
 -10   1  10         14.12         15.41         1.52 o                         
  -9   1  10        801.35        793.84         9.34 o                         
  -8   1  10       2301.01       2381.78        22.29 o                         
  -7   1  10        894.28        920.05        10.20 o                         
  -6   1  10       3076.36       3208.04        27.55 o                         
  -5   1  10          1.13          1.76         1.32 o                         
  -4   1  10       4753.99       4923.42        42.87 o                         
  -3   1  10        529.70        495.41         5.92 o                         
  -2   1  10       1781.15       1748.79        19.83 o                         
  -1   1  10       1246.94       1216.67        15.07 o                         
   0   1  10        379.86        493.76         5.64 o                         
   1   1  10        369.16        354.11         4.68 o                         
   2   1  10       3488.78       3580.27        31.76 o                         
   3   1  10         43.22         35.19         1.67 o                         
   4   1  10       1459.53       1519.62        14.78 o                         
   5   1  10        903.70        795.21         8.79 o                         
   6   1  10       3496.61       3448.87        33.22 o                         
   7   1  10         30.16         31.84         2.02 o                         
   8   1  10        372.80        368.54         7.06 o                         
   9   1  10       3015.29       2968.74        31.58 o                         
  10   1  10         52.98         75.76         4.39 o                         
  11   1  10        223.43        232.56         6.08 o                         
  12   1  10       2564.59       2399.67        33.57 o                         
  13   1  10        103.10        100.99         5.38 o                         
  14   1  10         94.46         90.52         5.25 o                         
  15   1  10        396.84        378.92         9.39 o                         
  16   1  10        182.47        177.78         7.85 o                         
  17   1  10         15.24          9.92         4.15 o                         
  18   1  10         32.45         29.90         5.06 o                         
  19   1  10          5.70         10.32         5.05 o                         
  20   1  10         12.23         14.36         4.82 o                         
 -20   2  10        111.58        115.86        12.34 o                         
 -19   2  10          0.18          0.00         5.61 o                         
 -18   2  10         53.57         58.82         6.92 o                         
 -17   2  10        358.36        381.70        10.98 o                         
 -16   2  10        179.63        220.63        10.15 o                         
 -15   2  10         21.24         14.76         3.94 o
[truncated: 625,645 more chars]
